# Supplementary material for: Specification of distinct cell types in a sensory-adhesive organ important for metamorphosis in tunicate larvae
Source: PLoS Biol. 2024 Mar 13;22(3):e3002555. doi: 10.1371/journal.pbio.3002555 (PMC10962819; doi:10.1371/journal.pbio.3002555)
Supplement: S1 Data — (XLSX) [file pbio.3002555.s011.xlsx]

## Sheet: Clusters 3 and 33 reanalyzed
KH ID	ANISEED ID	UniqueName	avg_logFC	pct.1	pct.2	cluster	p_val	p_val_adj	Top3 BLAST hits in human
KH.S605.3	Cirobu.g00014792	CRYBA1/2/4	-Inf	0.066	0.168	0	9.66e-07	0.0139361	CRYBB2; CRYGN; CRYGS
KH.C5.227	Cirobu.g00007096	KH2013:KH.C5.227_F56C4.4	-Inf	0.623	0.709	0	1.09e-06	0.0157015	KH.C5.227
KH.L12.5	Cirobu.g00010882	KH2013:KH.L12.5_SRPX/2	Inf	0.952	0.919	0	1.32e-05	0.189953	MATN2; SELE; SELP
KH.C7.391	Cirobu.g00008234	KH2013:KH.C7.391_F56C4.4	135.268	0.967	0.916	0	9.3e-07	0.013428	KH.C7.391
KH.C4.615	Cirobu.g00006721	KH2013:KH.C4.615_COL6A3	76.2121	0.614	0.427	0	2.89e-10	4.17e-06	KH.C4.615
KH.C1.525	Cirobu.g00000772	KH2013:KH.C1.525	62.5656	0.976	0.89	0	0.00499113	1	KH.C1.525
KH.C11.667	Cirobu.g00002518	KH2013:KH.C11.667	46.1561	0.644	0.553	0	1.63e-05	0.235047	KH.C11.667
KH.C7.154	Cirobu.g00007976	KH2013:KH.C7.154_UXS1	45.268	0.91	0.82	0	2.18e-14	3.15e-10	NSDHL; TGDS; UXS1
KH.S164.24	Cirobu.g00014002	KH2013:KH.S164.24	36.268	0.97	0.92	0	2.4e-12	3.47e-08	KH.S164.24
KH.L116.28	Cirobu.g00010758	UGP/1/2	26.2652	0.958	0.877	0	8.04e-05	1	UAP1L1; UGP2
KH.C12.394	Cirobu.g00002946	KH2013:KH.C12.394	25.2131	0.928	0.743	0	2.16e-09	3.11e-05	KH.C12.394
KH.L46.3	Cirobu.g00012687	KH2013:KH.L46.3	24.4051	0.144	0.21	0	0.00379328	1	KH.L46.3
KH.C7.486	Cirobu.g00008337	SLC35B1	23.7411	0.925	0.812	0	5.81e-07	0.00837918	SLC35B1; SLC35B2; SLC35B3
KH.C8.469	Cirobu.g00009106	KH2013:KH.C8.469	23.1996	0.257	0.143	0	3.99e-07	0.00575993	KH.C8.469
KH.L18.100	Cirobu.g00011904	CSH1	21.7181	0.835	0.758	0	4.45e-05	0.642132	A4GNT
KH.C8.24	Cirobu.g00008857	KH2013:KH.C8.24_TECTA	20.2497	0.853	0.805	0	0.00739665	1	NID1; SNED1; TECTA
KH.C8.558	Cirobu.g00009204	KH2013:KH.C8.558_COCH	19.1226	0.749	0.572	0	1.3e-07	0.00187381	COL12A1; MATN2; VWA2
KH.C3.143	Cirobu.g00005299	PMM2	18.0746	0.946	0.839	0	6.45e-05	0.930547	PMM1; PMM2
KH.C11.199	Cirobu.g00002012	SLC25A21/38	15.9126	0.778	0.73	0	0.00192006	1	SLC25A1; SLC25A11; SLC25A21
KH.C13.31	Cirobu.g00003432	KH2013:KH.C13.31_SPARC	12.8727	0.746	0.583	0	1.09e-13	1.57e-09	SPARC; SPARCL1; SPOCK3
KH.L95.5	Cirobu.g00013330	KH2013:KH.L95.5	12.2641	0.802	0.608	0	3.16e-13	4.56e-09	KH.L95.5
KH.C11.394	Cirobu.g00002224	KH2013:KH.C11.394	10.5608	0.799	0.73	0	0.00149306	1	KH.C11.394
KH.C14.535	Cirobu.g00003979	KH2013:KH.C14.535	10.2679	0.931	0.839	0	0.00132156	1	KH.C14.535
KH.C7.503	Cirobu.g00008357	KH2013:KH.C7.503_EMP1/2/3	10.1327	0.254	0.167	0	0.000186592	1	EMP3
KH.C3.282	Cirobu.g00005450	SELPLG	9.25794	0.802	0.738	0	6.76e-05	0.975466	KH.C3.282
KH.C8.325	Cirobu.g00008948	RBM8A	7.86043	0.865	0.819	0	0.009615	1	ELAVL1; PUF60; RBM8A
KH.L37.12	Cirobu.g00012373	KH2013:KH.L37.12	7.14994	0.877	0.786	0	0.00430576	1	KH.L37.12
KH.C1.186	Cirobu.g00000399	C1ORF50	6.8971	0.653	0.596	0	0.000670747	1	C1orf50
KH.C2.187	Cirobu.g00004361	PAPSS/1/2	6.03305	0.856	0.751	0	3.16e-07	0.00456096	PAPSS1; PAPSS2
KH.C14.154	Cirobu.g00003566	CNTNAP1/2	4.89556	0.716	0.641	0	0.00132229	1	CNTNAP1; CNTNAP2; CNTNAP5
KH.L22.12	Cirobu.g00012126	KH2013:KH.L22.12	4.26804	0.09	0.227	0	1.56e-08	0.000225241	KH.L22.12
KH.L63.13	Cirobu.g00012890	RP11-1280I22.1	4.26773	0.862	0.781	0	0.00367495	1	MZB1
KH.L106.15	Cirobu.g00010575	KH2013:KH.L106.15_ARHGDIA	4.13293	0.521	0.581	0	0.000798524	1	ARHGDIA; ARHGDIB; ARHGDIG
KH.C10.220	Cirobu.g00001424	KH2013:KH.C10.220	3.96187	0.871	0.785	0	0.000329581	1	KH.C10.220
KH.C3.251	Cirobu.g00005416	KH2013:KH.C3.251_MDGA1	3.49291	0.886	0.764	0	5.43e-07	0.00783412	FRRS1; MALRD1; MDGA1
KH.C14.474	Cirobu.g00003912	KH2013:KH.C14.474	3.40862	0.491	0.395	0	4.98e-05	0.718384	KH.C14.474
KH.C10.144	Cirobu.g00001343	KH2013:KH.C10.144	3.39494	0.916	0.827	0	0.0067047	1	F11; KLKB1; TMPRSS2
KH.S404.1	Cirobu.g00014435	KH2013:KH.S404.1_P4HB	3.27018	0.985	0.934	0	0.00302208	1	P4HB; PDIA2; PDILT
KH.C2.981	Cirobu.g00005230	SC4MOL	3.10434	0.548	0.441	0	2.62e-05	0.377548	FAXDC2; MSMO1; SC5D
KH.S1155.2	Cirobu.g00013670	endo-b-1,4-glucanase-7	2.96439	0.554	0.495	0	0.00476982	1	KH.S1155.2
KH.C9.204	Cirobu.g00009729	Y47D9A.1	2.88768	0.757	0.67	0	6.29e-05	0.908503	EIF2B5; GMPPA; GMPPB
KH.C3.138	Cirobu.g00005293	MIA3	2.87423	0.428	0.5	0	0.00472103	1	CTAGE5; MIA3
KH.C4.425	Cirobu.g00006515	KH2013:KH.C4.425_RHCG	2.4609	0.305	0.211	0	6.59e-05	0.950549	RHAG; RHBG; RHCG
KH.C4.181	Cirobu.g00006251	SLC22A21/4/5	2.34409	0.491	0.352	0	6.06e-08	0.000874175	SLC22A3; SLC22A4; SLC22A5
KH.L116.70	Cirobu.g00010803	ARG/1/2	2.17762	0.578	0.452	0	0.000274909	1	AGMAT; ARG1; ARG2
KH.C3.191	Cirobu.g00005351	KH2013:KH.C3.191_WBSCR27	2.17215	0.329	0.16	0	4.55e-13	6.57e-09	METTL27
KH.L96.42	Cirobu.g00013386	COPE	2.13595	0.512	0.561	0	0.00320143	1	COPE
KH.C7.194	Cirobu.g00008018	GFM1	1.95423	0.18	0.112	0	0.000911659	1	GFM1; GFM2; GUF1
KH.L112.30	Cirobu.g00010706	KH2013:KH.L112.30_VIT	1.83285	0.494	0.259	0	4.33e-18	6.25e-14	COL12A1; MATN2; VIT
KH.C14.146	Cirobu.g00003557	KH2013:KH.C14.146_GLIPR2	1.81021	0.563	0.423	0	7.79e-07	0.0112458	CRISP2; CRISP3; GLIPR2
KH.C12.544	Cirobu.g00003109	KH2013:KH.C12.544_CG8673	1.70334	0.542	0.42	0	1.27e-06	0.0183382	B3GALT1; B3GALT2; B3GALT5
KH.C3.598	Cirobu.g00005790	KH2013:KH.C3.598_MS4A12	1.46624	0.647	0.518	0	1.41e-06	0.0203802	MS4A15
KH.C5.174	Cirobu.g00007037	KH2013:KH.C5.174_BSC6	1.38595	0.147	0.247	0	8.46e-05	1	MFSD4A; MFSD4B
KH.C3.410	Cirobu.g00005589	KH2013:KH.C3.410_NCOR1/2	1.34454	0.566	0.495	0	0.00953652	1	PEAK1
KH.L170.80	Cirobu.g00011820	PCGF3	1.34062	0.159	0.238	0	0.00190508	1	PCGF1; PCGF3; PCGF5
KH.C5.140	Cirobu.g00007001	KH2013:KH.C5.140_CYP-33C1/11/12/3/4/5/6/7/8	1.26553	0.763	0.68	0	0.00813485	1	CYP2A13; CYP2J2; CYP2U1
KH.L3.19	Cirobu.g00012289	NIPBL	1.24667	0.246	0.341	0	0.000803357	1	NIPBL
KH.C4.122	Cirobu.g00006188	KH2013:KH.C4.122	1.20903	0.12	0.06	0	0.000180752	1	CNR2; GPR119; MC4R
KH.L96.19	Cirobu.g00013360	CORO/6	1.19345	0.716	0.75	0	0.000593914	1	CORO1B; CORO1C; CORO6
KH.C8.280	Cirobu.g00008901	KH2013:KH.C8.280	1.18765	0.826	0.699	0	1.04e-06	0.0150244	KH.C8.280
KH.C14.446	Cirobu.g00003881	KH2013:KH.C14.446	1.13167	0.79	0.693	0	4.13e-05	0.596355	KH.C14.446
KH.L9.20	Cirobu.g00013247	KH2013:KH.L9.20_PTPRA	1.10863	0.488	0.308	0	2.8e-10	4.04e-06	PTPRA; PTPRE; PTPRS
KH.C14.170	Cirobu.g00003583	KH2013:KH.C14.170_TPMT	1.04694	0.584	0.484	0	0.00148775	1	TPMT
KH.C5.519	Cirobu.g00007412	KH2013:KH.C5.519_B4GALT7	0.965136	0.808	0.664	0	2.07e-05	0.298834	B4GALT3; B4GALT4; B4GALT7
KH.C10.150	Cirobu.g00001350	KH2013:KH.C10.150	0.815701	0.251	0.11	0	1.11e-10	1.61e-06	PAX3; PAX6; PAX7
KH.C4.655	Cirobu.g00006765	KH2013:KH.C4.655_F23B12.4	0.779055	0.174	0.085	0	2.91e-06	0.0420063	FRRS1
KH.C4.341	Cirobu.g00006425	KH2013:KH.C4.341_FOXN1	0.763058	0.165	0.083	0	7.35e-06	0.106122	FOXA2; FOXB1; FOXB2
KH.C11.193	Cirobu.g00002006	HYOU1	0.75295	0.156	0.239	0	0.000642176	1	HSPA4L; HYOU1
KH.C2.1130	Cirobu.g00004258	KH2013:KH.C2.1130_GSTO1/2	0.719756	0.246	0.168	0	0.000547433	1	GSTO1; GSTO2; GSTZ1
KH.L20.47	Cirobu.g00012101	BDH2	0.705722	0.284	0.201	0	0.000623208	1	BDH2; HSD17B8
KH.C1.968	Cirobu.g00001259	KH2013:KH.C1.968_GLCAT-S	0.683747	0.386	0.285	0	0.000195892	1	B3GAT1; B3GAT2; B3GAT3
KH.C5.566	Cirobu.g00007464	COPA	0.673244	0.251	0.365	0	3.49e-05	0.503408	COPA; COPB2; PAFAH1B1
KH.C14.539	Cirobu.g00003983	SCYL	0.633129	0.76	0.581	0	4.09e-11	5.9e-07	KH.C14.539
KH.C11.512	Cirobu.g00002351	KH2013:KH.C11.512_CABZ01035080.1	0.597495	0.823	0.493	0	1.05e-24	1.52e-20	SELE; SELP; SVEP1
KH.C7.53	Cirobu.g00008385	CYP4F13/14/15/16/17/18/22/40	0.595388	0.581	0.428	0	6.38e-08	0.000920699	CYP4F12; CYP4F2; CYP4F3
KH.C8.454	Cirobu.g00009090	KH2013:KH.C8.454_NAS-30/33/36/37/38	0.593851	0.207	0.128	0	0.00013785	1	ADGRB2; ADGRB3; HMCN1
KH.C4.134	Cirobu.g00006201	KH2013:KH.C4.134_NRP1/2	0.581961	0.749	0.483	0	1.9e-19	2.74e-15	MALRD1; MDGA1; PCOLCE2
KH.C6.5	Cirobu.g00007863	LPAR3	0.554622	0.192	0.115	0	0.000279249	1	LPAR1; LPAR3; S1PR1
KH.C5.605	Cirobu.g00007508	FGFRL1	0.508414	0.204	0.138	0	0.00149784	1	FGFR2; FGFR4; FGFRL1
KH.C8.501	Cirobu.g00009142	KH2013:KH.C8.501_MGAT5	0.487517	0.054	0.125	0	0.000251222	1	MGAT5; MGAT5B
KH.S1248.1	Cirobu.g00013748	KH2013:KH.S1248.1	0.443325	0.458	0.374	0	0.000264738	1	KH.S1248.1
KH.C5.524	Cirobu.g00007418	NTN4	0.431525	0.395	0.329	0	0.00861012	1	LAMB1; LAMB2; NTN4
KH.C6.12	Cirobu.g00007636	KH2013:KH.C6.12_THBS1/2	0.431	0.922	0.801	0	3.73e-07	0.00537705	ADGRB3; CFP
KH.C1.33	Cirobu.g00000559	KH2013:KH.C1.33_CG13759	0.423503	0.811	0.663	0	8.16e-08	0.00117773	KH.C1.33
KH.C7.437	Cirobu.g00008283	RAB6A	0.420258	0.769	0.748	0	0.0062208	1	RAB6A; RAB6B; RAB6C
KH.C2.572	Cirobu.g00004784	KH2013:KH.C2.572_CLEC-150	0.418023	0.153	0.084	0	0.000211161	1	KLRB1
KH.C14.155	Cirobu.g00003567	KH2013:KH.C14.155_TPO1/2/3	0.390818	0.344	0.249	0	0.000335326	1	SLC22A13; SLC22A15; SLC22A16
KH.C9.476	Cirobu.g00010025	KH2013:KH.C9.476_CYR61	0.386589	0.108	0.061	0	0.00339352	1	CTGF; CYR61; NOV
KH.C8.835	Cirobu.g00009508	KH2013:KH.C8.835	0.373067	0.287	0.404	0	4.8e-05	0.692066	KH.C8.835
KH.C2.327	Cirobu.g00004515	AFF1/2/3/4	0.36494	0.323	0.41	0	0.000334955	1	AFF2; AFF3; AFF4
KH.C6.262	Cirobu.g00007791	KH2013:KH.C6.262	0.360256	0.132	0.077	0	0.00176652	1	KH.C6.262
KH.C5.254	Cirobu.g00007125	FYB	0.331894	0.117	0.046	0	1.86e-06	0.026858	FYB1
KH.C5.309	Cirobu.g00007183	KH2013:KH.C5.309_CYP-33C1/11/12/3/4/5/6/7/8	0.321965	0.638	0.486	0	4.06e-09	5.87e-05	CYP2A13; CYP2R1; CYP2U1
KH.C5.5	Cirobu.g00007390	FGF19/21/23	0.30296	0.123	0.046	0	2.82e-07	0.00406614	FGF17; FGF18; FGF8
KH.C1.846	Cirobu.g00001125	STAC/2/3	0.253717	0.386	0.252	0	1.88e-07	0.0027109	STAC; STAC2; STAC3
KH.C10.164	Cirobu.g00001363	KH2013:KH.C10.164	-0.250488	0.078	0.17	0	2.35e-05	0.339309	CCDC186; GRIPAP1
KH.C9.197	Cirobu.g00009720	LRRC73	-0.250546	0.114	0.179	0	0.00341705	1	LRRC73; NLRC3; PPP1R37
KH.C4.47	Cirobu.g00006564	CSPG4	-0.250938	0.093	0.157	0	0.00254666	1	CSPG4; FRAS1; FREM2
KH.L133.13	Cirobu.g00011065	CHCHD7	-0.25103	0.069	0.157	0	2.98e-05	0.43082	CHCHD7
KH.C10.54	Cirobu.g00001768	COMMD10	-0.251095	0.249	0.322	0	0.0091962	1	COMMD1; COMMD10; COMMD4
KH.C7.18	Cirobu.g00008003	BIN1/2	-0.251868	0.12	0.199	0	0.000727513	1	AMPH; BIN1; BIN2
KH.C1.400	Cirobu.g00000638	KH2013:KH.C1.400	-0.25201	0.072	0.16	0	3.64e-05	0.524814	PIGB; PIGZ
KH.C8.362	Cirobu.g00008988	EXOC6	-0.252417	0.069	0.169	0	4.75e-06	0.0685322	EXOC6; EXOC6B
KH.C1.1199	Cirobu.g00000221	PAQR3	-0.25262	0.231	0.318	0	0.00143557	1	ADIPOR1; ADIPOR2; PAQR3
KH.C5.80	Cirobu.g00007592	C2H19ORF29	-0.252644	0.117	0.179	0	0.00573719	1	CACTIN
KH.C2.366	Cirobu.g00004556	KIAA1109	-0.25271	0.135	0.206	0	0.00279207	1	KIAA1109
KH.L153.61	Cirobu.g00011509	RASSF7/8	-0.252778	0.15	0.219	0	0.00456336	1	RASSF7; RASSF8
KH.C5.198	Cirobu.g00007063	C16ORF93	-0.252821	0.045	0.105	0	0.000625764	1	C8orf74; CCDC189
KH.C7.120	Cirobu.g00007940	GIGYF1/2	-0.253039	0.117	0.196	0	0.000843177	1	GIGYF1; GIGYF2
KH.C10.430	Cirobu.g00001652	SI:CH211-93F2.1	-0.25327	0.063	0.148	0	3.41e-05	0.491972	CES2; CES5A
KH.S980.1	Cirobu.g00015261	KH2013:KH.S980.1_BPTF	-0.253536	0.039	0.115	0	3.17e-05	0.457836	BPTF; PHF2; PHF8
KH.L77.1	Cirobu.g00013082	RANBP10/9	-0.253603	0.105	0.187	0	0.000345901	1	RANBP10; RANBP9; SPRYD3
KH.L4.6	Cirobu.g00012527	LRCH1/2/3/4	-0.253988	0.093	0.163	0	0.00130369	1	LRCH1; LRCH2; LRCH3
KH.C9.528	Cirobu.g00010082	KH2013:KH.C9.528_C14ORF149	-0.254405	0.045	0.123	0	4.01e-05	0.578313	L3HYPDH
KH.C3.569	Cirobu.g00005758	THAP5	-0.254531	0.087	0.168	0	0.000172272	1	ZNF3; ZNF34; ZNF407
KH.C12.81	Cirobu.g00003290	SYAP1	-0.254906	0.177	0.256	0	0.00183455	1	SYAP1
KH.C14.460	Cirobu.g00003897	ATG12	-0.254934	0.075	0.125	0	0.00903094	1	ATG12; GABARAP; GABARAPL1
KH.C3.253	Cirobu.g00005418	ERCC6L	-0.255236	0.018	0.101	0	1.01e-06	0.0145649	ERCC6; ERCC6L; RAD54B
KH.C2.961	Cirobu.g00005208	KH2013:KH.C2.961_PZF1	-0.256175	0.099	0.156	0	0.00671816	1	ZNF595; ZNF71; ZNF93
KH.C1.409	Cirobu.g00000647	UBA1/6	-0.256437	0.027	0.102	0	1.31e-05	0.189644	UBA1; UBA6; UBA7
KH.L5.8	Cirobu.g00012723	KIF23	-0.256485	0.045	0.11	0	0.000327003	1	KIF20A; KIF20B; KIF23
KH.S735.4	Cirobu.g00014986	KH2013:KH.S735.4_TRPT1	-0.256486	0.045	0.102	0	0.00104231	1	TRPT1
KH.C4.255	Cirobu.g00006330	RIOK1	-0.257038	0.09	0.148	0	0.00483827	1	RIOK1; RIOK2; RIOK3
KH.L17.6	Cirobu.g00011740	SLTM	-0.257749	0.138	0.199	0	0.00877235	1	SAFB; SAFB2; SLTM
KH.C9.129	Cirobu.g00009645	BPHL	-0.25779	0.123	0.183	0	0.00753628	1	ABHD8; BPHL; EPHX4
KH.L144.2	Cirobu.g00011272	PHF21B	-0.257887	0.048	0.108	0	0.000865173	1	CHD4; PHF21A; PHF21B
KH.C7.102	Cirobu.g00007920	CHD1/2	-0.258083	0.123	0.205	0	0.000461111	1	CHD1; CHD2; CHD3
KH.S2020.1	Cirobu.g00014165	KH2013:KH.S2020.1_FUT4/7/9	-0.258131	0.105	0.172	0	0.00248588	1	FUT5; FUT6; FUT7
KH.C14.177	Cirobu.g00003590	RARS	-0.258135	0.036	0.109	0	4.39e-05	0.633193	RARS; RARS2; ZFP42
KH.C6.23	Cirobu.g00007756	MCRS1	-0.258523	0.072	0.133	0	0.00201026	1	FOXK1; FOXK2; MCRS1
KH.C11.355	Cirobu.g00002181	RABEP1	-0.258783	0.102	0.185	0	0.00019018	1	RABEP1; RABEP2
KH.C3.337	Cirobu.g00005510	TSHZ1/2/3	-0.258824	0.087	0.183	0	2.35e-05	0.338917	TSHZ1; TSHZ2; TSHZ3
KH.C1.57	Cirobu.g00000820	KH2013:KH.C1.57_HPD	-0.258994	0.042	0.124	0	1.6e-05	0.230683	HPD; HPDL
KH.C12.614	Cirobu.g00003186	USP16/45	-0.259109	0.093	0.15	0	0.00551486	1	USP16; USP45; USP51
KH.C10.590	Cirobu.g00001823	KH2013:KH.C10.590	-0.259579	0.078	0.155	0	0.000223019	1	LAS1L
KH.C14.573	Cirobu.g00004020	RP2	-0.259941	0.057	0.129	0	0.000197073	1	RP2; TBCC; TBCCD1
KH.C4.526	Cirobu.g00006625	KH2013:KH.C4.526	-0.260442	0.117	0.182	0	0.00327207	1	KH.C4.526
KH.S494.4	Cirobu.g00014581	KH2013:KH.S494.4_SLC26A4/5/6	-0.261143	0.063	0.137	0	0.000190049	1	SLC26A4; SLC26A5; SLC26A6
KH.C4.119	Cirobu.g00006184	CAMTA/1/2	-0.26142	0.051	0.126	0	8.74e-05	1	ASPM; CAMTA1; CAMTA2
KH.C10.115	Cirobu.g00001311	VRK1/2	-0.261695	0.039	0.133	0	1.3e-06	0.0188317	VRK1; VRK2; VRK3
KH.C10.559	Cirobu.g00001789	CERK	-0.262474	0.21	0.281	0	0.00564485	1	CERK; CERKL; SPHK2
KH.C3.639	Cirobu.g00005834	KH2013:KH.C3.639_MAPKAPK5	-0.262655	0.084	0.18	0	1.88e-05	0.27182	MAPKAPK2; MAPKAPK3; MAPKAPK5
KH.S1061.3	Cirobu.g00013550	KH2013:KH.S1061.3	-0.262686	0.033	0.101	0	8.39e-05	1	KH.S1061.3
KH.L84.31	Cirobu.g00013158	AMBRA1	-0.263166	0.096	0.166	0	0.00102211	1	AMBRA1; TLE4; WDR5
KH.C2.189	Cirobu.g00004363	KH2013:KH.C2.189	-0.263374	0.069	0.139	0	0.0004935	1	FAM162A; FAM162B
KH.C9.804	Cirobu.g00010388	DHTKD1	-0.263648	0.06	0.106	0	0.00919175	1	DHTKD1; OGDH; OGDHL
KH.S2003.2	Cirobu.g00014162	KH2013:KH.S2003.2	-0.264323	0.045	0.122	0	4.85e-05	0.699638	KH.S2003.2
KH.C14.316	Cirobu.g00003743	MRPS35	-0.264549	0.096	0.16	0	0.00252971	1	MRPS35
KH.S545.6	Cirobu.g00014660	TXNDC15	-0.264924	0.126	0.19	0	0.00428475	1	PDIA3; PDIA4; TXNDC15
KH.C7.127	Cirobu.g00007947	PBRM1	-0.264976	0.072	0.157	0	8.4e-05	1	PBRM1; SMARCA2; SMARCA4
KH.L75.2	Cirobu.g00013059	KH2013:KH.L75.2_BIRC2/3	-0.265201	0.09	0.158	0	0.00113062	1	BIRC2; BIRC3; XIAP
KH.C2.1147	Cirobu.g00004276	KH2013:KH.C2.1147_ZGC:152830	-0.265749	0.069	0.154	0	4.08e-05	0.589349	LAP3; NPEPL1
KH.C4.654	Cirobu.g00006764	TASP1	-0.266166	0.048	0.142	0	2.65e-06	0.0381947	ASRGL1; NUDT22; TASP1
KH.C10.37	Cirobu.g00001585	CBLB	-0.266894	0.078	0.135	0	0.00379195	1	CBL; CBLB; CBLC
KH.C8.800	Cirobu.g00009471	ECSIT	-0.266921	0.078	0.166	0	4.05e-05	0.583883	ECSIT
KH.C7.612	Cirobu.g00008476	MYO1D	-0.267187	0.102	0.184	0	0.000217575	1	MYO1B; MYO1D; MYO1G
KH.C10.311	Cirobu.g00001524	PRKCE	-0.26797	0.027	0.12	0	4.08e-07	0.00589296	PRKCD; PRKCE; PRKCH
KH.L8.10	Cirobu.g00013098	KH2013:KH.L8.10	-0.268027	0.099	0.171	0	0.000910746	1	TATDN1; TATDN2; TATDN3
KH.C10.217	Cirobu.g00001420	KH2013:KH.C10.217	-0.268044	0.051	0.128	0	5.57e-05	0.803288	MRPL54
KH.L84.6	Cirobu.g00013163	COPB2	-0.268182	0.569	0.595	0	0.00707492	1	COPA; COPB2; PAFAH1B1
KH.C5.282	Cirobu.g00007154	ANKRD13C	-0.268282	0.06	0.144	0	3.52e-05	0.508036	ANKRD13A; ANKRD13B; ANKRD13C
KH.C7.294	Cirobu.g00008127	ZIP-3	-0.268316	0.063	0.12	0	0.00221575	1	FOS; FOSB; FOSL1
KH.C7.528	Cirobu.g00008383	CCDC103	-0.268452	0.144	0.207	0	0.00812336	1	CCDC103
KH.C4.109	Cirobu.g00006174	ULK1/2	-0.26866	0.114	0.209	0	6.37e-05	0.919782	ULK1; ULK2; ULK3
KH.C10.196	Cirobu.g00001396	KH2013:KH.C10.196	-0.268791	0.075	0.149	0	0.000354146	1	C6; C8A; C9
KH.C2.265	Cirobu.g00004446	PKLR	-0.268882	0.09	0.152	0	0.00340295	1	PKLR; PKM
KH.L61.8	Cirobu.g00012882	SYCE2	-0.269048	0.114	0.197	0	0.000372837	1	SYCE2
KH.C12.444	Cirobu.g00002999	SMC2/5/6	-0.269134	0.069	0.135	0	0.00073687	1	SMC2; SMC5; SMC6
KH.L40.8	Cirobu.g00012558	MAGT1	-0.26916	0.443	0.5	0	0.00821175	1	MAGT1; TUSC3
KH.C3.66	Cirobu.g00005856	BIRC5	-0.269346	0.024	0.105	0	2.91e-06	0.0419996	BIRC3; BIRC5; BIRC6
KH.C10.521	Cirobu.g00001748	KH2013:KH.C10.521_SUCLG1	-0.269631	0.123	0.197	0	0.00138168	1	ACLY; SUCLG1
KH.C12.387	Cirobu.g00002938	TXLNA	-0.269666	0.093	0.164	0	0.00101209	1	TXLNA; TXLNB; TXLNG
KH.C12.361	Cirobu.g00002910	VPS35	-0.26975	0.087	0.153	0	0.00151454	1	VPS35
KH.C1.1033	Cirobu.g00000040	ADHFE1	-0.269993	0.096	0.152	0	0.00782564	1	ADHFE1
KH.C3.717	Cirobu.g00005919	ELAVL2/3/4	-0.270036	0.063	0.147	0	3.5e-05	0.50479	ELAVL2; ELAVL3; ELAVL4
KH.C9.425	Cirobu.g00009970	VPS4B	-0.270068	0.225	0.313	0	0.00135104	1	AC026464.4; VPS4A; VPS4B
KH.L112.4	Cirobu.g00010711	KH2013:KH.L112.4_HSP67BB	-0.270643	0.078	0.149	0	0.000547087	1	KH.L112.4
KH.C2.247	Cirobu.g00004426	KH2013:KH.C2.247_FUT3/4/5/6/7/9	-0.27119	0.093	0.167	0	0.000642387	1	FUT3; FUT5; FUT6
KH.C10.288	Cirobu.g00001498	RIC3	-0.271249	0.105	0.167	0	0.00461295	1	RIC3
KH.C5.281	Cirobu.g00007153	KIAA0494	-0.271565	0.141	0.225	0	0.000538734	1	EFCAB14; GOLM1
KH.C10.361	Cirobu.g00001576	KH2013:KH.C10.361_NRBF2	-0.271656	0.108	0.173	0	0.00465437	1	KH.C10.361
KH.C2.292	Cirobu.g00004476	KH2013:KH.C2.292_ALS2CR8	-0.272101	0.084	0.156	0	0.000585651	1	CARF
KH.C5.19	Cirobu.g00007054	KH2013:KH.C5.19_SH3PXD2B	-0.272673	0.051	0.123	0	0.000147613	1	NCF1; SH3PXD2A; SH3PXD2B
KH.L22.45	Cirobu.g00012160	ERBB2/3/4	-0.273459	0.072	0.157	0	5.09e-05	0.734992	EGFR; ERBB2; ERBB4
KH.L22.38	Cirobu.g00012153	SNAPC2	-0.274011	0.102	0.162	0	0.00466773	1	SNAPC2
KH.C2.282	Cirobu.g00004465	KH2013:KH.C2.282_DNAJC27	-0.27423	0.114	0.199	0	0.000221777	1	DNAJC27; RAB21; RAB7A
KH.C8.450	Cirobu.g00009086	FAM45A	-0.274248	0.054	0.133	0	5.11e-05	0.738113	FAM45A
KH.C11.154	Cirobu.g00001964	KH2013:KH.C11.154_CHMP1A	-0.274993	0.108	0.207	0	2.34e-05	0.337351	CHMP1A; CHMP1B; CHMP2B
KH.C1.217	Cirobu.g00000434	NSMCE4A	-0.275074	0.099	0.157	0	0.00547736	1	EID3; NSMCE4A
KH.L118.2	Cirobu.g00010842	CG17669	-0.276817	0.066	0.133	0	0.000824845	1	AC010327.1; DNAAF3
KH.C14.324	Cirobu.g00003751	CCDC22	-0.276941	0.084	0.148	0	0.00179879	1	CCDC22
KH.C8.920	Cirobu.g00009602	NR2C1/2	-0.277021	0.063	0.144	0	6.97e-05	1	NR2C1; NR2C2; RXRA
KH.C2.143	Cirobu.g00004314	RAB9B	-0.277631	0.159	0.236	0	0.00210379	1	RAB7A; RAB9A; RAB9B
KH.C14.320	Cirobu.g00003748	ADCY5/6	-0.27767	0.051	0.132	0	3.62e-05	0.522903	ADCY4; ADCY5; ADCY6
KH.C5.64	Cirobu.g00007546	ZNF367	-0.277716	0.06	0.115	0	0.00325747	1	ZNF143; ZNF367; ZNF76
KH.C10.125	Cirobu.g00001322	KH2013:KH.C10.125	-0.277836	0.126	0.218	0	0.000127319	1	NINJ1; NINJ2
KH.C10.96	Cirobu.g00001899	WDR13	-0.27804	0.132	0.195	0	0.00630135	1	WDR13; WDR5; WDR5B
KH.S821.3	Cirobu.g00015101	KH2013:KH.S821.3	-0.278443	0.105	0.195	0	8.85e-05	1	ZFP2; ZNF345; ZNF567
KH.C1.371	Cirobu.g00000605	C17H14ORF126	-0.278582	0.078	0.149	0	0.000517043	1	AL139353.1; DTD1; DTD2
KH.S437.3	Cirobu.g00014528	CROL	-0.279215	0.162	0.228	0	0.0065562	1	ZKSCAN8; ZNF570; ZNF79
KH.C3.89	Cirobu.g00006103	PATL1	-0.280117	0.075	0.171	0	1.16e-05	0.16772	PATL1; PATL2
KH.C12.434	Cirobu.g00002989	KH2013:KH.C12.434_CT030204.3	-0.280487	0.12	0.179	0	0.00895648	1	KH.C12.434
KH.C9.617	Cirobu.g00010181	AQR	-0.280757	0.042	0.11	0	0.000133313	1	AQR; UPF1; ZNFX1
KH.C9.267	Cirobu.g00009797	KH2013:KH.C9.267	-0.28087	0.096	0.2	0	8.41e-06	0.121404	KH.C9.267
KH.C3.628	Cirobu.g00005823	MEGF8	-0.28128	0.183	0.254	0	0.00448099	1	ATRN; ATRNL1; MEGF8
KH.C3.746	Cirobu.g00005949	KH2013:KH.C3.746_TTC26	-0.28138	0.012	0.104	0	8.38e-08	0.00120961	TTC26
KH.C2.799	Cirobu.g00005029	EIF2B2	-0.281385	0.09	0.177	0	7.57e-05	1	EIF2B1; EIF2B2; EIF2B4
KH.C11.135	Cirobu.g00001943	ANKS4B	-0.281585	0.03	0.103	0	2.74e-05	0.395748	ANKS4B; SEC23IP; USH1G
KH.L63.26	Cirobu.g00012903	KH2013:KH.L63.26_METTL24	-0.281597	0.048	0.14	0	3.61e-06	0.0521156	METTL24
KH.C10.236	Cirobu.g00001441	HAUS6	-0.281641	0.081	0.139	0	0.00405772	1	HAUS6
KH.L5.2	Cirobu.g00012713	PSMC1	-0.281661	0.144	0.217	0	0.00198869	1	PSMC1; PSMC4
KH.C11.71	Cirobu.g00002565	KH2013:KH.C11.71_GS1-211B7.1	-0.281695	0.084	0.163	0	0.000254476	1	SMIM18
KH.L147.28	Cirobu.g00011307	PARD3	-0.281831	0.054	0.11	0	0.00185067	1	DLG2; PARD3; PARD3B
KH.S2114.1	Cirobu.g00014188	KH2013:KH.S2114.1_TRY-2	-0.282578	0.06	0.12	0	0.00127346	1	F11; PRSS36; TMPRSS15
KH.C7.133	Cirobu.g00007954	KH2013:KH.C7.133_SULT1ST1/2/3/4	-0.282876	0.078	0.147	0	0.000768519	1	SULT1C2; SULT1C3; SULT1C4
KH.C14.433	Cirobu.g00003867	ELMOD1/2	-0.283013	0.123	0.206	0	0.000389791	1	ELMO1; ELMOD1; ELMOD2
KH.C8.19	Cirobu.g00008801	ZMYND8	-0.283724	0.075	0.143	0	0.000781674	1	TRIM33; ZMYND11; ZMYND8
KH.C10.81	Cirobu.g00001884	PPP2R5D	-0.283737	0.078	0.19	0	1.02e-06	0.0147016	PPP2R5A; PPP2R5C; PPP2R5D
KH.C9.186	Cirobu.g00009708	KH2013:KH.C9.186_PLCD1/3/4	-0.283867	0.03	0.105	0	1.9e-05	0.273893	PLCD1; PLCD3; PLCD4
KH.C3.745	Cirobu.g00005948	KH2013:KH.C3.745	-0.284233	0.114	0.214	0	3.31e-05	0.477145	KH.C3.745
KH.C1.299	Cirobu.g00000524	KH2013:KH.C1.299_B3GNT2/7/9	-0.284406	0.069	0.15	0	8.88e-05	1	B3GNT2; B3GNT6; B3GNT7
KH.C11.546	Cirobu.g00002387	KH2013:KH.C11.546_GLCE	-0.28459	0.138	0.227	0	0.000198586	1	GLCE
KH.C9.9	Cirobu.g00010487	ACADL	-0.284675	0.075	0.176	0	4.38e-06	0.0631871	ACADL; ACADS; IVD
KH.C2.808	Cirobu.g00005040	QARS	-0.2853	0.108	0.176	0	0.00179547	1	EARS2; EPRS; QARS
KH.C6.155	Cirobu.g00007675	KH2013:KH.C6.155_FLRT1/2/3	-0.285401	0.114	0.174	0	0.00535832	1	FLRT1; FLRT2; FLRT3
KH.C14.167	Cirobu.g00003579	TFB1M	-0.285716	0.072	0.136	0	0.00119154	1	DIMT1; TFB1M; TFB2M
KH.C8.101	Cirobu.g00008704	KH2013:KH.C8.101_ROR/1/2	-0.286421	0.278	0.356	0	0.000897694	1	MUSK; ROR1; ROR2
KH.L18.41	Cirobu.g00011979	SUN1/2	-0.287191	0.063	0.142	0	7.55e-05	1	SUN1; SUN2; SUN3
KH.S1432.1	Cirobu.g00013868	KH2013:KH.S1432.1_Y20F4.8	-0.287203	0.069	0.125	0	0.00347134	1	KH.S1432.1
KH.C4.514	Cirobu.g00006612	KH2013:KH.C4.514_SLITRK1/2/3/4/5/6	-0.287494	0.069	0.136	0	0.000749773	1	SLITRK4; SLITRK5; SLITRK6
KH.C9.373	Cirobu.g00009912	UBFD1	-0.287593	0.069	0.128	0	0.00194533	1	UBFD1
KH.C2.483	Cirobu.g00004685	MFN1/2	-0.287689	0.081	0.147	0	0.00119658	1	MFN1; MFN2
KH.C2.1129	Cirobu.g00004256	MRPS26	-0.28799	0.069	0.14	0	0.000371832	1	MRPS26
KH.L156.7	Cirobu.g00011637	MED18	-0.288678	0.111	0.193	0	0.000313457	1	MED18
KH.C12.91	Cirobu.g00003301	RBM15/19	-0.289113	0.042	0.122	0	2.3e-05	0.332335	PABPC1L; PABPC4L; RBM19
KH.C4.648	Cirobu.g00006757	KH2013:KH.C4.648_RHCG	-0.28913	0.317	0.187	0	1.06e-07	0.00153174	RHAG; RHBG; RHCG
KH.L69.5	Cirobu.g00012965	LPCAT1/2	-0.28947	0.093	0.181	0	7.91e-05	1	LPCAT1; LPCAT2
KH.C3.691	Cirobu.g00005890	IPO7/8	-0.289769	0.06	0.127	0	0.000437873	1	CSE1L; IPO7; IPO8
KH.C1.494	Cirobu.g00000738	KH2013:KH.C1.494	-0.289908	0.066	0.115	0	0.00713802	1	PTRH2
KH.S215.21	Cirobu.g00014210	C5H12ORF49	-0.290243	0.246	0.317	0	0.00782089	1	C12orf49
KH.C5.372	Cirobu.g00007249	RAD54L2	-0.290292	0.144	0.23	0	0.000368903	1	ERCC6L2; RAD54L; RAD54L2
KH.C9.228	Cirobu.g00009754	SOB	-0.290459	0.096	0.167	0	0.00107502	1	ZIM3; ZNF226; ZNF317
KH.C3.310	Cirobu.g00005481	NSUN2	-0.290682	0.069	0.142	0	0.00027463	1	NOP2; NSUN2; NSUN5
KH.C1.1011	Cirobu.g00000016	RAB35	-0.290892	0.189	0.275	0	0.000888496	1	RAB1A; RAB1B; RAB35
KH.C3.162	Cirobu.g00005320	SPHK1/2	-0.290943	0.18	0.245	0	0.00669492	1	CERK; SPHK1; SPHK2
KH.C11.482	Cirobu.g00002317	KH2013:KH.C11.482	-0.291539	0.048	0.131	0	1.88e-05	0.271353	KH.C11.482
KH.C7.376	Cirobu.g00008217	C2ORF43	-0.291667	0.066	0.12	0	0.00353216	1	LDAH
KH.L44.5	Cirobu.g00012669	DIS3L2	-0.291717	0.069	0.14	0	0.000436566	1	DIS3; DIS3L; DIS3L2
KH.C4.300	Cirobu.g00006380	TAF1A	-0.29256	0.054	0.148	0	4.07e-06	0.0587825	TAF1A
KH.C10.248	Cirobu.g00001454	FDPS	-0.293582	0.165	0.246	0	0.000900833	1	FDPS; GGPS1
KH.C4.159	Cirobu.g00006226	KIAA0355	-0.29388	0.144	0.227	0	0.000538393	1	KIAA0355
KH.C8.832	Cirobu.g00009505	KH2013:KH.C8.832_KIAA2013	-0.293958	0.24	0.328	0	0.00128582	1	KIAA2013
KH.C3.241	Cirobu.g00005406	NUDT9	-0.294088	0.057	0.116	0	0.00137126	1	NUDT9; TRPM2
KH.C4.357	Cirobu.g00006441	PYGO1/2	-0.294354	0.039	0.132	0	1.62e-06	0.023314	PYGO1; PYGO2
KH.C9.726	Cirobu.g00010301	KH2013:KH.C9.726_SLC17A9	-0.295313	0.072	0.174	0	3.24e-06	0.0468276	SLC17A5; SLC17A6; SLC17A9
KH.C6.2	Cirobu.g00007722	GABPB1/2	-0.295742	0.123	0.188	0	0.00334955	1	ANK1; GABPB1; GABPB2
KH.C8.886	Cirobu.g00009563	CTU2	-0.296188	0.039	0.118	0	2.13e-05	0.307616	CTU2
KH.C11.51	Cirobu.g00002348	CG5639	-0.296304	0.078	0.151	0	0.000413983	1	KH.C11.51
KH.C5.479	Cirobu.g00007367	KH2013:KH.C5.479	-0.296548	0.087	0.142	0	0.00727065	1	DAW1; PAFAH1B1; WDR61
KH.L170.69	Cirobu.g00011807	SYDE1/2	-0.297415	0.054	0.123	0	0.000274768	1	ARHGAP15; SYDE1; SYDE2
KH.L108.5	Cirobu.g00010646	RBM39	-0.29752	0.072	0.126	0	0.005255	1	LEMD3; RBM23; RBM39
KH.C8.143	Cirobu.g00008750	PPARA	-0.297787	0.057	0.164	0	4.13e-07	0.00596322	PPARA; PPARD; PPARG
KH.L40.19	Cirobu.g00012544	KH2013:KH.L40.19	-0.297869	0.051	0.123	0	0.00014318	1	MRPL1
KH.L44.21	Cirobu.g00012662	TMEM18	-0.29805	0.392	0.457	0	0.00997452	1	TMEM18
KH.C3.230	Cirobu.g00005395	SMAD6/7	-0.298094	0.051	0.146	0	3.23e-06	0.0465481	SMAD3; SMAD6; SMAD7
KH.C11.153	Cirobu.g00001963	MYO18A	-0.298173	0.072	0.16	0	3.58e-05	0.517124	MYH11; MYO18A; MYO18B
KH.C14.157	Cirobu.g00003569	EIF2B3	-0.298283	0.06	0.163	0	1.56e-06	0.0225167	EIF2B3; EIF2B5; GMPPB
KH.C11.506	Cirobu.g00002344	CCDC88C	-0.298351	0.15	0.217	0	0.00441025	1	CCDC88A; CCDC88B; CCDC88C
KH.C4.288	Cirobu.g00006366	BCKDHA	-0.298413	0.186	0.284	0	0.000196384	1	AC011462.1; BCKDHA; PDHA1
KH.C3.741	Cirobu.g00005944	OPA3	-0.298981	0.162	0.23	0	0.00416585	1	OPA3
KH.C1.438	Cirobu.g00000679	HNRNPH1/2/3	-0.299364	0.156	0.219	0	0.00613162	1	HNRNPF; HNRNPH1; HNRNPH2
KH.C2.585	Cirobu.g00004798	MTERFD1	-0.299391	0.048	0.11	0	0.000671908	1	MTERF3; MTERF4
KH.C5.344	Cirobu.g00007219	TRUB2	-0.299463	0.072	0.12	0	0.00948371	1	TRUB1; TRUB2
KH.C2.960	Cirobu.g00005207	DIDO1	-0.299986	0.069	0.138	0	0.000513177	1	DIDO1; PHF3; SPOCD1
KH.C5.149	Cirobu.g00007010	MVP	-0.300026	0.042	0.116	0	6.15e-05	0.887844	MVP
KH.C2.658	Cirobu.g00004878	KH2013:KH.C2.658	-0.300122	0.135	0.195	0	0.00695484	1	KH.C2.658
KH.L10.29	Cirobu.g00010519	SPOP	-0.300285	0.087	0.139	0	0.00834633	1	BTBD9; SPOP; SPOPL
KH.L96.54	Cirobu.g00013399	CD2BP2	-0.300613	0.051	0.107	0	0.00169329	1	CD2BP2
KH.L76.14	Cirobu.g00013072	CARD10/9	-0.300731	0.102	0.169	0	0.00170817	1	CARD10; CARD11; CARD9
KH.C3.610	Cirobu.g00005805	PALB2	-0.301052	0.096	0.157	0	0.00402602	1	KH.C3.610
KH.C1.198	Cirobu.g00000412	RERE	-0.301437	0.123	0.217	0	0.000140316	1	MTA2; MTA3; RERE
KH.C8.174	Cirobu.g00008784	LGTN	-0.301438	0.216	0.311	0	0.000166558	1	KH.C8.174
KH.C2.496	Cirobu.g00004699	C7ORF50	-0.301667	0.057	0.13	0	0.000147215	1	C7orf50
KH.C8.112	Cirobu.g00008716	IK	-0.302127	0.108	0.198	0	9.45e-05	1	IK
KH.L96.64	Cirobu.g00013410	PNPLA8	-0.302486	0.069	0.163	0	9.28e-06	0.13391	PLA2G6; PNPLA8
KH.C11.471	Cirobu.g00002306	ATP2C1/2	-0.302547	0.084	0.163	0	0.000198793	1	ATP2A3; ATP2C1; ATP2C2
KH.C1.1059	Cirobu.g00000068	IRAK1/3	-0.302578	0.063	0.119	0	0.0029123	1	IRAK1; IRAK3; IRAK4
KH.C2.176	Cirobu.g00004350	C10ORF11	-0.302685	0.171	0.236	0	0.00680587	1	CNTRL; DRC3; LRMDA
KH.C10.522	Cirobu.g00001749	WBP4	-0.302779	0.096	0.16	0	0.00247478	1	WBP4
KH.C9.595	Cirobu.g00010156	XPR1	-0.303244	0.039	0.106	0	0.000149643	1	XPR1
KH.C1.256	Cirobu.g00000477	PEBP1	-0.303806	0.108	0.166	0	0.0053206	1	MRPL38; PEBP1; PEBP4
KH.C10.320	Cirobu.g00001534	KH2013:KH.C10.320_USP32/6	-0.304892	0.093	0.191	0	1.82e-05	0.263267	USP11; USP32; USP4
KH.C11.236	Cirobu.g00002053	KH2013:KH.C11.236_PARP/1	-0.304971	0.099	0.165	0	0.00264142	1	PARP1; PARP2; PARP3
KH.C14.168	Cirobu.g00003580	NUPL1	-0.305194	0.045	0.13	0	1.15e-05	0.165422	NUP58
KH.C1.407	Cirobu.g00000645	KH2013:KH.C1.407_PTBP1/2/3	-0.305788	0.081	0.143	0	0.00216884	1	PTBP1; PTBP2; PTBP3
KH.L87.61	Cirobu.g00013224	FAM91A1	-0.305846	0.051	0.137	0	1.18e-05	0.170142	FAM91A1
KH.C4.39	Cirobu.g00006476	SH3GL1/2/3	-0.306098	0.129	0.203	0	0.0015134	1	SH3GL1; SH3GL2; SH3GL3
KH.C12.50	Cirobu.g00003060	KH2013:KH.C12.50	-0.306232	0.042	0.121	0	2.39e-05	0.344872	KH.C12.50
KH.C9.833	Cirobu.g00010419	LETMD1	-0.306746	0.09	0.182	0	5.52e-05	0.796571	LETM1; LETMD1
KH.C8.429	Cirobu.g00009062	SHOC2	-0.307298	0.123	0.208	0	0.000286041	1	LRRC7; LRRIQ4; SHOC2
KH.S403.3	Cirobu.g00014428	UBXN6	-0.307637	0.189	0.253	0	0.00797182	1	ASPSCR1; NGLY1; UBXN6
KH.C14.449	Cirobu.g00003884	CREBBP	-0.308199	0.132	0.234	0	4.71e-05	0.680054	CREBBP; EP300; PHIP
KH.L141.5	Cirobu.g00011205	PDSS1	-0.308366	0.222	0.313	0	0.00107526	1	GGPS1; PDSS1; PDSS2
KH.C8.355	Cirobu.g00008980	FZR1	-0.308537	0.266	0.347	0	0.00450364	1	CDC20; CDC20B; FZR1
KH.C3.300	Cirobu.g00005471	SLC9A3/5	-0.308594	0.066	0.16	0	7.98e-06	0.115138	SLC9A2; SLC9A3; SLC9A5
KH.C4.469	Cirobu.g00006563	DRG1	-0.30866	0.063	0.135	0	0.000219535	1	DRG1; DRG2; MTG2
KH.S1442.2	Cirobu.g00013874	COQ2	-0.309743	0.09	0.174	0	0.00011738	1	COQ2; COX10
KH.C11.286	Cirobu.g00002106	LEPROTL1	-0.310151	0.093	0.186	0	3.19e-05	0.459737	LEPROT; LEPROTL1
KH.C1.218	Cirobu.g00000435	ILKAP	-0.310471	0.069	0.158	0	2.07e-05	0.298119	ILKAP; PPM1A; PPM1E
KH.C8.259	Cirobu.g00008878	NMD3	-0.310687	0.087	0.153	0	0.00141123	1	NMD3
KH.C1.1008	Cirobu.g00000012	MFAP1	-0.310863	0.12	0.216	0	6.34e-05	0.915033	MFAP1
KH.C3.93	Cirobu.g00006146	TTYH1/2/3	-0.310943	0.189	0.295	0	5.77e-05	0.833373	TTYH1; TTYH2; TTYH3
KH.L6.5	Cirobu.g00012849	SMARCA2/4	-0.311576	0.057	0.138	0	4.4e-05	0.63521	SMARCA2; SMARCA4
KH.C2.685	Cirobu.g00004907	DCTN1	-0.311708	0.102	0.179	0	0.00046334	1	CLIP1; CLIP2; DCTN1
KH.C10.610	Cirobu.g00001846	MED13	-0.312009	0.081	0.131	0	0.00911249	1	MED13; MED13L
KH.C5.118	Cirobu.g00006977	CACNA2D1/2	-0.312131	0.338	0.409	0	0.00403793	1	CACNA2D1; CACNA2D2; CACNA2D4
KH.L137.1	Cirobu.g00011113	MTFMT	-0.312325	0.09	0.186	0	1.6e-05	0.230433	ALDH1L2; GART; MTFMT
KH.C3.400	Cirobu.g00005578	HECW1/2	-0.31373	0.111	0.172	0	0.00447733	1	HECW1; HECW2; NEDD4L
KH.L147.9	Cirobu.g00011327	COBRA1	-0.314046	0.051	0.103	0	0.00301661	1	NELFB
KH.L144.16	Cirobu.g00011270	BLOC1S1	-0.314201	0.114	0.172	0	0.00709099	1	AC009779.3; BLOC1S1
KH.C4.284	Cirobu.g00006362	PPFIBP1/2	-0.314275	0.105	0.17	0	0.00266512	1	KAZN; PPFIBP1; PPFIBP2
KH.C9.314	Cirobu.g00009848	DNAJC13	-0.314287	0.042	0.123	0	1.74e-05	0.250579	DNAJA2; DNAJA4; DNAJC13
KH.C12.26	Cirobu.g00002798	SMAD2/3	-0.314325	0.105	0.169	0	0.00322577	1	SMAD2; SMAD3; SMAD5
KH.C12.385	Cirobu.g00002936	ZCCHC9	-0.314597	0.06	0.138	0	9.6e-05	1	CNBP; ZCCHC3; ZCCHC9
KH.L142.3	Cirobu.g00011248	SRP72	-0.315146	0.072	0.156	0	6.28e-05	0.906746	SRP72
KH.C1.1062	Cirobu.g00000072	KH2013:KH.C1.1062	-0.315592	0.06	0.12	0	0.00131743	1	KCNAB1; KCNAB2; KCNAB3
KH.C1.834	Cirobu.g00001112	PSMD12	-0.316849	0.105	0.177	0	0.0011191	1	COPS4; PSMD12
KH.C2.613	Cirobu.g00004830	SLC30A9	-0.316913	0.111	0.187	0	0.000799918	1	SLC30A9; XPA
KH.C8.75	Cirobu.g00009414	ALG14	-0.316917	0.132	0.193	0	0.00694236	1	ALG14
KH.C1.59	Cirobu.g00000841	HADHB	-0.317551	0.072	0.14	0	0.000748675	1	ACAA1; ACAA2; HADHB
KH.C8.512	Cirobu.g00009154	SMYD5	-0.317646	0.072	0.179	0	1.33e-06	0.0191487	SMYD1; SMYD3; SMYD5
KH.C14.501	Cirobu.g00003943	FAM171A1/2	-0.317682	0.06	0.136	0	0.000105637	1	KH.C14.501
KH.C1.476	Cirobu.g00000718	KH2013:KH.C1.476	-0.317947	0.144	0.213	0	0.00272801	1	COX20
KH.S164.28	Cirobu.g00014006	KH2013:KH.S164.28_FUT3/4/5/6/7/9	-0.318731	0.641	0.516	0	0.000107296	1	FUT4; FUT5; FUT7
KH.C2.350	Cirobu.g00004540	KH2013:KH.C2.350_NCOR1/2	-0.319665	0.108	0.2	0	7.38e-05	1	KH.C2.350
KH.C8.211	Cirobu.g00008826	ACN9	-0.319811	0.063	0.145	0	5.37e-05	0.774905	SDHAF3
KH.C6.82	Cirobu.g00007898	MRM1	-0.320158	0.036	0.107	0	6e-05	0.86545	MRM1
KH.C7.114	Cirobu.g00007933	KH2013:KH.C7.114	-0.321052	0.09	0.168	0	0.000284305	1	KH.C7.114
KH.C7.433	Cirobu.g00008279	GEMIN8	-0.321272	0.129	0.217	0	0.000216162	1	GEMIN8
KH.L18.76	Cirobu.g00012017	FAM135B	-0.321874	0.09	0.184	0	2.33e-05	0.335857	FAM135A; FAM135B
KH.C1.703	Cirobu.g00000968	RFK	-0.322786	0.204	0.275	0	0.00448486	1	RFK
KH.C6.124	Cirobu.g00007641	SIRT1	-0.323198	0.114	0.209	0	6.11e-05	0.881631	SIRT1; SIRT2; SIRT3
KH.L170.33	Cirobu.g00011769	SLC25A28/37	-0.323213	0.066	0.135	0	0.000492082	1	SLC25A28; SLC25A33; SLC25A37
KH.L53.17	Cirobu.g00012768	PITPNM1/2/3	-0.323511	0.027	0.116	0	9.98e-07	0.0144082	PITPNM1; PITPNM2; PITPNM3
KH.C11.157	Cirobu.g00001967	SEMA5B	-0.323609	0.431	0.308	0	1.93e-06	0.0278398	CILP2; HMCN1; THSD1
KH.C12.35	Cirobu.g00002897	SCAF4/8	-0.323822	0.087	0.166	0	0.000218433	1	SCAF4; SCAF8; U2SURP
KH.L134.2	Cirobu.g00011084	PAF1	-0.324376	0.09	0.151	0	0.00320292	1	PAF1
KH.C11.264	Cirobu.g00002083	KH2013:KH.C11.264_SEPT7	-0.325662	0.213	0.31	0	0.000249486	1	SEPT4; SEPT5; SEPT7
KH.C9.774	Cirobu.g00010354	TLCD2	-0.325876	0.063	0.151	0	2.03e-05	0.293415	TLCD1; TLCD2
KH.C10.216	Cirobu.g00001419	KH2013:KH.C10.216	-0.326296	0.117	0.21	0	7.75e-05	1	SIVA1
KH.L7.16	Cirobu.g00012977	KH2013:KH.L7.16_ACSL1/5/6	-0.326336	0.79	0.731	0	0.00659459	1	ACSL1; ACSL5; ACSL6
KH.L55.7	Cirobu.g00012790	SRFBP1	-0.327214	0.042	0.11	0	0.000162711	1	SRFBP1
KH.C5.65	Cirobu.g00007557	CDK16/17/18	-0.327228	0.081	0.145	0	0.00178265	1	CDK16; CDK17; CDK18
KH.C4.40	Cirobu.g00006488	KH2013:KH.C4.40_CTR9	-0.327334	0.093	0.146	0	0.00922569	1	CTR9; IFT88; OGT
KH.C3.375	Cirobu.g00005550	KH2013:KH.C3.375_ZGC:171731	-0.327803	0.063	0.124	0	0.00134102	1	CASP10; CASP7; CASP8
KH.C7.468	Cirobu.g00008317	GTF3C4	-0.328131	0.048	0.129	0	2.63e-05	0.379315	GTF3C4
KH.C10.534	Cirobu.g00001762	TPRKB	-0.328512	0.078	0.128	0	0.00933755	1	TPRKB
KH.C12.292	Cirobu.g00002833	MELK	-0.329124	0.084	0.153	0	0.00087856	1	MARK4; MELK; PRKAA2
KH.L146.2	Cirobu.g00011283	CUL4B	-0.329163	0.147	0.24	0	0.000134393	1	CUL3; CUL4A; CUL4B
KH.C8.213	Cirobu.g00008828	GPR124	-0.330122	0.069	0.131	0	0.00132109	1	ADGRA1; ADGRA2; ADGRA3
KH.C8.403	Cirobu.g00009034	XPOT	-0.330768	0.063	0.12	0	0.00237814	1	XPO1; XPOT
KH.C7.228	Cirobu.g00008056	KH2013:KH.C7.228	-0.330984	0.042	0.106	0	0.000289861	1	MRPL47
KH.C7.257	Cirobu.g00008086	KH2013:KH.C7.257	-0.332863	0.105	0.18	0	0.000643325	1	USP22; USP27X; USP30
KH.C6.109	Cirobu.g00007624	TMEM181	-0.332865	0.057	0.149	0	7.19e-06	0.103731	TMEM181
KH.C2.787	Cirobu.g00005016	KH2013:KH.C2.787	-0.333538	0.12	0.235	0	4.18e-06	0.060262	KH.C2.787
KH.L170.24	Cirobu.g00011759	TRABD	-0.334078	0.09	0.165	0	0.000544594	1	TRABD
KH.C3.800	Cirobu.g00006007	NCBP1	-0.334862	0.036	0.116	0	1.09e-05	0.157447	NCBP1
KH.C9.655	Cirobu.g00010223	ANKDD1A	-0.334975	0.108	0.191	0	0.000319585	1	ANK1; ANKDD1A; ANKDD1B
KH.C11.214	Cirobu.g00002029	JKAMP	-0.335459	0.192	0.264	0	0.00445932	1	JKAMP
KH.C8.221	Cirobu.g00008837	KIF2A	-0.335732	0.057	0.142	0	2.24e-05	0.322959	KIF2A; KIF2B; KIF2C
KH.C5.427	Cirobu.g00007310	CHTF8	-0.336166	0.144	0.208	0	0.00631507	1	KH.C5.427
KH.C13.34	Cirobu.g00003435	KH2013:KH.C13.34_LRP1/2	-0.336618	0.03	0.102	0	3.49e-05	0.503924	LRP1; LRP1B; LRP2
KH.C11.30	Cirobu.g00002121	KH2013:KH.C11.30_SMG1	-0.336711	0.087	0.172	0	8.81e-05	1	MTOR; SMG1
KH.C12.24	Cirobu.g00002776	PACRG	-0.337266	0.051	0.125	0	0.000110034	1	PACRG; PACRGL
KH.C2.603	Cirobu.g00004819	NDST1/2/3/4	-0.337323	0.06	0.137	0	0.000102036	1	NDST1; NDST2; NDST3
KH.C5.92	Cirobu.g00007605	RNF123	-0.338056	0.135	0.231	0	0.000110508	1	RNF123; RSPRY1
KH.C1.1201	Cirobu.g00000225	F52C9.7	-0.3385	0.081	0.147	0	0.00100303	1	KH.C1.1201
KH.L65.9	Cirobu.g00012946	KH2013:KH.L65.9_FUCA/2	-0.338556	0.201	0.275	0	0.00300601	1	FUCA1; FUCA2
KH.C12.149	Cirobu.g00002676	KH2013:KH.C12.149_FAR1/2	-0.339011	0.138	0.223	0	0.000311928	1	FAR1; FAR2
KH.C3.740	Cirobu.g00005943	KH2013:KH.C3.740_EXD2	-0.339331	0.108	0.215	0	1.11e-05	0.160685	EXD2; EXD3; WRN
KH.C14.328	Cirobu.g00003755	SEC24A	-0.340307	0.18	0.254	0	0.00288969	1	SEC24A; SEC24B; SEC24C
KH.C12.200	Cirobu.g00002733	PMPCB	-0.34062	0.132	0.199	0	0.00322021	1	PMPCA; PMPCB; UQCRC1
KH.L152.17	Cirobu.g00011393	PXMP4	-0.341125	0.168	0.233	0	0.00574394	1	PXMP4
KH.L63.2	Cirobu.g00012897	KH2013:KH.L63.2_EPHX3/4	-0.342521	0.054	0.138	0	2.19e-05	0.316194	EPHX2; EPHX3; EPHX4
KH.C1.1182	Cirobu.g00000203	RCC2	-0.342576	0.078	0.155	0	0.000262255	1	HERC2; RCC2
KH.C11.503	Cirobu.g00002341	SYMPK	-0.342913	0.051	0.121	0	0.000174903	1	SYMPK
KH.C3.408	Cirobu.g00005586	KH2013:KH.C3.408	-0.343094	0.356	0.431	0	0.0033671	1	KH.C3.408
KH.C2.646	Cirobu.g00004866	KH2013:KH.C2.646	-0.343111	0.069	0.136	0	0.000665026	1	KH.C2.646
KH.C2.238	Cirobu.g00004417	KH2013:KH.C2.238	-0.343754	0.075	0.136	0	0.00236643	1	TMEM70
KH.L57.20	Cirobu.g00012808	9430023L20RIK	-0.344853	0.15	0.25	0	7.07e-05	1	ATG101
KH.C6.210	Cirobu.g00007735	SNIP1	-0.344964	0.06	0.136	0	0.000122304	1	SNIP1
KH.C1.1029	Cirobu.g00000035	DDX1	-0.345153	0.033	0.11	0	1.58e-05	0.227767	DDX1; DDX17; DDX5
KH.C4.727	Cirobu.g00006845	VHA68-1/2	-0.34533	0.123	0.195	0	0.00138529	1	ATP5F1B; ATP6V1A; ATP6V1B2
KH.L129.4	Cirobu.g00010971	KH2013:KH.L129.4_THAP9	-0.345404	0.078	0.133	0	0.00534295	1	KH.L129.4
KH.L57.24	Cirobu.g00012812	KH2013:KH.L57.24	-0.345705	0.054	0.158	0	6.7e-07	0.0096725	KH.L57.24
KH.C1.1065	Cirobu.g00000075	ESYT1/2/3	-0.346139	0.126	0.19	0	0.00584316	1	ESYT1; ESYT2; ESYT3
KH.C5.277	Cirobu.g00007149	VCP	-0.346327	0.129	0.227	0	6.95e-05	1	NVL; SPATA5; VCP
KH.C2.70	Cirobu.g00004923	PPM1D	-0.346648	0.162	0.253	0	0.00019691	1	ILKAP; PPM1D; PPM1L
KH.C12.61	Cirobu.g00003181	MAP3K10/11/9	-0.347094	0.066	0.152	0	4.3e-05	0.620103	MAP3K10; MAP3K11; MAP3K9
KH.C2.683	Cirobu.g00004906	EIF2C1/2/3/4	-0.348041	0.075	0.166	0	2.2e-05	0.317475	AGO1; AGO2; AGO3
KH.C5.312	Cirobu.g00007186	KMO	-0.348085	0.042	0.107	0	0.000255043	1	KMO; SQLE
KH.C7.611	Cirobu.g00008475	IFT172	-0.34811	0.045	0.101	0	0.00124402	1	IFT140; IFT172; WDR19
KH.C1.860	Cirobu.g00001141	HIP1	-0.34812	0.108	0.182	0	0.00121053	1	HIP1; HIP1R; TLN1
KH.C12.144	Cirobu.g00002671	4732471D19RIK	-0.348166	0.057	0.147	0	9e-06	0.129964	KH.C12.144
KH.L99.5	Cirobu.g00013476	INPP5K	-0.348615	0.153	0.22	0	0.00485302	1	INPP5B; INPP5J; INPP5K
KH.C13.89	Cirobu.g00003493	PMPCA	-0.34953	0.063	0.147	0	4.05e-05	0.584386	PMPCA; PMPCB; UQCRC1
KH.C8.180	Cirobu.g00008791	TMEM222	-0.349952	0.15	0.246	0	0.000180476	1	TMEM222
KH.C8.860	Cirobu.g00009536	MRPL2	-0.350063	0.081	0.159	0	0.000226946	1	MRPL2; RPL8
KH.S115.1	Cirobu.g00013629	NIPSNAP3A	-0.350108	0.069	0.145	0	0.000169295	1	NIPSNAP1; NIPSNAP3A; NIPSNAP3B
KH.C9.430	Cirobu.g00009976	REE1	-0.350228	0.144	0.233	0	0.000367251	1	KH.C9.430
KH.C9.670	Cirobu.g00010239	EXOC1	-0.350676	0.072	0.183	0	8.27e-07	0.0119423	EXOC1; STXBP6
KH.S164.27	Cirobu.g00014005	KH2013:KH.S164.27	-0.352356	0.102	0.168	0	0.00187367	1	ADH1A; ADH7; SORD
KH.C4.254	Cirobu.g00006329	KH2013:KH.C4.254_ATP8B2/4	-0.352578	0.186	0.305	0	8.14e-06	0.11747	ATP8B1; ATP8B2; ATP8B4
KH.L18.117	Cirobu.g00011922	ACP6	-0.354041	0.036	0.105	0	7.78e-05	1	ACP2; ACP4; ACP6
KH.C5.236	Cirobu.g00007106	MMP21	-0.354161	0.111	0.243	0	1.5e-07	0.00215995	MMP17; MMP21; MMP25
KH.C12.36	Cirobu.g00002908	DIEXF	-0.354512	0.096	0.172	0	0.000438745	1	DIEXF
KH.C7.320	Cirobu.g00008156	RALBP1	-0.354919	0.147	0.206	0	0.00958287	1	ARHGAP15; ARHGAP32; RALBP1
KH.L40.10	Cirobu.g00012535	DIAPH1/2/3	-0.355145	0.132	0.211	0	0.000641333	1	DIAPH1; DIAPH2; DIAPH3
KH.C5.251	Cirobu.g00007122	RRP36	-0.355739	0.204	0.289	0	0.0019629	1	RRP36
KH.C9.474	Cirobu.g00010023	CG7987	-0.356119	0.108	0.186	0	0.000429755	1	RREB1; ZNF366; ZNF70
KH.C1.710	Cirobu.g00000976	FAM49A	-0.35674	0.078	0.19	0	9.11e-07	0.0131454	FAM49A; FAM49B
KH.S489.1	Cirobu.g00014571	KH2013:KH.S489.1_ARF1/3	-0.356985	0.093	0.149	0	0.00580246	1	ARF1; ARF3; ARF6
KH.C11.678	Cirobu.g00002530	C5ORF34	-0.357211	0.099	0.168	0	0.00116554	1	C5orf34
KH.C3.732	Cirobu.g00005936	KH2013:KH.C3.732_CERS2/3/4	-0.357441	0.287	0.372	0	0.00348091	1	CERS2; CERS4; CERS6
KH.C1.689	Cirobu.g00000951	LMBRD1	-0.357723	0.147	0.213	0	0.00571942	1	LMBRD1
KH.C8.124	Cirobu.g00008729	SEC23IP	-0.358036	0.141	0.206	0	0.00490993	1	DDHD1; DDHD2; SEC23IP
KH.C1.478	Cirobu.g00000720	Y67H2A.10	-0.358608	0.126	0.189	0	0.00471039	1	RBM15; RBM15B; SPEN
KH.C8.2	Cirobu.g00008812	DDRGK1	-0.358655	0.243	0.311	0	0.00908321	1	DDRGK1
KH.C9.257	Cirobu.g00009786	CU929360.1	-0.359796	0.045	0.11	0	0.000303822	1	WNT2; WNT4; WNT6
KH.C7.494	Cirobu.g00008346	KH2013:KH.C7.494_ABCC1/3	-0.35986	0.102	0.168	0	0.0020467	1	ABCC1; ABCC3
KH.C2.162	Cirobu.g00004335	MAML1/2/3	-0.360089	0.156	0.243	0	0.00031116	1	MAML1; MAML3
KH.C9.297	Cirobu.g00009830	DHPS	-0.360642	0.06	0.126	0	0.000565011	1	DHPS
KH.L37.10	Cirobu.g00012371	GNA12/13	-0.360703	0.102	0.182	0	0.000450538	1	GNA12; GNA13; GNAO1
KH.S2058.1	Cirobu.g00014177	KH2013:KH.S2058.1	-0.360898	0.048	0.111	0	0.000466603	1	KH.S2058.1
KH.S861.1	Cirobu.g00015131	SI:CH211-154O6.3	-0.361632	0.15	0.226	0	0.00164764	1	DAW1; DCAF11; FBXW7
KH.C1.276	Cirobu.g00000499	C12ORF66	-0.361842	0.102	0.167	0	0.00198653	1	C12orf66
KH.C4.188	Cirobu.g00006258	ZNF532	-0.362118	0.138	0.244	0	2.73e-05	0.394256	ZNF532; ZNF592; ZNF687
KH.C3.472	Cirobu.g00005656	LHFPL2	-0.362178	0.129	0.206	0	0.000988055	1	LHFPL1; LHFPL2; LHFPL6
KH.C6.18	Cirobu.g00007702	CCDC58	-0.362795	0.078	0.129	0	0.00827164	1	CCDC58
KH.C4.416	Cirobu.g00006505	SH2B1/2/3	-0.363624	0.09	0.17	0	0.000218331	1	SH2B1; SH2B2; SH2B3
KH.C12.349	Cirobu.g00002896	HIGD2A	-0.363725	0.249	0.334	0	0.00244961	1	HIGD1A; HIGD2A; HIGD2B
KH.C2.850	Cirobu.g00005087	NUP37	-0.364643	0.078	0.138	0	0.00236673	1	CIAO1; GNB3; NUP37
KH.L116.69	Cirobu.g00010801	CKAP5	-0.364738	0.078	0.13	0	0.00704924	1	CKAP5; CLASP1; CLASP2
KH.C9.428	Cirobu.g00009973	DNAJC7	-0.365342	0.084	0.183	0	9.75e-06	0.140786	DNAJC3; DNAJC7; SGTB
KH.S404.2	Cirobu.g00014439	ALKBH5	-0.365438	0.078	0.193	0	3.64e-07	0.00525489	ALKBH5
KH.C8.758	Cirobu.g00009423	RAB28	-0.365945	0.12	0.179	0	0.00652729	1	RAB13; RAB28; RAB30
KH.L46.9	Cirobu.g00012692	IDE	-0.366595	0.042	0.106	0	0.000286091	1	IDE; NRDC; UQCRC1
KH.L108.13	Cirobu.g00010606	HAUS4	-0.368363	0.057	0.122	0	0.000589332	1	HAUS4
KH.C14.140	Cirobu.g00003551	CMTM4	-0.369881	0.171	0.27	0	0.000106488	1	CMTM4; CMTM7; PLP2
KH.C3.898	Cirobu.g00006111	ADAM10	-0.370157	0.195	0.274	0	0.00170446	1	ADAM10; ADAM15; ADAM17
KH.C2.92	Cirobu.g00005163	AGFG1/2	-0.370544	0.159	0.218	0	0.00727166	1	AGFG1; AGFG2; SMAP1
KH.C10.498	Cirobu.g00001722	EIF2AK4	-0.370869	0.144	0.22	0	0.00178431	1	EIF2AK3; EIF2AK4; HARS
KH.C11.290	Cirobu.g00002111	C8H1ORF27	-0.371249	0.335	0.236	0	0.000165726	1	ODR4
KH.C2.2	Cirobu.g00004375	WDR55	-0.37189	0.081	0.164	0	0.000112667	1	DAW1; SNRNP40; WDR55
KH.C1.1187	Cirobu.g00000208	NUAK1/2	-0.372393	0.111	0.195	0	0.000304298	1	NUAK1; NUAK2; SIK2
KH.C11.429	Cirobu.g00002261	LSM3	-0.372424	0.084	0.174	0	4.63e-05	0.66816	LSM3; LSM5; SNRPD2
KH.C2.34	Cirobu.g00004529	MAPK8IP3	-0.37286	0.141	0.218	0	0.000964021	1	ARHGEF10L; MAPK8IP3; SPAG9
KH.C4.137	Cirobu.g00006204	KH2013:KH.C4.137	-0.37311	0.03	0.115	0	3.27e-06	0.0471987	KH.C4.137
KH.C10.384	Cirobu.g00001600	SLC29A1/2	-0.373648	0.102	0.206	0	1.04e-05	0.149763	SLC29A1; SLC29A2; SLC29A3
KH.C8.136	Cirobu.g00008742	PI4K2B	-0.374011	0.105	0.176	0	0.00174346	1	AC104662.2; PI4K2A; PI4K2B
KH.C3.268	Cirobu.g00005434	C16ORF80	-0.374288	0.042	0.132	0	2.96e-06	0.0426865	CFAP20; WDR90
KH.L153.9	Cirobu.g00011537	FSD1L	-0.374518	0.054	0.142	0	9.77e-06	0.140952	FSD1; FSD1L; MID1
KH.C3.518	Cirobu.g00005703	GPAA1	-0.374684	0.105	0.177	0	0.00103254	1	GPAA1
KH.C4.675	Cirobu.g00006787	TRE1	-0.375063	0.072	0.156	0	6.52e-05	0.94116	ADRA1A; ADRB2; GPR84
KH.C12.656	Cirobu.g00003232	CREG/1/2	-0.375298	0.123	0.194	0	0.00150829	1	CREG1; CREG2
KH.C10.508	Cirobu.g00001734	KH2013:KH.C10.508	-0.375442	0.18	0.249	0	0.00424223	1	KH.C10.508
KH.L87.33	Cirobu.g00013196	PSPH	-0.376929	0.156	0.227	0	0.00386201	1	PSPH
KH.C12.513	Cirobu.g00003075	UFL1	-0.377215	0.15	0.258	0	2.73e-05	0.39471	UFL1
KH.S562.2	Cirobu.g00014689	AMD1/2	-0.378359	0.063	0.135	0	0.000233123	1	AMD1
KH.C2.208	Cirobu.g00004385	USP6NL	-0.379745	0.144	0.218	0	0.00138414	1	TBC1D3D; TBC1D3K; USP6NL
KH.C7.665	Cirobu.g00008533	PSMB4	-0.38004	0.147	0.223	0	0.00243303	1	PSMB1; PSMB4; PSMB8
KH.C9.445	Cirobu.g00009991	CG3303	-0.380197	0.126	0.193	0	0.00370663	1	ENDOU
KH.C7.485	Cirobu.g00008336	TBC1D12/14	-0.380893	0.198	0.266	0	0.00557351	1	EVI5; TBC1D12; TBC1D14
KH.C10.211	Cirobu.g00001414	KH2013:KH.C10.211	-0.381462	0.072	0.14	0	0.000829408	1	KMT2A; KMT2B; KMT2C
KH.L158.1	Cirobu.g00011649	CHN1/2	-0.381481	0.117	0.183	0	0.00389254	1	CHN1; CHN2; GMIP
KH.C1.1300	Cirobu.g00000334	MAK	-0.381495	0.069	0.148	0	9.62e-05	1	ICK; MAK; MOK
KH.C2.82	Cirobu.g00005053	KH2013:KH.C2.82	-0.382008	0.186	0.26	0	0.00294692	1	KH.C2.82
KH.C2.789	Cirobu.g00005018	ANAPC10	-0.382473	0.075	0.158	0	8.24e-05	1	ANAPC10; HECTD3; ZZEF1
KH.C1.944	Cirobu.g00001233	STAM/2	-0.382673	0.102	0.178	0	0.000596502	1	STAM; STAM2; TOM1
KH.C5.381	Cirobu.g00007259	DOT1L	-0.384069	0.084	0.147	0	0.00206147	1	DOT1L
KH.C8.419	Cirobu.g00009051	HMGXB4	-0.384293	0.048	0.131	0	1.95e-05	0.281869	HMGB3; HMGXB4; PBRM1
KH.C5.430	Cirobu.g00007314	ZNF410	-0.386549	0.069	0.139	0	0.000547845	1	KLF15; KLF5; SP3
KH.C3.626	Cirobu.g00005821	RRN3	-0.387514	0.078	0.137	0	0.00256709	1	RRN3
KH.C8.687	Cirobu.g00009344	SMC2	-0.388301	0.042	0.131	0	4.16e-06	0.0600792	SMC2; SMC3; SMC4
KH.C4.551	Cirobu.g00006652	EHBP1	-0.388379	0.084	0.201	0	8.28e-07	0.0119438	EHBP1; EHBP1L1; MICAL3
KH.C3.603	Cirobu.g00005797	DNAAF2	-0.388461	0.081	0.163	0	9.37e-05	1	DNAAF2; PIH1D1; PIH1D2
KH.C2.489	Cirobu.g00004691	KH2013:KH.C2.489	-0.389317	0.156	0.223	0	0.00501375	1	TAF11
KH.L96.32	Cirobu.g00013375	SMG5	-0.389332	0.141	0.225	0	0.000342126	1	SMG5; SMG6; SMG7
KH.C4.326	Cirobu.g00006408	DEF6	-0.389959	0.057	0.11	0	0.00336448	1	DEF6; SWAP70
KH.S991.2	Cirobu.g00015277	RNF11	-0.390073	0.18	0.267	0	0.000436118	1	RLIM; RNF11; RNF6
KH.C2.1088	Cirobu.g00004210	ZC3HC1	-0.390075	0.165	0.261	0	0.000141047	1	ZC3HC1
KH.C8.60	Cirobu.g00009249	PIK3R1/2/3	-0.390534	0.054	0.142	0	1.29e-05	0.186247	AL358075.4; PIK3R1; PIK3R3
KH.C1.737	Cirobu.g00001005	PSMB6	-0.390721	0.141	0.217	0	0.000978494	1	PSMB6; PSMB9
KH.L147.11	Cirobu.g00011290	SGSM1/2	-0.391427	0.051	0.12	0	0.00022243	1	SGSM1; SGSM2; TBC1D15
KH.L153.78	Cirobu.g00011525	TYMS	-0.392445	0.102	0.168	0	0.001797	1	TYMS
KH.C1.385	Cirobu.g00000620	MSL2	-0.392515	0.135	0.248	0	7.83e-06	0.113068	MSL2
KH.C4.390	Cirobu.g00006477	NFYA	-0.392533	0.069	0.128	0	0.00204092	1	NFYA
KH.L10.12	Cirobu.g00010502	DYNC1I1/2	-0.392664	0.072	0.138	0	0.00105054	1	DNAI2; DYNC1I1; DYNC1I2
KH.C8.865	Cirobu.g00009540	TIMM23	-0.392866	0.057	0.126	0	0.000366325	1	TIMM23; TIMM23B
KH.C1.1250	Cirobu.g00000278	SLC25A39/40	-0.393093	0.063	0.145	0	4.88e-05	0.704229	SLC25A38; SLC25A39; SLC25A40
KH.C4.746	Cirobu.g00006866	KH2013:KH.C4.746	-0.393115	0.057	0.131	0	0.000141503	1	PUDP
KH.L141.59	Cirobu.g00011214	KH2013:KH.L141.59_CG9550	-0.394003	0.162	0.233	0	0.00319576	1	CHST1; CHST2; CHST3
KH.S1426.1	Cirobu.g00013866	C11ORF41	-0.394015	0.084	0.168	0	9.48e-05	1	NTRK3
KH.C2.53	Cirobu.g00004737	SEPN1	-0.394451	0.135	0.221	0	0.000335249	1	SELENON
KH.C11.112	Cirobu.g00001918	XPO1	-0.394924	0.213	0.294	0	0.00167474	1	IPO13; XPO1; XPO5
KH.C4.519	Cirobu.g00006617	KH2013:KH.C4.519_ATP6V0A1	-0.395258	0.12	0.224	0	1.62e-05	0.234321	ATP6V0A1; ATP6V0A2; ATP6V0A4
KH.C8.438	Cirobu.g00009072	PPAN	-0.395523	0.045	0.139	0	2.16e-06	0.0311215	PPAN; PPAN-P2RY11
KH.C11.368	Cirobu.g00002195	C7ORF23	-0.396092	0.192	0.252	0	0.00962547	1	TMEM243
KH.C9.254	Cirobu.g00009783	KH2013:KH.C9.254_FCN1/2/3	-0.396552	0.036	0.128	0	1.57e-06	0.0226074	FCN2; FIBCD1; TNR
KH.C3.418	Cirobu.g00005597	WIPI2	-0.397155	0.272	0.347	0	0.00446464	1	WDR45B; WIPI1; WIPI2
KH.C4.496	Cirobu.g00006593	ARHGAP19	-0.397176	0.075	0.131	0	0.00317128	1	ARHGAP19; ARHGAP19-SLIT1; ARHGAP29
KH.C14.109	Cirobu.g00003516	UBA5	-0.397604	0.225	0.302	0	0.00255306	1	MOCS3; UBA2; UBA5
KH.C2.871	Cirobu.g00005110	UBR7	-0.39863	0.099	0.163	0	0.00312455	1	AL110118.4; UBR7
KH.C3.482	Cirobu.g00005665	PRPF39	-0.399197	0.069	0.155	0	4.18e-05	0.603379	CSTF3; PRPF39; SART3
KH.C14.456	Cirobu.g00003892	KH2013:KH.C14.456	-0.399255	0.075	0.135	0	0.00242699	1	RPAIN
KH.C8.793	Cirobu.g00009462	IDH3G	-0.399417	0.147	0.212	0	0.00676985	1	IDH3A; IDH3B; IDH3G
KH.L42.3	Cirobu.g00012640	SF3B3	-0.400167	0.03	0.102	0	2.75e-05	0.39686	CPSF1; DDB1; SF3B3
KH.C2.632	Cirobu.g00004851	CSTF3	-0.402821	0.111	0.207	0	3.65e-05	0.527398	CSTF3; PRPF39; SART3
KH.C9.649	Cirobu.g00010216	GPR107	-0.402858	0.144	0.236	0	0.000158297	1	GPR107; GPR108; TMEM87B
KH.L158.3	Cirobu.g00011651	PHC1/2	-0.403397	0.186	0.272	0	0.000935985	1	PHC1; PHC2; PHC3
KH.C13.193	Cirobu.g00003413	Ci-Noto13	-0.403933	0.117	0.191	0	0.000917049	1	KH.C13.193
KH.L75.4	Cirobu.g00013061	XPO5	-0.404728	0.066	0.147	0	6.05e-05	0.873088	XPO1; XPO5; XPOT
KH.C4.798	Cirobu.g00006921	DNAJC11	-0.404764	0.057	0.108	0	0.0044608	1	DNAJB2; DNAJC11; DNAJC5
KH.C2.533	Cirobu.g00004741	KH2013:KH.C2.533	-0.405474	0.072	0.136	0	0.00132461	1	KH.C2.533
KH.C5.217	Cirobu.g00007085	CASKIN1/2	-0.405654	0.078	0.15	0	0.000518776	1	ANKS1B; CASKIN1; CASKIN2
KH.C11.397	Cirobu.g00002227	KH2013:KH.C11.397	-0.406581	0.039	0.136	0	6.97e-07	0.0100566	SUB1
KH.C7.267	Cirobu.g00008097	ARFGAP1	-0.406587	0.213	0.323	0	3.09e-05	0.446687	ARFGAP1; ARFGAP2; ARFGAP3
KH.C12.44	Cirobu.g00002994	POLR2I	-0.40706	0.09	0.17	0	0.000217751	1	POLR2I; POLR3K; ZNRD1
KH.C7.677	Cirobu.g00008546	ZC3H13	-0.407062	0.141	0.25	0	1.22e-05	0.176213	ZC3H13
KH.C3.483	Cirobu.g00005666	KH2013:KH.C3.483_AIFM2	-0.40713	0.377	0.297	0	0.00904503	1	AIFM1; AIFM2; AIFM3
KH.C8.310	Cirobu.g00008933	UGCG	-0.407413	0.204	0.281	0	0.00187879	1	UGCG
KH.C1.1296	Cirobu.g00000328	PPP1R13B	-0.407591	0.177	0.255	0	0.00222974	1	PPP1R13B; PPP1R13L; TP53BP2
KH.C4.253	Cirobu.g00006328	DBNL	-0.407743	0.332	0.437	0	9.8e-05	1	CTTN; DBNL; HCLS1
KH.C9.372	Cirobu.g00009911	DAP3	-0.407806	0.057	0.116	0	0.00133716	1	DAP3
KH.C14.425	Cirobu.g00003858	KH2013:KH.C14.425_SLC5A7	-0.408021	0.168	0.233	0	0.00692027	1	SLC5A1; SLC5A3; SLC5A7
KH.C6.72	Cirobu.g00007887	L(2)K09913	-0.408179	0.177	0.249	0	0.00366949	1	TMEM53
KH.L16.1	Cirobu.g00011656	SUPT7L	-0.409895	0.105	0.184	0	0.0002763	1	SUPT7L
KH.C8.294	Cirobu.g00008914	MRPL48	-0.410645	0.063	0.136	0	0.000244648	1	MRPL48
KH.L85.1	Cirobu.g00013167	R3HDM1/2	-0.410833	0.048	0.126	0	3.54e-05	0.510839	ARPP21; R3HDM1; R3HDM2
KH.C8.422	Cirobu.g00009055	STARD7	-0.410917	0.135	0.199	0	0.00583124	1	PCTP; STARD7
KH.L119.17	Cirobu.g00010853	PRPF4B	-0.411399	0.153	0.238	0	0.00045319	1	HIPK2; HIPK3; PRPF4B
KH.C1.920	Cirobu.g00001208	ATP6V1D	-0.411814	0.129	0.195	0	0.00337317	1	ATP6V1D
KH.C4.611	Cirobu.g00006717	KH2013:KH.C4.611_ETHE1	-0.412999	0.069	0.137	0	0.000569181	1	ETHE1; HAGHL; PNKD
KH.C4.126	Cirobu.g00006192	PPIP5K1/2	-0.413309	0.09	0.156	0	0.00184474	1	PPIP5K1; PPIP5K2
KH.L153.28	Cirobu.g00011476	SLC4A1AP	-0.413807	0.066	0.159	0	9.04e-06	0.130454	SLC4A1AP
KH.C3.74	Cirobu.g00005942	PHLDB1/2	-0.414379	0.174	0.327	0	3.25e-08	0.000469396	PHLDB1; PHLDB2; PHLDB3
KH.L170.47	Cirobu.g00011784	ALDOB	-0.415477	0.254	0.345	0	0.00145604	1	ALDOA; ALDOB; ALDOC
KH.C5.499	Cirobu.g00007389	PRPF38A	-0.415724	0.186	0.263	0	0.00169761	1	PRPF38A
KH.L18.10	Cirobu.g00011903	KH2013:KH.L18.10_THSD7A	-0.416161	0.009	0.111	0	6.23e-09	8.99e-05	SPON1; THSD7A; THSD7B
KH.C4.737	Cirobu.g00006856	WDHD1	-0.416183	0.045	0.135	0	4.35e-06	0.0628376	SMU1; WDHD1; WDR5
KH.L34.25	Cirobu.g00012337	RPP1/30	-0.417692	0.102	0.156	0	0.00806339	1	RPP30
KH.C10.118	Cirobu.g00001314	KH2013:KH.C10.118	-0.41846	0.039	0.104	0	0.000202158	1	MID1; TRIM67; TRIM9
KH.C1.674	Cirobu.g00000935	API5	-0.418498	0.036	0.116	0	1.2e-05	0.173015	API5
KH.S642.1	Cirobu.g00014856	ZDHHC13/17	-0.419141	0.192	0.293	0	9.77e-05	1	ZDHHC13; ZDHHC17; ZDHHC4
KH.L8.12	Cirobu.g00013100	HERC1	-0.420645	0.141	0.217	0	0.00150515	1	HERC1; HERC2
KH.C2.829	Cirobu.g00005063	ESD	-0.421123	0.06	0.133	0	0.00018102	1	ESD
KH.C3.807	Cirobu.g00006014	SNX14	-0.421728	0.093	0.168	0	0.000475506	1	SNX13; SNX14; SNX19
KH.C3.673	Cirobu.g00005871	C16ORF42	-0.422149	0.09	0.192	0	8.89e-06	0.128251	TSR3
KH.C8.771	Cirobu.g00009438	MED28	-0.422582	0.129	0.206	0	0.0011252	1	BRF1; MED28
KH.C14.108	Cirobu.g00003515	BMP2K	-0.423598	0.075	0.182	0	1.21e-06	0.0174632	AAK1; BMP2K; GAK
KH.C9.180	Cirobu.g00009702	GTF2B	-0.426228	0.171	0.237	0	0.008501	1	BRF1; BRF2; GTF2B
KH.C5.304	Cirobu.g00007178	ALOX12	-0.426493	0.183	0.262	0	0.0014703	1	ALOX12; ALOX5
KH.L96.102	Cirobu.g00013339	KH2013:KH.L96.102_UBR4	-0.427213	0.099	0.169	0	0.00153677	1	FBXO11; UBR4; UBR5
KH.C1.1103	Cirobu.g00000118	FAM18B/1/2	-0.427221	0.18	0.289	0	3.55e-05	0.512058	TVP23A; TVP23B; TVP23C-CDRT4
KH.C5.135	Cirobu.g00006995	PYC1/2	-0.427591	0.129	0.214	0	0.000322726	1	MCCC1; PC; PCCA
KH.S256.6	Cirobu.g00014280	KH2013:KH.S256.6_SLC6A5	-0.427637	0.308	0.418	0	0.000127705	1	SLC6A14; SLC6A5; SLC6A9
KH.L96.93	Cirobu.g00013441	ANKRD16	-0.428169	0.12	0.192	0	0.000920734	1	ANKRD16; ANKRD44; ANKRD50
KH.C3.7	Cirobu.g00005899	EDC4	-0.428373	0.111	0.195	0	0.00022426	1	EDC4
KH.C10.345	Cirobu.g00001558	RPAP3	-0.428712	0.114	0.195	0	0.000386875	1	PPP5C; RPAP3; SPAG1
KH.C2.276	Cirobu.g00004458	PSD/2/3	-0.428771	0.036	0.158	0	4.32e-09	6.24e-05	PSD; PSD2; PSD3
KH.C9.151	Cirobu.g00009670	MRPS12	-0.429229	0.078	0.139	0	0.00247104	1	MRPS12; RPS23
KH.C6.283	Cirobu.g00007814	MTAP	-0.429373	0.039	0.138	0	4.78e-07	0.00690211	AL359922.1; MTAP; PNP
KH.C9.416	Cirobu.g00009960	SMU1	-0.429698	0.093	0.148	0	0.00751275	1	SMU1; WDR5; WDR5B
KH.C9.645	Cirobu.g00010212	PRIM1	-0.429952	0.048	0.127	0	3.69e-05	0.531966	PRIM1
KH.C5.276	Cirobu.g00007148	TSSC4	-0.430301	0.072	0.153	0	8.14e-05	1	TSSC4
KH.C9.169	Cirobu.g00009689	ECI1	-0.431404	0.096	0.169	0	0.000674959	1	ECHS1; ECI1; EHHADH
KH.S1189.1	Cirobu.g00013693	KH2013:KH.S1189.1_FAM65A	-0.431431	0.135	0.265	0	8.4e-07	0.0121276	RIPOR1; RIPOR2; RIPOR3
KH.C5.14	Cirobu.g00007000	SLC35E1	-0.431782	0.266	0.38	0	1.35e-05	0.195387	SLC35E1; SLC35E2B; SLC35E3
KH.C14.400	Cirobu.g00003832	PLD/1/2	-0.432725	0.039	0.105	0	0.000186776	1	PLD1; PLD2
KH.C3.511	Cirobu.g00005696	KH2013:KH.C3.511_CG33099	-0.432806	0.132	0.211	0	0.000964106	1	KH.C3.511
KH.C4.131	Cirobu.g00006198	TNRC6A	-0.434012	0.072	0.16	0	2.65e-05	0.381849	TNRC6A; TNRC6B; TNRC6C
KH.C5.530	Cirobu.g00007425	ORC1	-0.434318	0.129	0.195	0	0.00266138	1	CDC6; ORC1
KH.C9.309	Cirobu.g00009842	WAC	-0.434385	0.063	0.133	0	0.000376778	1	PRPF40A; PRPF40B; WAC
KH.C4.32	Cirobu.g00006401	INO80E	-0.436291	0.138	0.205	0	0.00280677	1	INO80E
KH.C3.590	Cirobu.g00005782	TEX2	-0.43638	0.099	0.167	0	0.00171118	1	TEX2
KH.L170.59	Cirobu.g00011797	DNAJB1/4/5	-0.436932	0.117	0.223	0	1.61e-05	0.231779	DNAJB1; DNAJB4; DNAJB5
KH.L4.15	Cirobu.g00012481	LEMD3	-0.437613	0.117	0.193	0	0.000883049	1	LEMD2; LEMD3; RBM39
KH.C4.19	Cirobu.g00006260	TRMT5	-0.438015	0.039	0.11	0	6.12e-05	0.88306	TRMT12; TRMT5
KH.C4.802	Cirobu.g00006927	KIAA0240	-0.438111	0.153	0.252	0	9.26e-05	1	BICRA; BICRAL
KH.C3.249	Cirobu.g00005413	RFESD	-0.440172	0.204	0.284	0	0.00221381	1	AIFM3; RFESD
KH.L172.32	Cirobu.g00011884	DHX15	-0.440749	0.06	0.152	0	9.04e-06	0.130468	DHX15; DHX16; DHX8
KH.C8.347	Cirobu.g00008971	KH2013:KH.C8.347	-0.440823	0.126	0.202	0	0.000869549	1	TMEM107
KH.C1.711	Cirobu.g00000977	SNX18/33	-0.44124	0.171	0.251	0	0.000739175	1	SNX18; SNX33; SNX9
KH.C7.198	Cirobu.g00008022	KH2013:KH.C7.198_PLXNB1/2/3	-0.441356	0.099	0.177	0	0.000488875	1	PLXNB1; PLXNB2; PLXNB3
KH.C9.571	Cirobu.g00010130	ANKRD17	-0.443086	0.12	0.229	0	7.31e-06	0.105556	ANKHD1; ANKHD1-EIF4EBP3; ANKRD17
KH.C7.449	Cirobu.g00008296	MYNN	-0.444215	0.099	0.171	0	0.000765848	1	MYNN; ZBTB42; ZBTB8A
KH.C8.404	Cirobu.g00009035	TRMT1L	-0.444485	0.039	0.129	0	2.53e-06	0.0365437	TRMT1; TRMT1L
KH.C5.250	Cirobu.g00007121	PDE8B	-0.444996	0.171	0.263	0	0.000372173	1	PDE4C; PDE8A; PDE8B
KH.C2.633	Cirobu.g00004852	DDX46	-0.4453	0.108	0.213	0	6.93e-06	0.100041	DDX17; DDX42; DDX46
KH.C8.154	Cirobu.g00008762	KH2013:KH.C8.154_ABCG2/3	-0.445673	0.093	0.19	0	2.12e-05	0.306685	ABCG1; ABCG2; ABCG4
KH.C7.206	Cirobu.g00008032	ZNF622	-0.445708	0.051	0.158	0	3.3e-07	0.00476853	ANKZF1; ZNF622
KH.C1.380	Cirobu.g00000615	KH2013:KH.C1.380_CHSY1/3	-0.446476	0.192	0.263	0	0.00279569	1	CHSY1; CHSY3; CSGALNACT1
KH.S1111.1	Cirobu.g00013597	TIMM50	-0.447161	0.111	0.187	0	0.000645502	1	CTDSP1; CTDSPL; TIMM50
KH.L96.75	Cirobu.g00013422	ABCF1	-0.447652	0.069	0.158	0	2.16e-05	0.312058	ABCF1
KH.C12.273	Cirobu.g00002813	OTUB1	-0.447838	0.272	0.342	0	0.00327373	1	OTUB1; OTUB2
KH.C9.368	Cirobu.g00009906	ABHD16A	-0.44805	0.12	0.207	0	0.000149017	1	ABHD16A
KH.S861.3	Cirobu.g00015133	WDR85	-0.448924	0.114	0.184	0	0.00194496	1	DPH7; PEX7; WDR24
KH.C1.1041	Cirobu.g00000049	NIF3L1	-0.449137	0.078	0.163	0	5.27e-05	0.761242	NIF3L1
KH.C1.878	Cirobu.g00001160	KH2013:KH.C1.878	-0.449856	0.135	0.23	0	5.49e-05	0.792271	KH.C1.878
KH.C2.466	Cirobu.g00004666	FAM199X	-0.450187	0.114	0.173	0	0.00684138	1	FAM199X
KH.C7.482	Cirobu.g00008333	KH2013:KH.C7.482	-0.450306	0.012	0.103	0	9.7e-08	0.0014001	BOLA2; BOLA2B; BOLA3
KH.L96.40	Cirobu.g00013384	BCAS3	-0.450839	0.156	0.222	0	0.00786211	1	BCAS3; WDR45; WIPI1
KH.S115.38	Cirobu.g00013660	APITD1	-0.451249	0.09	0.172	0	0.000167506	1	CENPS; CENPS-CORT
KH.L34.8	Cirobu.g00012347	GOLGA3	-0.451369	0.24	0.307	0	0.00420694	1	KH.L34.8
KH.C7.321	Cirobu.g00008157	CEP19	-0.452424	0.114	0.196	0	0.000255307	1	CEP19
KH.C8.823	Cirobu.g00009495	C17ORF81	-0.452786	0.108	0.208	0	1.43e-05	0.206978	ELP5
KH.S1231.1	Cirobu.g00013732	IFT27	-0.453164	0.063	0.118	0	0.00275517	1	IFT27; RAB2A; RAB2B
KH.L153.18	Cirobu.g00011466	MTG1	-0.453652	0.048	0.136	0	9.76e-06	0.140805	AL360181.3; GNL3L; MTG1
KH.L170.61	Cirobu.g00011799	KH2013:KH.L170.61_RRP9	-0.454197	0.033	0.102	0	6.24e-05	0.900239	FBXW7; RRP9; SNRNP40
KH.C7.675	Cirobu.g00008544	LSG1	-0.454449	0.096	0.164	0	0.00116787	1	GNL2; GNL3L; LSG1
KH.C2.520	Cirobu.g00004727	NOM1	-0.454641	0.018	0.101	0	9.93e-07	0.0143295	CWC22; NOM1
KH.L149.18	Cirobu.g00011338	WDR3	-0.454658	0.042	0.137	0	1.64e-06	0.0236823	DAW1; WDR3; WDR5
KH.C2.5	Cirobu.g00004703	ARAP1/2/3	-0.454848	0.087	0.179	0	3.03e-05	0.43682	ARAP1; ARAP2; ARAP3
KH.S1090.1	Cirobu.g00013575	MRPL45	-0.455398	0.096	0.18	0	0.000149139	1	MRPL45
KH.L131.10	Cirobu.g00011026	KH2013:KH.L131.10_MFSD6	-0.455848	0.168	0.249	0	0.00141922	1	MFSD6; MFSD6L; MFSD9
KH.C8.604	Cirobu.g00009254	SNAPIN	-0.455945	0.156	0.264	0	4.64e-05	0.670212	SNAPIN
KH.L87.47	Cirobu.g00013209	NXF1/2/3/5/7	-0.456545	0.12	0.177	0	0.00820222	1	NXF1; NXF2; NXF2B
KH.C2.363	Cirobu.g00004553	CLYBL	-0.45704	0.108	0.192	0	0.00023122	1	GALNT10; GALNT13; GALNTL6
KH.L37.80	Cirobu.g00012447	KH2013:KH.L37.80_DNAJC30	-0.45734	0.323	0.397	0	0.00739937	1	DNAJC16; DNAJC30; DNAJC5
KH.C1.19	Cirobu.g00000403	ANKMY2	-0.457855	0.054	0.123	0	0.000246221	1	ANKMY2; ANKRD39; TANC2
KH.C10.299	Cirobu.g00001509	NAA50	-0.459158	0.087	0.147	0	0.00296419	1	NAA30; NAA50; NAA60
KH.C7.49	Cirobu.g00008341	PRMT3	-0.459501	0.066	0.126	0	0.00153327	1	PRMT1; PRMT3; PRMT8
KH.C2.643	Cirobu.g00004863	ADRM1	-0.459513	0.084	0.171	0	6.72e-05	0.970476	ADRM1
KH.C14.216	Cirobu.g00003633	KH2013:KH.C14.216	-0.461199	0.222	0.324	0	0.000140635	1	KH.C14.216
KH.C2.518	Cirobu.g00004724	DNAJB2/3/6/7/8	-0.461706	0.135	0.198	0	0.0062521	1	DNAJB2; DNAJB6; DNAJB8
KH.C1.416	Cirobu.g00000655	G3BP1/2	-0.46253	0.102	0.186	0	0.000156206	1	G3BP1; G3BP2; RBM34
KH.C1.922	Cirobu.g00001210	KH2013:KH.C1.922_BARHL1/2	-0.464373	0.036	0.102	0	0.00014032	1	BARHL1; BARHL2; TLX1
KH.C14.391	Cirobu.g00003821	SEMA6B	-0.464722	0.147	0.212	0	0.00586805	1	SEMA6A; SEMA6B; SEMA6D
KH.C8.343	Cirobu.g00008967	MAP2K4	-0.464979	0.171	0.256	0	0.000348747	1	MAP2K3; MAP2K4; MAP2K6
KH.C13.159	Cirobu.g00003376	F53F4.1/14	-0.465046	0.138	0.221	0	0.000514462	1	SDE2
KH.S460.7	Cirobu.g00014552	PSMA7/8	-0.465248	0.105	0.178	0	0.000806791	1	PSMA2; PSMA7; PSMA8
KH.L57.18	Cirobu.g00012805	UQCC	-0.46684	0.111	0.18	0	0.00140818	1	UQCC1
KH.S1354.1	Cirobu.g00013817	LST-3	-0.467048	0.084	0.156	0	0.00054498	1	KH.S1354.1
KH.C5.408	Cirobu.g00007289	KH2013:KH.C5.408	-0.467365	0.174	0.259	0	0.000567841	1	CMC1
KH.C7.457	Cirobu.g00008305	VPS13D	-0.467507	0.153	0.229	0	0.00126417	1	VPS13A; VPS13C; VPS13D
KH.C1.355	Cirobu.g00000587	NDUFS7	-0.467707	0.162	0.277	0	7.52e-06	0.108596	NDUFS7
KH.C1.422	Cirobu.g00000662	CG3838	-0.469882	0.084	0.162	0	0.000279692	1	KH.C1.422
KH.C8.453	Cirobu.g00009089	OAT	-0.470945	0.123	0.225	0	2.37e-05	0.34241	ETNPPL; OAT; PHYKPL
KH.C11.420	Cirobu.g00002253	ATG5	-0.471442	0.096	0.154	0	0.00520696	1	ATG5
KH.C12.157	Cirobu.g00002685	KH2013:KH.C12.157_KLHL20	-0.47154	0.156	0.249	0	0.000212208	1	KLHL17; KLHL20; KLHL5
KH.L108.15	Cirobu.g00010608	STX2/3	-0.472387	0.057	0.12	0	0.00080039	1	STX1A; STX1B; STX2
KH.C14.118	Cirobu.g00003526	NMGP-1	-0.472626	0.153	0.231	0	0.000986224	1	GPM6A; GPM6B; PLP1
KH.L96.112	Cirobu.g00013348	VMP1	-0.472813	0.144	0.212	0	0.00289694	1	VMP1
KH.C9.127	Cirobu.g00009643	KH2013:KH.C9.127	-0.473125	0.144	0.24	0	8.27e-05	1	KH.C9.127
KH.C14.419	Cirobu.g00003851	PAN3	-0.473414	0.096	0.192	0	2.54e-05	0.366771	NEK7; PAN3; PKMYT1
KH.C1.1275	Cirobu.g00000305	RUVBL1	-0.476112	0.045	0.105	0	0.000625933	1	RUVBL1; RUVBL2; YME1L1
KH.C2.1106	Cirobu.g00004231	ELOVL3/6	-0.476449	0.09	0.173	0	0.000194716	1	ELOVL3; ELOVL4; ELOVL6
KH.C8.41	Cirobu.g00009041	TWIN	-0.476921	0.183	0.253	0	0.00451761	1	KH.C8.41
KH.C11.472	Cirobu.g00002307	SI:CH211-191J22.3	-0.478603	0.344	0.411	0	0.00869463	1	KH.C11.472
KH.C9.662	Cirobu.g00010231	DIP2A	-0.479084	0.126	0.254	0	4.22e-07	0.00609082	DIP2A; DIP2B; DIP2C
KH.C5.364	Cirobu.g00007240	TCEB2	-0.479668	0.156	0.242	0	0.000479409	1	ELOB; UBD
KH.C3.655	Cirobu.g00005851	KH2013:KH.C3.655_COL4A3BP	-0.479837	0.192	0.268	0	0.00118078	1	COL4A3BP; OSBP2; PLEKHA3
KH.C1.417	Cirobu.g00000656	APIP	-0.47998	0.147	0.21	0	0.00512086	1	APIP
KH.L121.2	Cirobu.g00010886	GNAL	-0.480041	0.222	0.322	0	0.000130428	1	GNAL; GNAQ; GNAS
KH.C14.215	Cirobu.g00003632	KH2013:KH.C14.215	-0.480528	0.06	0.117	0	0.00189865	1	KH.C14.215
KH.C7.400	Cirobu.g00008244	KH2013:KH.C7.400	-0.481306	0.132	0.217	0	0.000331818	1	SRRM2; SRRM3
KH.C2.218	Cirobu.g00004395	TMEM169	-0.482109	0.132	0.217	0	0.000231612	1	TMEM169
KH.C4.46	Cirobu.g00006553	KH2013:KH.C4.46_NFU1	-0.482262	0.072	0.156	0	5.8e-05	0.836718	NFU1
KH.L75.1	Cirobu.g00013052	SDR16C5/6	-0.482726	0.12	0.224	0	1.23e-05	0.17684	HSD17B11; RDH10; SDR16C5
KH.C2.269	Cirobu.g00004450	CELF1/2	-0.48385	0.087	0.158	0	0.000678011	1	CELF2; CELF3; CELF5
KH.C9.684	Cirobu.g00010254	UBE2F	-0.483993	0.183	0.259	0	0.00241835	1	UBE2F; UBE2F-SCLY; UBE2M
KH.C8.314	Cirobu.g00008937	CR848757.1	-0.484173	0.093	0.163	0	0.000819969	1	ARID4B; ARID5A; ARID5B
KH.L153.99	Cirobu.g00011547	QPRT	-0.484234	0.081	0.172	0	2.58e-05	0.37247	AC009086.2; QPRT
KH.S606.2	Cirobu.g00014797	CG32703	-0.484364	0.225	0.313	0	0.000630874	1	MAPK3; MAPK4; MAPK6
KH.S665.6	Cirobu.g00014897	MB21D2	-0.485084	0.093	0.18	0	7.41e-05	1	MAB21L2; MB21D2; TMEM102
KH.C5.375	Cirobu.g00007252	PCCA	-0.485142	0.144	0.199	0	0.00968333	1	MCCC1; PC; PCCA
KH.C8.222	Cirobu.g00008838	KH2013:KH.C8.222_SI:DKEY-10O6.2	-0.485147	0.117	0.224	0	7.34e-06	0.105972	KH.C8.222
KH.C10.576	Cirobu.g00001807	RABIF	-0.48591	0.201	0.273	0	0.0035267	1	RABIF
KH.C11.130	Cirobu.g00001938	UTP6	-0.487177	0.066	0.152	0	3.63e-05	0.523873	UTP6
KH.C9.809	Cirobu.g00010393	KH2013:KH.C9.809	-0.488068	0.081	0.138	0	0.00428543	1	AC139530.2; MRPL12
KH.S555.4	Cirobu.g00014684	EEF1E1	-0.489104	0.165	0.231	0	0.00585499	1	CARS; EEF1E1; EEF1E1-BLOC1S5
KH.C8.912	Cirobu.g00009593	ATG4C	-0.489213	0.078	0.15	0	0.000526964	1	ATG4A; ATG4C; ATG4D
KH.C4.557	Cirobu.g00006658	PGGT1B	-0.489819	0.222	0.31	0	0.000612771	1	FNTB; PGGT1B; RABGGTB
KH.S555.6	Cirobu.g00014686	SIRT4	-0.489876	0.192	0.261	0	0.00490221	1	SIRT1; SIRT4; SIRT5
KH.C4.64	Cirobu.g00006748	DGKQ	-0.490963	0.033	0.118	0	3.48e-06	0.0502619	DGKI; DGKK; DGKQ
KH.C10.45	Cirobu.g00001671	KH2013:KH.C10.45	-0.491237	0.063	0.163	0	3.16e-06	0.0455677	KH.C10.45
KH.L170.8	Cirobu.g00011819	PNKP	-0.491963	0.21	0.302	0	0.000405734	1	APTX; PNKP
KH.C1.82	Cirobu.g00001096	COX5B/2	-0.495448	0.237	0.304	0	0.00893042	1	COX5B
KH.L102.10	Cirobu.g00010549	VARS	-0.495801	0.048	0.134	0	9.18e-06	0.13252	VARS
KH.C2.145	Cirobu.g00004316	USPL1	-0.496314	0.138	0.201	0	0.00719648	1	KH.C2.145
KH.C4.394	Cirobu.g00006481	TRAF4	-0.496514	0.063	0.161	0	3.18e-06	0.0458961	TRAF2; TRAF4; TRAF6
KH.C6.1	Cirobu.g00007613	BOP1	-0.496811	0.03	0.112	0	4.37e-06	0.0630925	BOP1; PAFAH1B1; TBL1Y
KH.C7.141	Cirobu.g00007962	FBXO45	-0.497382	0.12	0.258	0	7.12e-08	0.00102835	FBXO45; SPSB1; SPSB4
KH.C12.330	Cirobu.g00002876	THUMPD1	-0.49761	0.156	0.275	0	5.61e-06	0.0809186	THUMPD1
KH.C7.421	Cirobu.g00008266	ARL16	-0.49829	0.213	0.346	0	8.9e-07	0.0128508	ARF5; ARL16; ARL8A
KH.C8.677	Cirobu.g00009333	PEB	-0.499283	0.114	0.217	0	1.27e-05	0.183444	PRDM10; ZNF112; ZNF543
KH.C13.73	Cirobu.g00003476	KH2013:KH.C13.73_FNBP1	-0.502175	0.12	0.217	0	4.23e-05	0.6099	FNBP1; FNBP1L; TRIP10
KH.C4.399	Cirobu.g00006486	ITGB1BP3	-0.503254	0.093	0.178	0	0.000106781	1	NMRK1; NMRK2
KH.S1598.2	Cirobu.g00013974	FIS1	-0.503532	0.195	0.318	0	4.53e-06	0.0654421	KH.S1598.2
KH.C11.117	Cirobu.g00001923	ESF1	-0.503595	0.048	0.102	0	0.00190121	1	ESF1
KH.C9.170	Cirobu.g00009691	CNPPD1	-0.505286	0.159	0.242	0	0.000865602	1	CNPPD1
KH.S555.1	Cirobu.g00014681	KH2013:KH.S555.1_HTR7	-0.505841	0.024	0.136	0	8.36e-09	0.00012072	HTR1A; HTR5A; HTR7
KH.S584.2	Cirobu.g00014727	SSBP2/3/4	-0.506264	0.126	0.189	0	0.00461138	1	SSBP2; SSBP3; SSBP4
KH.C2.202	Cirobu.g00004379	KH2013:KH.C2.202	-0.507724	0.039	0.131	0	1.89e-06	0.027224	SAT1; SAT2; SATL1
KH.L153.45	Cirobu.g00011494	CCT8	-0.508107	0.033	0.14	0	5.42e-08	0.000781975	CCT4; CCT8; CCT8L2
KH.S534.10	Cirobu.g00014642	LTV1	-0.508286	0.057	0.135	0	6.35e-05	0.916756	AL049844.3; LTV1
KH.C10.209	Cirobu.g00001411	KH2013:KH.C10.209	-0.510129	0.114	0.205	0	8.45e-05	1	DAAM1; DAAM2; FMNL3
KH.L170.93	Cirobu.g00011833	KH2013:KH.L170.93_HNRNPA1/3	-0.510828	0.093	0.19	0	1.45e-05	0.209028	HNRNPA1; HNRNPA2B1; HNRNPA3
KH.C11.211	Cirobu.g00002026	KLHDC3	-0.510858	0.192	0.313	0	6.14e-06	0.0885523	HCFC2; KLHDC1; KLHDC3
KH.C4.294	Cirobu.g00006372	KH2013:KH.C4.294	-0.511123	0.051	0.139	0	1.07e-05	0.153855	KH.C4.294
KH.L96.29	Cirobu.g00013371	METTL1	-0.511304	0.054	0.118	0	0.000509866	1	METTL1
KH.S396.2	Cirobu.g00014418	PRDX3	-0.511343	0.231	0.299	0	0.0062762	1	PRDX1; PRDX2; PRDX3
KH.C14.414	Cirobu.g00003846	BX548044.10/12/13/14/15/2/5/8	-0.511503	0.105	0.24	0	8.6e-08	0.00124185	PIM1; PIM2; PIM3
KH.L141.36	Cirobu.g00011190	KH2013:KH.L141.36_SELP	-0.51215	0.027	0.11	0	2.61e-06	0.0376531	KH.L141.36
KH.L70.1	Cirobu.g00013000	ZNF330	-0.512583	0.078	0.158	0	0.000107274	1	ZNF330
KH.C3.366	Cirobu.g00005540	RSPRY1	-0.51336	0.168	0.296	0	9.71e-07	0.0140159	RNF123; RSPRY1; RYR2
KH.C7.251	Cirobu.g00008080	MAGI/1/2/3	-0.514279	0.09	0.173	0	0.000165072	1	MAGI1; MAGI3
KH.C12.278	Cirobu.g00002818	CHD6/7/8/9	-0.514582	0.114	0.184	0	0.00149786	1	CHD7; CHD8; CHD9
KH.L61.16	Cirobu.g00012874	AGL	-0.514975	0.171	0.237	0	0.00534002	1	AGL
KH.C9.298	Cirobu.g00009831	ADI1	-0.5154	0.159	0.261	0	6.03e-05	0.870791	ADI1
KH.S1266.1	Cirobu.g00013759	STOML1	-0.515545	0.105	0.172	0	0.00180985	1	NPHS2; STOM; STOML1
KH.L152.37	Cirobu.g00011414	CSK	-0.516759	0.129	0.233	0	1.85e-05	0.26681	ABL1; CSK; MATK
KH.S521.9	Cirobu.g00014626	C16ORF53	-0.517031	0.081	0.174	0	1.78e-05	0.256785	PAGR1
KH.L22.22	Cirobu.g00012137	BAG6	-0.517032	0.084	0.138	0	0.00620952	1	BAG6
KH.C8.44	Cirobu.g00009074	KH2013:KH.C8.44	-0.518125	0.096	0.172	0	0.000472872	1	KH.C8.44
KH.C8.493	Cirobu.g00009133	PSMG4	-0.518885	0.099	0.217	0	7.71e-07	0.0111283	PSMG4
KH.C10.310	Cirobu.g00001523	NDUFS4	-0.518958	0.21	0.313	0	9.95e-05	1	NDUFS4
KH.C3.606	Cirobu.g00005800	CCDC25	-0.519121	0.135	0.209	0	0.00145643	1	CCDC25; NEMF
KH.C3.823	Cirobu.g00006031	C8ORF37	-0.51916	0.186	0.289	0	7.07e-05	1	C8orf37
KH.C14.263	Cirobu.g00003684	IL1RL1/2	-0.52007	0.108	0.177	0	0.0019677	1	IL18R1; IL1RAPL1; IL1RAPL2
KH.C4.484	Cirobu.g00006580	APOPT1	-0.520504	0.174	0.272	0	0.000117608	1	AL139300.1; APOPT1
KH.L170.38	Cirobu.g00011774	KH2013:KH.L170.38_Ci-cluster	-0.521933	0.114	0.208	0	4.87e-05	0.70278	KH.L170.38
KH.C8.232	Cirobu.g00008849	PSMD14	-0.521938	0.123	0.194	0	0.00148186	1	COPS5; EIF3H; PSMD14
KH.C7.539	Cirobu.g00008395	DARS	-0.522521	0.09	0.224	0	2.59e-08	0.00037411	DARS; NARS; NARS2
KH.C4.111	Cirobu.g00006177	DDX3Y	-0.522717	0.057	0.179	0	2.07e-08	0.000299319	DDX3X; DDX3Y; DDX4
KH.L131.15	Cirobu.g00011031	KH2013:KH.L131.15	-0.523722	0.156	0.261	0	2.05e-05	0.296004	PSMG2
KH.C1.457	Cirobu.g00000699	KLHL1/4/5	-0.525361	0.102	0.192	0	5.56e-05	0.802931	KLHL1; KLHL4; KLHL5
KH.C13.80	Cirobu.g00003484	NAV1	-0.526434	0.126	0.201	0	0.00129415	1	NAV1; NAV2; NAV3
KH.C5.81	Cirobu.g00007593	T24B8.4	-0.526574	0.048	0.107	0	0.000886577	1	MATR3; RBM20
KH.C7.4	Cirobu.g00008242	SLC16A10	-0.527134	0.09	0.174	0	0.000112701	1	SLC16A14; SLC16A4; SLC16A7
KH.L42.8	Cirobu.g00012644	NCKAP1	-0.52802	0.144	0.238	0	0.000137447	1	NCKAP1; NCKAP1L
KH.C9.790	Cirobu.g00010372	KH2013:KH.C9.790	-0.528072	0.18	0.243	0	0.00850022	1	KH.C9.790
KH.C5.239	Cirobu.g00007109	SLK	-0.528219	0.162	0.264	0	3.85e-05	0.556157	SLK; STK10; STK3
KH.C4.45	Cirobu.g00006542	SMURF1/2	-0.528656	0.09	0.167	0	0.000381118	1	ITCH; SMURF1; SMURF2
KH.C11.691	Cirobu.g00002544	RPS6KA4/5	-0.529434	0.228	0.308	0	0.00218435	1	RPS6KA1; RPS6KA4; RPS6KA5
KH.C10.21	Cirobu.g00001412	C11ORF49	-0.529717	0.207	0.273	0	0.00773075	1	C11orf49
KH.C4.177	Cirobu.g00006246	LIMS1/2	-0.530912	0.284	0.357	0	0.00957022	1	LIMS1; LIMS3; LIMS4
KH.C1.1274	Cirobu.g00000304	MRPS11	-0.531048	0.069	0.133	0	0.00119793	1	MRPS11
KH.C3.199	Cirobu.g00005359	PSMC6	-0.531733	0.18	0.287	0	4.84e-05	0.699038	PSMC2; PSMC5; PSMC6
KH.L9.8	Cirobu.g00013276	PHF20L1	-0.531842	0.123	0.194	0	0.00177071	1	ASH1L; PHF20; PHF20L1
KH.C10.142	Cirobu.g00001341	KH2013:KH.C10.142	-0.531921	0.302	0.39	0	0.000649077	1	CPTP; GLTP; PLEKHA8
KH.C12.138	Cirobu.g00002664	MRPS31	-0.534569	0.027	0.11	0	3.25e-06	0.0468688	MRPS31
KH.C3.876	Cirobu.g00006088	KH2013:KH.C3.876	-0.536202	0.21	0.302	0	0.000657569	1	KH.C3.876
KH.C1.505	Cirobu.g00000751	CASK	-0.536645	0.132	0.219	0	0.000175047	1	CASK; MPP1; MPP6
KH.S115.19	Cirobu.g00013639	KH2013:KH.S115.19	-0.537263	0.281	0.352	0	0.00436937	1	KH.S115.19
KH.C2.49	Cirobu.g00004692	KH2013:KH.C2.49	-0.537855	0.099	0.18	0	0.000205958	1	ZBTB20
KH.C1.227	Cirobu.g00000445	KH2013:KH.C1.227	-0.539771	0.108	0.179	0	0.00096495	1	UQCC2
KH.C8.356	Cirobu.g00008981	GAK	-0.543684	0.162	0.238	0	0.00200654	1	AAK1; DNAJC6; GAK
KH.C3.292	Cirobu.g00005461	UQCRFS1	-0.5438	0.087	0.163	0	0.000352249	1	UQCRFS1
KH.C1.179	Cirobu.g00000391	ABCF3	-0.543851	0.138	0.237	0	3.84e-05	0.553853	ABCF1; ABCF2; ABCF3
KH.C14.427	Cirobu.g00003860	FARSB	-0.544368	0.069	0.148	0	9.31e-05	1	FARSB; LRRC47
KH.C2.262	Cirobu.g00004443	IMPA1/2	-0.546075	0.123	0.236	0	4.42e-06	0.0637988	BPNT1; IMPA1; IMPA2
KH.C7.402	Cirobu.g00008246	GHITM	-0.54674	0.335	0.419	0	0.00199293	1	GHITM; TMBIM6
KH.C1.1167	Cirobu.g00000186	SEL1L	-0.547522	0.162	0.224	0	0.00850066	1	SEL1L; SEL1L2; SEL1L3
KH.C14.273	Cirobu.g00003695	SRP68	-0.548314	0.156	0.222	0	0.00389326	1	SRP68
KH.C4.712	Cirobu.g00006829	FOPNL	-0.549186	0.189	0.252	0	0.00627137	1	FGFR1OP; FOPNL
KH.C2.199	Cirobu.g00004374	DCHS1	-0.549915	0.033	0.147	0	1.2e-08	0.00017275	DCHS1; DCHS2; FAT4
KH.C2.13	Cirobu.g00004300	MRPL44	-0.550189	0.177	0.258	0	0.00142925	1	MRPL44
KH.C1.226	Cirobu.g00000444	TMEM115	-0.550658	0.353	0.411	0	0.00629765	1	TMEM115
KH.L142.8	Cirobu.g00011253	AU019823	-0.551312	0.171	0.244	0	0.00270862	1	NKAPD1
KH.C1.135	Cirobu.g00000343	SPG21	-0.551543	0.15	0.206	0	0.00957053	1	SPG21
KH.C8.876	Cirobu.g00009552	KH2013:KH.C8.876_MFSD7	-0.552192	0.048	0.116	0	0.000227689	1	FLVCR1; FLVCR2; SLC49A3
KH.C2.227	Cirobu.g00004405	MRPL3/9	-0.553259	0.039	0.125	0	4.86e-06	0.0702117	MRPL3
KH.C5.467	Cirobu.g00007354	RUVBL2	-0.554374	0.045	0.148	0	3.04e-07	0.0043947	RUVBL1; RUVBL2
KH.C4.633	Cirobu.g00006741	PAFAH1B2/3	-0.555354	0.129	0.222	0	7.98e-05	1	PAFAH1B2; PAFAH1B3
KH.C3.685	Cirobu.g00005884	POLR2G	-0.55537	0.144	0.241	0	5.67e-05	0.818032	POLR2G; POLR3H
KH.C1.345	Cirobu.g00000576	PPP1R7	-0.555831	0.219	0.284	0	0.00875184	1	LRGUK; LRRC49; PPP1R7
KH.C12.116	Cirobu.g00002641	POU2F1/2	-0.55591	0.222	0.287	0	0.00631628	1	PAX2; PAX5; PAX8
KH.C6.8	Cirobu.g00007895	GATAD1	-0.556288	0.129	0.2	0	0.00212041	1	GATAD1
KH.C8.252	Cirobu.g00008871	SNRNP25	-0.558624	0.042	0.111	0	0.000115985	1	KH.C8.252
KH.C3.129	Cirobu.g00005283	KH2013:KH.C3.129	-0.559084	0.087	0.17	0	0.000106269	1	C1orf123
KH.C1.550	Cirobu.g00000800	MRP63	-0.559505	0.12	0.19	0	0.00228139	1	MRPL57
KH.S1214.2	Cirobu.g00013712	B3GNT5	-0.561476	0.144	0.258	0	4.52e-06	0.0653015	B3GALT2; B3GNT4; B3GNT5
KH.C13.6	Cirobu.g00003461	MAD2L1BP	-0.561815	0.084	0.155	0	0.000661832	1	KH.C13.6
KH.C3.432	Cirobu.g00005612	AFG3L1/2	-0.562686	0.168	0.257	0	0.000322055	1	AFG3L2; SPG7; YME1L1
KH.S1927.1	Cirobu.g00014137	KH2013:KH.S1927.1_RPL8	-0.563635	0.096	0.174	0	0.000319615	1	KH.S1927.1
KH.L96.15	Cirobu.g00013356	CHST11/12/14/8/9	-0.564562	0.153	0.256	0	3.07e-05	0.442489	CHST11; CHST13; CHST14
KH.S714.4	Cirobu.g00014968	BICD/1/2	-0.56481	0.105	0.211	0	5.69e-06	0.0821812	BICD1; BICD2
KH.C14.284	Cirobu.g00003707	TMEM33	-0.566597	0.087	0.163	0	0.00030727	1	TMEM33
KH.C8.671	Cirobu.g00009327	YARS2	-0.566697	0.027	0.115	0	1.32e-06	0.0191072	YARS2
KH.C11.279	Cirobu.g00002099	KH2013:KH.C11.279_F56H6.13/4	-0.567279	0.509	0.433	0	0.00360913	1	CHST11; CHST12; CHST8
KH.C14.250	Cirobu.g00003671	PLRG1	-0.567657	0.129	0.19	0	0.00471344	1	PAFAH1B1; PLRG1; WDR5
KH.C13.118	Cirobu.g00003331	PGAP2	-0.568843	0.344	0.415	0	0.003171	1	AXL; MET; MST1R
KH.C13.183	Cirobu.g00003402	ZNF703	-0.569779	0.033	0.126	0	8.03e-07	0.0115927	SP9; ZNF503; ZNF703
KH.L147.22	Cirobu.g00011301	MAP2K1/2	-0.569876	0.254	0.363	0	7.47e-05	1	MAP2K1; MAP2K2; MAP2K5
KH.C4.233	Cirobu.g00006308	MXR2	-0.570166	0.305	0.226	0	0.00125318	1	MSRB1; MSRB2; MSRB3
KH.L119.4	Cirobu.g00010872	NOL11	-0.571071	0.069	0.151	0	6.99e-05	1	NOL11
KH.C7.436	Cirobu.g00008282	KH2013:KH.C7.436_DNAJC30	-0.57124	0.296	0.394	0	0.00031414	1	DNAJB1; DNAJB9; DNAJC30
KH.L141.71	Cirobu.g00011228	KH2013:KH.L141.71_MFI2	-0.571492	0.213	0.305	0	0.000599055	1	LTF; MELTF; TF
KH.L155.16	Cirobu.g00011614	CAPRIN1/2	-0.571542	0.048	0.158	0	1.11e-07	0.00160103	CAPRIN1; CAPRIN2
KH.C4.236	Cirobu.g00006311	EHF	-0.572414	0.123	0.227	0	1.21e-05	0.175163	EHF; ELF3; ELF5
KH.L51.1	Cirobu.g00012747	TMEM161B	-0.573324	0.078	0.146	0	0.000743909	1	TMEM161A; TMEM161B
KH.L152.55	Cirobu.g00011434	IGSF11	-0.574517	0.186	0.256	0	0.00207634	1	NPTN
KH.C2.702	Cirobu.g00004926	ARHGAP1/8	-0.574603	0.09	0.197	0	2.49e-06	0.0359447	ARHGAP1; ARHGAP8; PRR5-ARHGAP8
KH.C3.280	Cirobu.g00005448	KH2013:KH.C3.280	-0.574655	0.093	0.167	0	0.000641113	1	KH.C3.280
KH.L134.4	Cirobu.g00011098	DCI1	-0.575605	0.141	0.206	0	0.00359215	1	CDY1; CDY1B; CDYL
KH.C2.1104	Cirobu.g00004229	PCDH1/20/7/9	-0.576347	0.141	0.256	0	3.76e-06	0.0543325	PCDH11X; PCDH11Y; PCDH9
KH.C2.179	Cirobu.g00004353	ATP8A1/2	-0.576602	0.093	0.197	0	4.96e-06	0.071634	ATP8A1; ATP8A2; ATP8B2
KH.L18.88	Cirobu.g00012030	CUL3	-0.576753	0.171	0.264	0	0.000266607	1	CUL3; CUL4A; CUL4B
KH.C4.540	Cirobu.g00006641	KH2013:KH.C4.540	-0.576843	0.231	0.292	0	0.00815545	1	LSM1; LSM8; SNRPN
KH.C5.158	Cirobu.g00007020	NOP14	-0.577727	0.03	0.113	0	3.87e-06	0.0558133	NOP14
KH.C1.121	Cirobu.g00000234	FERMT1/2/3	-0.578501	0.087	0.189	0	7.97e-06	0.115017	FERMT1; FERMT2; FERMT3
KH.L55.6	Cirobu.g00012789	FAM219B	-0.578574	0.066	0.142	0	0.000162167	1	KH.L55.6
KH.L76.12	Cirobu.g00013070	AFAP1L2	-0.578921	0.033	0.108	0	2.46e-05	0.355038	AFAP1; AFAP1L1; AFAP1L2
KH.S1337.3	Cirobu.g00013804	SLC9A3R1/2	-0.580519	0.06	0.163	0	1.35e-06	0.0194312	PDZK1; SLC9A3R1; SLC9A3R2
KH.C2.1051	Cirobu.g00004170	YOR111W	-0.581549	0.198	0.271	0	0.00236368	1	ASMTL
KH.C7.616	Cirobu.g00008480	GRINA	-0.581829	0.204	0.29	0	0.000536914	1	FAIM2; GRINA; TMBIM1
KH.C8.586	Cirobu.g00009233	PTGES2	-0.583048	0.165	0.281	0	8.47e-06	0.122214	PTGES2
KH.C8.799	Cirobu.g00009468	COMMD8	-0.583837	0.165	0.234	0	0.00244127	1	COMMD6; COMMD8; COMMD9
KH.C1.338	Cirobu.g00000568	ARMC1	-0.584577	0.174	0.266	0	0.00023684	1	ARMC1
KH.L155.15	Cirobu.g00011613	SMARCA1/5	-0.584851	0.114	0.171	0	0.00673085	1	SMARCA1; SMARCA4; SMARCA5
KH.C3.730	Cirobu.g00005934	VTI1B	-0.584854	0.183	0.293	0	2.32e-05	0.334315	VTI1A; VTI1B
KH.C9.864	Cirobu.g00010453	KH2013:KH.C9.864_EPN1/2	-0.585768	0.171	0.26	0	0.000181893	1	EPN1; EPN2; EPN3
KH.C9.83	Cirobu.g00010415	RAB11FIP3/4	-0.587251	0.159	0.265	0	3.8e-05	0.548786	RAB11FIP3; RAB11FIP4
KH.L37.48	Cirobu.g00012412	VCL	-0.589219	0.189	0.305	0	1.43e-05	0.205885	CTNNA1; CTNNA2; VCL
KH.C14.593	Cirobu.g00004041	CHRAC1	-0.589846	0.207	0.275	0	0.00457137	1	CHRAC1; NFYC; POLE4
KH.C3.347	Cirobu.g00005520	PLEKHG4	-0.589888	0.338	0.414	0	0.00199175	1	ARHGEF40; PLEKHG4; PLEKHG4B
KH.C9.262	Cirobu.g00009792	TOP2B	-0.590481	0.066	0.176	0	7.31e-07	0.0105505	TOP2A; TOP2B
KH.S766.1	Cirobu.g00015021	FAT4	-0.590586	0.042	0.159	0	2.35e-08	0.000339112	CELSR2; CELSR3; FAT4
KH.C7.253	Cirobu.g00008082	PXDN	-0.591415	0.009	0.118	0	1.73e-09	2.5e-05	PXDN; PXDNL; TPO
KH.C5.547	Cirobu.g00007443	KLHL13/9	-0.594238	0.192	0.27	0	0.00126352	1	KLHL13; KLHL26; KLHL9
KH.C11.392	Cirobu.g00002222	TSR1	-0.594385	0.099	0.163	0	0.00187569	1	BMS1; TSR1
KH.C9.419	Cirobu.g00009963	UROS	-0.594746	0.114	0.198	0	0.000289349	1	UROS
KH.C1.898	Cirobu.g00001182	KH2013:KH.C1.898_B4GALT1/2	-0.596332	0.138	0.204	0	0.00558018	1	B4GALT1; B4GALT2; B4GALT3
KH.C2.921	Cirobu.g00005165	KH2013:KH.C2.921	-0.597791	0.237	0.326	0	0.000592189	1	COMMD2; COMMD3; COMMD5
KH.C1.280	Cirobu.g00000504	SLC25A29	-0.60026	0.033	0.112	0	1.04e-05	0.150727	SLC25A20; SLC25A29; SLC25A45
KH.C9.145	Cirobu.g00009663	RMI2	-0.60073	0.183	0.249	0	0.00510353	1	PIGH; RMI2
KH.C4.121	Cirobu.g00006187	KH2013:KH.C4.121_ATP6V0A1	-0.601485	0.207	0.304	0	0.000228073	1	ATP6V0A1; ATP6V0A2; ATP6V0A4
KH.C3.76	Cirobu.g00005964	KH2013:KH.C3.76	-0.60158	0.123	0.211	0	0.000130862	1	KH.C3.76
KH.L57.26	Cirobu.g00012814	KH2013:KH.L57.26	-0.601849	0.156	0.249	0	0.000130751	1	PFDN4
KH.C8.247	Cirobu.g00008865	ELK1/3/4	-0.602094	0.21	0.288	0	0.00126502	1	ELK1; ELK3; ELK4
KH.C5.258	Cirobu.g00007129	KH2013:KH.C5.258_RNF38/44	-0.602931	0.111	0.23	0	9.39e-07	0.0135571	RLIM; RNF38; RNF44
KH.C7.762	Cirobu.g00008640	WDR74	-0.603458	0.12	0.215	0	4.28e-05	0.617921	STRN; STRN4; WDR74
KH.L18.112	Cirobu.g00011917	KH2013:KH.L18.112_BPTF	-0.60445	0.081	0.17	0	3.76e-05	0.541965	BPTF; CHD4; CHD5
KH.C8.64	Cirobu.g00009292	KH2013:KH.C8.64_OSBPL9	-0.605128	0.162	0.258	0	5.81e-05	0.838329	OSBPL10; OSBPL11; OSBPL9
KH.L153.50	Cirobu.g00011499	ECD	-0.606022	0.129	0.188	0	0.00581168	1	ECD
KH.L61.12	Cirobu.g00012870	TMBIM4	-0.606117	0.269	0.373	0	0.000112368	1	AC078927.1; TMBIM4
KH.C8.707	Cirobu.g00009367	EED	-0.60725	0.051	0.142	0	3.99e-06	0.0575339	DAW1; EED; WSB1
KH.L124.11	Cirobu.g00010914	KH2013:KH.L124.11_RXFP1/2	-0.607687	0.099	0.216	0	8.39e-07	0.0121073	LRP2; RXFP2; VLDLR
KH.C1.437	Cirobu.g00000678	THOC6	-0.60785	0.081	0.163	0	0.000111084	1	TBL3; TEP1; THOC6
KH.C12.69	Cirobu.g00003269	OGDHL	-0.60896	0.075	0.17	0	1.12e-05	0.161302	DHTKD1; OGDH; OGDHL
KH.L116.7	Cirobu.g00010802	KH2013:KH.L116.7_KRTAP9-1/2/3/4/6/7/8/9	-0.609359	0.326	0.426	0	7.82e-05	1	MUC6
KH.L105.4	Cirobu.g00010568	ARHGAP35/5	-0.61012	0.243	0.322	0	0.00441533	1	ARHGAP35; ARHGAP5; CHN2
KH.L96.49	Cirobu.g00013393	DENND4A	-0.610183	0.117	0.195	0	0.000569495	1	DENND4A; DENND4B; DENND4C
KH.C2.741	Cirobu.g00004968	EPB41L4A	-0.612573	0.069	0.147	0	0.000141573	1	EPB41L4A; EPB41L4B; EPB41L5
KH.C2.523	Cirobu.g00004730	KH2013:KH.C2.523_NME1/2	-0.616512	0.072	0.171	0	3.78e-06	0.0545584	NME1; NME1-NME2; NME2
KH.L133.10	Cirobu.g00011062	KH2013:KH.L133.10	-0.617454	0.171	0.257	0	0.000531473	1	KH.L133.10
KH.C1.824	Cirobu.g00001101	ALDH18A1	-0.617528	0.168	0.236	0	0.00701346	1	ALDH18A1; ALDH3A2
KH.C4.278	Cirobu.g00006355	KH2013:KH.C4.278	-0.617548	0.108	0.172	0	0.00251954	1	BCL2L2-PABPN1; PABPN1; ZC3H14
KH.C5.223	Cirobu.g00007092	C18H16ORF70	-0.618238	0.269	0.344	0	0.0019876	1	C16orf70
KH.S852.8	Cirobu.g00015125	NRG1	-0.618376	0.263	0.328	0	0.00646872	1	HMCN2; NRG1; NRG2
KH.C2.790	Cirobu.g00005020	RBM42	-0.618505	0.186	0.257	0	0.00280229	1	RBM42; TIA1; TIAL1
KH.C4.21	Cirobu.g00006283	KH2013:KH.C4.21_ECT2	-0.619052	0.165	0.229	0	0.00857507	1	ARHGEF17; ECT2; FGD6
KH.C3.441	Cirobu.g00005622	SBDS	-0.620791	0.033	0.124	0	1.27e-06	0.0182646	SBDS
KH.C14.282	Cirobu.g00003705	AIM3	-0.621226	0.072	0.143	0	0.000353406	1	STRBP; ZFR; ZFR2
KH.C12.195	Cirobu.g00002726	MLLT4	-0.621572	0.189	0.249	0	0.00969555	1	AFDN; DLG2; RADIL
KH.C1.548	Cirobu.g00000797	CASD1	-0.624307	0.066	0.153	0	2.52e-05	0.363452	CASD1; CPED1
KH.L69.4	Cirobu.g00012964	PDCL3	-0.627193	0.437	0.543	0	2.94e-05	0.423889	PDCL; PDCL2; PDCL3
KH.C9.633	Cirobu.g00010199	UBE2E1/2/3	-0.629132	0.222	0.342	0	1.09e-05	0.157754	UBE2E1; UBE2E2; UBE2E3
KH.C3.327	Cirobu.g00005499	CTDP1	-0.62953	0.105	0.218	0	2.66e-06	0.0384169	CTDP1; CTDSPL2
KH.L141.56	Cirobu.g00011211	CDC40	-0.62967	0.162	0.257	0	0.000108979	1	CDC40; WDR25; WDR5
KH.C11.210	Cirobu.g00002025	ACTN/1/2/3/4	-0.631049	0.341	0.421	0	0.00305245	1	ACTN2; ACTN4
KH.C14.43	Cirobu.g00003863	SMA-6	-0.632038	0.105	0.191	0	0.000128578	1	ACVRL1; BMPR1A; BMPR1B
KH.C4.282	Cirobu.g00006360	KH2013:KH.C4.282	-0.63252	0.207	0.31	0	4.39e-05	0.634017	CHURC1-FNTB; FNTB; RABGGTB
KH.S351.3	Cirobu.g00014350	NCOA6	-0.633927	0.18	0.271	0	0.000280361	1	KH.S351.3
KH.L113.1	Cirobu.g00010717	RUFY1/2/3	-0.634431	0.243	0.336	0	0.00022492	1	RUFY1; RUFY2; RUFY3
KH.L119.28	Cirobu.g00010865	FAM206A	-0.634908	0.018	0.126	0	8.21e-09	0.000118536	FAM206A
KH.C1.605	Cirobu.g00000859	METTL11A	-0.636282	0.147	0.221	0	0.0019027	1	METTL11B; NTMT1
KH.S674.1	Cirobu.g00014898	NOS/1/3	-0.637939	0.105	0.186	0	0.000229813	1	NOS1; NOS2; NOS3
KH.C12.404	Cirobu.g00002957	KH2013:KH.C12.404	-0.638619	0.192	0.299	0	4.37e-05	0.63039	BOLL; RBFOX3; RBM18
KH.S1007.3	Cirobu.g00013490	HAT1	-0.639841	0.219	0.32	0	9.6e-05	1	HAT1
KH.C3.841	Cirobu.g00006051	TRAPPC2L	-0.640178	0.183	0.293	0	1.36e-05	0.195842	TRAPPC2; TRAPPC2B; TRAPPC2L
KH.L59.6	Cirobu.g00012841	KH2013:KH.L59.6_NFU1	-0.64039	0.09	0.158	0	0.00130021	1	NFU1
KH.C9.551	Cirobu.g00010108	UTP14A	-0.641649	0.042	0.102	0	0.00049936	1	UTP14A; UTP14C
KH.C1.353	Cirobu.g00000585	Ci-GluR_Delta2	-0.642427	0.075	0.156	0	9.58e-05	1	KH.C1.353
KH.C9.85	Cirobu.g00010437	FAM117B	-0.644507	0.084	0.204	0	2.83e-07	0.00408088	FAM117A; FAM117B; GLCCI1
KH.L153.42	Cirobu.g00011492	TMEM50B	-0.647035	0.207	0.283	0	0.00140432	1	TMEM50A; TMEM50B
KH.C7.239	Cirobu.g00008067	FAM32A	-0.647663	0.38	0.451	0	0.00392529	1	FAM32A
KH.C12.593	Cirobu.g00003163	MRPL17/8	-0.647842	0.078	0.177	0	6.14e-06	0.088557	MRPL17
KH.C8.712	Cirobu.g00009373	RAD23B	-0.649156	0.311	0.397	0	0.00101915	1	NEDD8; RAD23A; RAD23B
KH.C11.158	Cirobu.g00001968	KH2013:KH.C11.158_FUT8	-0.649547	0.246	0.335	0	0.000605012	1	FUT8
KH.L102.2	Cirobu.g00010550	RASAL2	-0.649742	0.093	0.208	0	6.67e-07	0.0096289	DAB2IP; RASAL2; SYNGAP1
KH.L149.1	Cirobu.g00011329	YARS	-0.650404	0.186	0.305	0	4.23e-06	0.0610945	AIMP1; EEF1B2; YARS
KH.S618.2	Cirobu.g00014830	MCF2L/2	-0.65089	0.03	0.119	0	1.29e-06	0.0185741	MCF2; MCF2L; MCF2L2
KH.C1.1249	Cirobu.g00000276	EPT1	-0.651174	0.096	0.161	0	0.00268175	1	CEPT1; CHPT1; SELENOI
KH.C7.60	Cirobu.g00008462	GGNBP2	-0.651649	0.177	0.258	0	0.00124973	1	GGNBP2
KH.C1.677	Cirobu.g00000938	KDM5B	-0.653313	0.111	0.247	0	3.57e-08	0.000515142	KDM5A; KDM5C; KDM5D
KH.C4.569	Cirobu.g00006670	KH2013:KH.C4.569	-0.654257	0.281	0.375	0	0.000361031	1	MLLT3; YEATS2; YEATS4
KH.C1.124	Cirobu.g00000266	MCM7	-0.657073	0.126	0.206	0	0.000384367	1	MCM4; MCM6; MCM7
KH.C11.386	Cirobu.g00002215	LDLRAD3	-0.660055	0.15	0.231	0	0.00102513	1	LDLRAD3; LRP11; ST14
KH.C3.365	Cirobu.g00005539	KH2013:KH.C3.365_GLRX3	-0.661022	0.099	0.152	0	0.00934872	1	GLRX3; GLRX5; TXN
KH.L99.12	Cirobu.g00013472	SREBF1/2	-0.661687	0.228	0.303	0	0.00479711	1	SREBF1; SREBF2
KH.C14.46	Cirobu.g00003896	ATX-1	-0.6633	0.117	0.183	0	0.00458732	1	ATXN1; ATXN1L; HBP1
KH.C8.139	Cirobu.g00008745	PPIL1	-0.664148	0.213	0.284	0	0.00363737	1	PPIL1; PPIL3; PPWD1
KH.C4.481	Cirobu.g00006577	UBAP2L	-0.665288	0.132	0.219	0	0.00017411	1	UBAP2; UBAP2L
KH.S1807.1	Cirobu.g00014083	TMEM194	-0.668751	0.12	0.211	0	7.05e-05	1	NEMP1; NEMP2
KH.C2.304	Cirobu.g00004490	PDRG1	-0.670741	0.168	0.31	0	1.04e-07	0.00150229	PDRG1
KH.L43.2	Cirobu.g00012646	NKRF	-0.672278	0.051	0.168	0	3.81e-08	0.000549929	CHERP; GPATCH8; NKRF
KH.C12.230	Cirobu.g00002766	DDO	-0.672465	0.168	0.108	0	0.00362649	1	DAO; DDO
KH.C7.172	Cirobu.g00007995	MKRN1/3	-0.672746	0.24	0.32	0	0.00194488	1	MKRN1; MKRN2; MKRN3
KH.L108.39	Cirobu.g00010634	PSMC3	-0.673358	0.153	0.261	0	1.76e-05	0.253733	PSMC1; PSMC3; PSMC5
KH.C7.86	Cirobu.g00008686	CUL1/2	-0.674022	0.189	0.332	0	1.4e-07	0.00201548	CUL1; CUL2; CUL3
KH.S404.11	Cirobu.g00014437	SUPT16H	-0.674295	0.135	0.21	0	0.00139687	1	SUPT16H
KH.C6.13	Cirobu.g00007647	CELSR1/2/3	-0.674599	0.12	0.206	0	0.000191581	1	CELSR1; CELSR2; CELSR3
KH.C9.505	Cirobu.g00010058	PRPF4	-0.677269	0.072	0.178	0	1.36e-06	0.0196768	DAW1; PRPF4; WDR5
KH.C2.534	Cirobu.g00004742	CHIC1/2	-0.677405	0.257	0.329	0	0.00410323	1	CHIC1; CHIC2
KH.C14.213	Cirobu.g00003630	CTNNBL1	-0.677607	0.075	0.168	0	1.13e-05	0.162621	CTNNBL1
KH.C7.467	Cirobu.g00008316	KH2013:KH.C7.467	-0.678345	0.114	0.18	0	0.00218536	1	RIOK1; RIOK2; RIOK3
KH.L57.1	Cirobu.g00012796	NOMO/1/2/3	-0.678773	0.096	0.186	0	5.29e-05	0.76308	NOMO1; NOMO2
KH.C8.499	Cirobu.g00009138	MRPL42	-0.680884	0.26	0.343	0	0.00064211	1	MRPL42
KH.L149.22	Cirobu.g00011343	IRAK1BP1	-0.681097	0.105	0.189	0	0.000189676	1	IRAK1BP1
KH.C9.196	Cirobu.g00009719	KH2013:KH.C9.196_CG3038	-0.683717	0.033	0.131	0	3.2e-07	0.00461729	B3GALT1; B3GALT5; B3GNT2
KH.C8.699	Cirobu.g00009357	RCAN1/2/3	-0.684257	0.18	0.293	0	1.16e-05	0.167993	RCAN1; RCAN2; RCAN3
KH.C12.117	Cirobu.g00002642	NGDN	-0.684615	0.021	0.107	0	8.23e-07	0.0118764	NGDN
KH.C9.459	Cirobu.g00010006	KH2013:KH.C9.459_TOR1AIP1/2	-0.684712	0.195	0.277	0	0.000518267	1	TOR1AIP1; TOR1AIP2
KH.C9.52	Cirobu.g00010073	KPNB1	-0.686119	0.036	0.132	0	6.06e-07	0.0087421	KPNB1; TNPO1; TNPO2
KH.C2.100	Cirobu.g00004113	RBM15B	-0.687102	0.114	0.21	0	4.15e-05	0.598528	RBM15; RBM15B; SPEN
KH.C10.500	Cirobu.g00001726	FEM1C	-0.687324	0.12	0.198	0	0.000793328	1	FEM1A; FEM1B; FEM1C
KH.S437.4	Cirobu.g00014529	SEC63	-0.687705	0.308	0.382	0	0.00404633	1	DNAJC16; SEC63; SNRNP200
KH.C8.719	Cirobu.g00009380	KH2013:KH.C8.719_PTBP1/2/3	-0.691845	0.108	0.184	0	0.000835691	1	PTBP1; PTBP2; PTBP3
KH.C9.589	Cirobu.g00010149	BRD2/3/4	-0.695617	0.296	0.374	0	0.00106637	1	BRD2; BRDT
KH.C2.905	Cirobu.g00005147	XNP	-0.697717	0.231	0.34	0	2.97e-05	0.428168	ATRX; RAD54L; RAD54L2
KH.C8.827	Cirobu.g00009499	CDC37	-0.698016	0.147	0.244	0	7.79e-05	1	CDC37; CDC37L1
KH.L112.25	Cirobu.g00010700	SMC3	-0.698231	0.087	0.188	0	6.35e-06	0.0916454	SMC2; SMC3; SMC4
KH.C4.756	Cirobu.g00006876	HUWE1	-0.698936	0.09	0.208	0	3.26e-07	0.00470221	HUWE1; ITCH; NEDD4L
KH.C8.307	Cirobu.g00008929	MANBA	-0.699801	0.117	0.187	0	0.00215957	1	MANBA
KH.C12.142	Cirobu.g00002669	SNZ1/2/3	-0.700297	0.042	0.104	0	0.000377845	1	KH.C12.142
KH.C12.382	Cirobu.g00002933	GBF1	-0.700996	0.293	0.389	0	0.000400413	1	ARFGEF1; ARFGEF2; GBF1
KH.C8.805	Cirobu.g00009476	KH2013:KH.C8.805_CLPP	-0.704346	0.135	0.203	0	0.00426961	1	CLPP
KH.C10.2	Cirobu.g00001400	KH2013:KH.C10.2	-0.704429	0.246	0.306	0	0.00592038	1	MARK1; MARK2; MARK3
KH.C1.1147	Cirobu.g00000165	NCSTN	-0.711111	0.099	0.167	0	0.00141938	1	NCSTN
KH.C1.985	Cirobu.g00001278	BCR	-0.712	0.102	0.19	0	0.000115135	1	ABR; BCR
KH.C4.741	Cirobu.g00006861	KH2013:KH.C4.741_RAB27B	-0.713369	0.234	0.307	0	0.00593084	1	RAB27A; RAB27B; RAB3C
KH.S521.1	Cirobu.g00014616	KH2013:KH.S521.1	-0.713907	0.027	0.106	0	5.29e-06	0.0763035	KH.S521.1
KH.S351.6	Cirobu.g00014353	RASIP1	-0.715643	0.102	0.207	0	9.38e-06	0.135415	AFDN; RADIL; RASIP1
KH.L34.4	Cirobu.g00012343	RAB10	-0.716202	0.29	0.392	0	0.000183408	1	RAB10; RAB8A; RAB8B
KH.C1.456	Cirobu.g00000698	CHEK1	-0.717652	0.159	0.218	0	0.00930054	1	CHEK1; MARK2; SIK1
KH.C2.746	Cirobu.g00004973	ZNRD1	-0.719303	0.048	0.116	0	0.000227812	1	ZNRD1
KH.C2.705	Cirobu.g00004929	DAGLA	-0.720263	0.108	0.216	0	4.94e-06	0.0713361	DAGLA; DAGLB
KH.C2.653	Cirobu.g00004873	KH2013:KH.C2.653	-0.720551	0.383	0.454	0	0.00455865	1	MIPOL1
KH.C2.52	Cirobu.g00004726	KIAA0319	-0.721146	0.266	0.344	0	0.00203248	1	KIAA0319; KIAA0319L; LRP11
KH.C9.190	Cirobu.g00009713	ANGPTL1/2/6	-0.723384	0.036	0.125	0	2.66e-06	0.0384228	ANGPTL1; ANGPTL2; ANGPTL6
KH.C14.114	Cirobu.g00003522	DNAJC8	-0.723454	0.087	0.188	0	6.03e-06	0.0870056	AC023055.1; DNAJB8; DNAJC8
KH.L20.14	Cirobu.g00012065	ISG20L2	-0.723656	0.135	0.218	0	0.000359676	1	AEN; ISG20; ISG20L2
KH.C7.506	Cirobu.g00008360	MFSD8	-0.726861	0.216	0.296	0	0.00234204	1	MFSD8; SLC18A2
KH.C9.695	Cirobu.g00010266	PPP1R10	-0.727397	0.386	0.467	0	0.00445065	1	PPP1R10
KH.S555.3	Cirobu.g00014683	DERA	-0.729616	0.054	0.124	0	0.000240302	1	DERA
KH.L42.4	Cirobu.g00012641	PPM1E	-0.730069	0.266	0.336	0	0.00838181	1	PPM1E; PPM1F; PPM1L
KH.C3.624	Cirobu.g00005819	USF1/2	-0.730467	0.287	0.383	0	0.000264893	1	USF1; USF2; USF3
KH.C8.562	Cirobu.g00009208	UBTD1/2	-0.730739	0.228	0.296	0	0.00326147	1	NEDD8; UBTD1; UBTD2
KH.C7.178	Cirobu.g00008001	HECTD2	-0.732004	0.039	0.135	0	8.53e-07	0.0123086	HECTD2; HERC4; UBE3A
KH.L116.37	Cirobu.g00010767	DENR	-0.734659	0.12	0.189	0	0.00161328	1	DENR
KH.C7.275	Cirobu.g00008106	KH2013:KH.C7.275_BATH-1/10/13/15/2/20/24/27/29/3/31/33/35/36/38/39/4/5/7/9	-0.735027	0.204	0.289	0	0.000384505	1	KLHL13; KLHL26; KLHL9
KH.L102.3	Cirobu.g00010551	KH2013:KH.L102.3_PHYHD1	-0.735914	0.102	0.166	0	0.00274048	1	PHYH; PHYHD1
KH.C1.455	Cirobu.g00000697	YME1L1	-0.737085	0.159	0.264	0	2.44e-05	0.352555	AFG3L2; SPG7; YME1L1
KH.C8.480	Cirobu.g00009119	XPC	-0.737556	0.084	0.158	0	0.000422743	1	XPC
KH.C8.384	Cirobu.g00009012	STD1	-0.738095	0.033	0.147	0	1.41e-08	0.000203734	KH.C8.384
KH.L107.4	Cirobu.g00010596	SYF2	-0.739038	0.302	0.372	0	0.0079851	1	SYF2
KH.S1136.6	Cirobu.g00013615	DDX47	-0.741542	0.135	0.212	0	0.000927976	1	DDX27; DDX47; DDX49
KH.L63.1	Cirobu.g00012886	BOC	-0.741641	0.311	0.383	0	0.00290533	1	BOC; CDON; TTN
KH.C14.68	Cirobu.g00004076	UBL3	-0.742384	0.278	0.354	0	0.0029745	1	UBL3
KH.C4.149	Cirobu.g00006216	1110059G10RIK	-0.742407	0.156	0.256	0	5.9e-05	0.85219	KIAA1143
KH.C8.475	Cirobu.g00009113	SLCO1A1/2/4/5/6	-0.742763	0.069	0.161	0	1.91e-05	0.275676	SLCO1B1; SLCO1B3; SLCO1C1
KH.S811.3	Cirobu.g00015085	AP1G1/2	-0.742894	0.21	0.285	0	0.00559296	1	AP1G1; AP1G2; AP2A1
KH.C6.136	Cirobu.g00007654	RPS6KA1/2/3/6	-0.743387	0.18	0.282	0	0.000104762	1	RPS6KA1; RPS6KA3
KH.C9.15	Cirobu.g00009668	UTP18	-0.744015	0.123	0.23	0	9.76e-06	0.14086	CDC40; POC1A; UTP18
KH.L170.54	Cirobu.g00011792	KAZALD1/2/3	-0.744047	0.009	0.105	0	2.11e-08	0.000304893	HTRA1; IGFBP7; KAZALD1
KH.C7.107	Cirobu.g00007925	PTPN1/2	-0.745745	0.263	0.341	0	0.00409617	1	PTPN1; PTPN2; PTPN4
KH.C4.295	Cirobu.g00006373	CSNK1G1/2/3	-0.749525	0.093	0.211	0	3.8e-07	0.00547889	CSNK1G1; CSNK1G2; CSNK1G3
KH.S215.9	Cirobu.g00014220	PBX1/2/3/4	-0.750667	0.243	0.361	0	1.74e-05	0.251363	PBX1; PBX2
KH.C5.138	Cirobu.g00006998	POLE4	-0.751874	0.174	0.252	0	0.000846119	1	CHRAC1; NFYC; POLE4
KH.C1.116	Cirobu.g00000179	HCFC1/2	-0.751962	0.066	0.158	0	9.91e-06	0.143085	HCFC1; HCFC2; KLHDC3
KH.C7.82	Cirobu.g00008682	EIF3I	-0.754648	0.072	0.205	0	6.93e-09	0.00010008	DAW1; EIF3I; STRAP
KH.C12.6	Cirobu.g00003169	MYO6	-0.754996	0.108	0.225	0	9e-07	0.0129878	MYO5A; MYO5B; MYO6
KH.L84.4	Cirobu.g00013161	FAM72B	-0.755041	0.111	0.198	0	0.00011599	1	FAM72B; FAM72C; FAM72D
KH.C12.429	Cirobu.g00002983	KH2013:KH.C12.429_AIFM3	-0.755276	0.048	0.108	0	0.000890909	1	AIFM1; AIFM3; RFESD
KH.C3.210	Cirobu.g00005373	HAGH	-0.756581	0.081	0.152	0	0.000538501	1	HAGH; HAGHL; PNKD
KH.C9.335	Cirobu.g00009870	RBM17	-0.757016	0.257	0.364	0	3.16e-05	0.455554	PUF60; RBM17
KH.C14.397	Cirobu.g00003827	CSGALNACT1/2	-0.757424	0.123	0.204	0	0.00042821	1	CHSY1; CSGALNACT1; CSGALNACT2
KH.C2.294	Cirobu.g00004478	STIM/1/2	-0.757808	0.198	0.269	0	0.00577378	1	STIM1; STIM2
KH.L53.22	Cirobu.g00012774	TRAPPC4	-0.759114	0.284	0.372	0	0.000342482	1	TRAPPC1; TRAPPC4
KH.C9.272	Cirobu.g00009803	TAF15	-0.759457	0.09	0.166	0	0.00047404	1	FUS; TAF15
KH.C12.305	Cirobu.g00002848	WHSC1L1	-0.760822	0.12	0.199	0	0.000430643	1	NSD1; NSD2; NSD3
KH.C7.459	Cirobu.g00008307	YAP1	-0.762212	0.171	0.253	0	0.000525764	1	ITCH; WWTR1; YAP1
KH.C2.766	Cirobu.g00004994	CNOT2	-0.763234	0.171	0.274	0	3.37e-05	0.486941	CNOT2; CNOT3
KH.C2.716	Cirobu.g00004940	PAM16	-0.764644	0.105	0.202	0	2.12e-05	0.306576	CORO7-PAM16; PAM16
KH.C2.288	Cirobu.g00004471	FTSJ1	-0.76474	0.138	0.219	0	0.000453551	1	FTSJ1; FTSJ3; MRM2
KH.C2.170	Cirobu.g00004344	ODZ1/2/3/4	-0.765321	0.06	0.21	0	1.47e-10	2.13e-06	TENM2; TENM3; TENM4
KH.C14.416	Cirobu.g00003848	MAPK10/8/9	-0.765933	0.132	0.231	0	3.68e-05	0.531113	MAPK10; MAPK8; MAPK9
KH.C4.315	Cirobu.g00006396	CENPC1	-0.766213	0.102	0.2	0	1.78e-05	0.256503	CENPC
KH.L116.100	Cirobu.g00010738	KH2013:KH.L116.100_LRRC15	-0.766474	0.03	0.118	0	1.47e-06	0.0211703	LGR5; LRIG2; LRIG3
KH.C1.508	Cirobu.g00000754	ITGB1/2/3/7	-0.767813	0.12	0.193	0	0.00129757	1	ITGB1; ITGB6; ITGB7
KH.C9.627	Cirobu.g00010192	SLC44A2/5	-0.768429	0.081	0.145	0	0.00174355	1	SLC44A2; SLC44A4; SLC44A5
KH.C12.370	Cirobu.g00002920	FOXK1/2	-0.768489	0.072	0.178	0	1.11e-06	0.0159942	FOXJ1; FOXK1; FOXK2
KH.C2.967	Cirobu.g00005214	TRIB1/2/3	-0.774434	0.29	0.373	0	0.00175383	1	TRIB1; TRIB2; TRIB3
KH.L13.4	Cirobu.g00011007	GIT/1/2	-0.774756	0.129	0.237	0	8.78e-06	0.126771	AGAP3; GIT1; GIT2
KH.L170.68	Cirobu.g00011806	ZBTB16/17/24	-0.775405	0.198	0.272	0	0.00184108	1	ZNF551; ZNF568; ZNF71
KH.L149.12	Cirobu.g00011332	KH2013:KH.L149.12_TMPRSS6/7	-0.775835	0.129	0.25	0	8.98e-07	0.0129666	KLKB1; ST14; TMPRSS15
KH.C11.234	Cirobu.g00002051	NDUFS8	-0.777554	0.183	0.276	0	0.000440764	1	NDUFS8
KH.C9.122	Cirobu.g00009638	RAB14	-0.777796	0.329	0.438	0	8.08e-05	1	RAB14; RAB4B; RAB4B-EGLN2
KH.C11.544	Cirobu.g00002385	DIMT1	-0.778556	0.045	0.102	0	0.00106392	1	DIMT1; TFB1M
KH.C1.209	Cirobu.g00000425	MRPS22	-0.780272	0.126	0.252	0	3.01e-07	0.00434874	MRPS22
KH.C11.314	Cirobu.g00002137	FOSL1/2	-0.783222	0.398	0.468	0	0.00931565	1	FOS; FOSL1; FOSL2
KH.C11.486	Cirobu.g00002321	SLC39A1/3	-0.783245	0.048	0.139	0	4.31e-06	0.0621757	SLC39A1; SLC39A2; SLC39A3
KH.C8.478	Cirobu.g00009116	CIAO1	-0.78344	0.084	0.166	0	0.000106298	1	CIAO1; TBL1X; TBL1XR1
KH.C14.31	Cirobu.g00003736	NAA15/16	-0.783881	0.09	0.145	0	0.0068158	1	NAA15; NAA16; TTC27
KH.L12.3	Cirobu.g00010880	KH2013:KH.L12.3_MAMDC4	-0.786008	0.102	0.199	0	1.51e-05	0.218037	MAMDC2; MAMDC4; MDGA1
KH.C12.630	Cirobu.g00003204	KH2013:KH.C12.630	-0.786181	0.027	0.149	0	1.35e-09	1.94e-05	KH.C12.630
KH.C4.389	Cirobu.g00006475	NAA25	-0.790347	0.06	0.149	0	1.1e-05	0.158641	NAA25
KH.C1.1054	Cirobu.g00000063	CEP85	-0.791454	0.087	0.149	0	0.00306698	1	CEP85; CEP85L; MYH13
KH.L63.22	Cirobu.g00012900	FKBP8	-0.791595	0.168	0.267	0	5e-05	0.722114	FKBP4; FKBP5; FKBP8
KH.C9.585	Cirobu.g00010145	RABGAP1L	-0.793049	0.108	0.191	0	0.000201036	1	EVI5L; RABGAP1; RABGAP1L
KH.S1300.1	Cirobu.g00013780	CCT7	-0.794675	0.045	0.166	0	9.04e-09	0.000130483	CCT3; CCT7; TCP1
KH.S1660.1	Cirobu.g00014026	KH2013:KH.S1660.1	-0.797628	0.09	0.227	0	1.46e-08	0.000210476	KH.S1660.1
KH.C7.570	Cirobu.g00008430	ZGC:91936	-0.799252	0.093	0.228	0	1.95e-08	0.000281793	DHRS13; RDH11; RDH12
KH.L149.5	Cirobu.g00011365	KH2013:KH.L149.5	-0.800539	0.132	0.196	0	0.00319155	1	KH.L149.5
KH.C4.375	Cirobu.g00006460	CYC1	-0.801513	0.21	0.304	0	0.000250255	1	CYC1
KH.C9.851	Cirobu.g00010439	ATP13A/1	-0.801921	0.147	0.226	0	0.000687921	1	ATP13A1; ATP13A3; ATP13A5
KH.C2.775	Cirobu.g00005003	USP47	-0.803239	0.21	0.3	0	0.000224443	1	USP40; USP47; USP7
KH.C9.422	Cirobu.g00009967	DLGAP5	-0.805208	0.132	0.225	0	9.06e-05	1	DLGAP1; DLGAP3; DLGAP5
KH.C4.535	Cirobu.g00006635	CPD	-0.810231	0.192	0.291	0	0.000104118	1	CPD; CPE; CPN1
KH.C10.232	Cirobu.g00001437	ETFA	-0.810759	0.314	0.379	0	0.00905048	1	ETFA
KH.C4.123	Cirobu.g00006189	PRKAB1/2	-0.812932	0.389	0.479	0	0.000194917	1	PRKAB1; PRKAB2
KH.C1.239	Cirobu.g00000458	UTP3	-0.817262	0.045	0.104	0	0.00078748	1	NGDN; UTP3
KH.C6.268	Cirobu.g00007797	KH2013:KH.C6.268_JMJD7	-0.81876	0.087	0.179	0	4.1e-05	0.591609	JMJD7; KDM8; TYW5
KH.C5.453	Cirobu.g00007339	KH2013:KH.C5.453_SPTLC1	-0.822805	0.269	0.357	0	0.000816328	1	SPTLC1; SPTLC2; SPTLC3
KH.L119.15	Cirobu.g00010851	PRORSD1	-0.82349	0.024	0.142	0	1.8e-09	2.6e-05	KH.L119.15
KH.C1.52	Cirobu.g00000767	CINP	-0.823938	0.141	0.241	0	3.24e-05	0.467018	CINP
KH.C9.494	Cirobu.g00010045	KH2013:KH.C9.494_MYLK	-0.827821	0.293	0.389	0	0.000222618	1	MYLK; MYLK2; MYLK3
KH.C4.114	Cirobu.g00006180	PIGM	-0.828388	0.159	0.264	0	1.34e-05	0.19308	PIGM
KH.S597.2	Cirobu.g00014773	RHBDD1	-0.82843	0.111	0.167	0	0.00892139	1	RHBDD1; RHBDD2
KH.C12.199	Cirobu.g00002730	KH2013:KH.C12.199	-0.830125	0.06	0.144	0	2.88e-05	0.416014	KH.C12.199
KH.C2.175	Cirobu.g00004349	ACTL6B	-0.830647	0.096	0.181	0	0.000120487	1	ACTB; ACTL6A; ACTL6B
KH.C8.517	Cirobu.g00009159	KH2013:KH.C8.517	-0.831016	0.153	0.239	0	0.000518132	1	HSD17B10; HSD17B8
KH.C5.107	Cirobu.g00006965	KH2013:KH.C5.107	-0.832064	0.063	0.167	0	1.15e-06	0.0166059	KH.C5.107
KH.C11.610	Cirobu.g00002458	C5ORF28	-0.832996	0.243	0.347	0	5.68e-05	0.820217	TMEM267
KH.C5.533	Cirobu.g00007428	HMGCS1/2	-0.833507	0.305	0.415	0	0.000122116	1	HMGCS1; HMGCS2
KH.L155.14	Cirobu.g00011612	PDE3B	-0.834002	0.189	0.263	0	0.00118446	1	PDE1A; PDE3A; PDE3B
KH.C12.307	Cirobu.g00002850	ITSN1/2	-0.837408	0.168	0.274	0	3.1e-05	0.44744	EPS15L1; ITSN1; ITSN2
KH.C1.888	Cirobu.g00001171	4R79.2	-0.837661	0.03	0.115	0	2.7e-06	0.0389509	RAB8A; RAB8B; RASEF
KH.C4.509	Cirobu.g00006606	ASH1L	-0.83805	0.222	0.335	0	5.07e-06	0.0731093	ASH1L; NSD1; SETD2
KH.C2.776	Cirobu.g00005004	MID1/2	-0.840633	0.087	0.141	0	0.00661879	1	FSD1L; MID1; MID2
KH.C4.505	Cirobu.g00006602	TRMT2A	-0.841379	0.099	0.179	0	0.000375918	1	TRMT2A; TRMT2B
KH.C11.265	Cirobu.g00002084	AP1B1	-0.842445	0.293	0.364	0	0.00325799	1	AP1B1; AP2B1; AP3B2
KH.C2.166	Cirobu.g00004339	PNPLA6/7	-0.843018	0.123	0.227	0	1.47e-05	0.212648	PNPLA6; PNPLA7; PRKG1
KH.C2.513	Cirobu.g00004719	KH2013:KH.C2.513	-0.847399	0.093	0.18	0	5.34e-05	0.770457	KH.C2.513
KH.L18.122	Cirobu.g00011928	KH2013:KH.L18.122	-0.847712	0.066	0.178	0	2.45e-07	0.00354172	DR1; NFYB; POLE3
KH.L116.51	Cirobu.g00010782	KH2013:KH.L116.51_KIDINS220	-0.849201	0.374	0.224	0	1.35e-07	0.00195039	KIDINS220; NKPD1
KH.C2.718	Cirobu.g00004942	TBC1D15/17	-0.849932	0.455	0.555	0	2.12e-06	0.0306608	TBC1D15; TBC1D17; TBC1D25
KH.C8.338	Cirobu.g00008962	SRSF1	-0.85087	0.048	0.163	0	3.95e-08	0.000569804	SRSF1; SRSF4; SRSF9
KH.C3.780	Cirobu.g00005985	NUMB	-0.851075	0.377	0.45	0	0.0051259	1	GULP1; NUMB; NUMBL
KH.C1.803	Cirobu.g00001078	PAQR6/9	-0.851844	0.225	0.318	0	0.000537912	1	ADIPOR2; PAQR5; PAQR9
KH.S1219.2	Cirobu.g00013719	KH2013:KH.S1219.2	-0.853478	0.296	0.403	0	5.64e-05	0.814072	KH.S1219.2
KH.C3.350	Cirobu.g00005524	ZC3H18	-0.853718	0.237	0.349	0	4.2e-05	0.60663	ZC3H18
KH.C6.205	Cirobu.g00007729	LONRF2	-0.855542	0.15	0.217	0	0.00294444	1	LONRF2; PEX10; RNF13
KH.C2.332	Cirobu.g00004521	GCLC	-0.860335	0.183	0.339	0	7.24e-09	0.000104433	GCLC
KH.C7.763	Cirobu.g00008641	SAMD10/12	-0.861556	0.105	0.173	0	0.00181256	1	DGKD; SAMD10; SAMD12
KH.S389.6	Cirobu.g00014390	KH2013:KH.S389.6	-0.864109	0.189	0.257	0	0.00535197	1	AC105052.3; POLR1D; POLR2J2
KH.C6.165	Cirobu.g00007686	RASGEF1C	-0.864406	0.171	0.244	0	0.00156931	1	RASGEF1A; RASGEF1B; RASGEF1C
KH.C12.208	Cirobu.g00002741	POLR1C	-0.864991	0.099	0.207	0	4.4e-06	0.0634569	POLR1C; POLR2C
KH.C5.219	Cirobu.g00007087	KH2013:KH.C5.219	-0.86845	0.174	0.275	0	5.3e-05	0.764515	KH.C5.219
KH.L110.2	Cirobu.g00010678	KH2013:KH.L110.2_MRPL27	-0.869627	0.075	0.126	0	0.00741836	1	MRPL27
KH.C4.619	Cirobu.g00006725	NAP1L1/4	-0.869971	0.045	0.118	0	7.63e-05	1	NAP1L1; NAP1L4
KH.L141.6	Cirobu.g00011215	CMIP	-0.870083	0.21	0.309	0	0.000105193	1	CMIP
KH.C8.550	Cirobu.g00009196	KH2013:KH.C8.550_CASP10/8	-0.870689	0.132	0.27	0	7.76e-08	0.00112039	CASP10; CASP3; CASP8
KH.C1.1205	Cirobu.g00000229	DDX19/25	-0.8731	0.132	0.214	0	0.000351633	1	AC012184.2; DDX19A; DDX19B
KH.C11.76	Cirobu.g00002597	MAPK11/14	-0.875976	0.269	0.348	0	0.00103976	1	MAPK11; MAPK12; MAPK14
KH.C12.651	Cirobu.g00003227	THOC1	-0.87908	0.201	0.267	0	0.00583729	1	THOC1
KH.C8.529	Cirobu.g00009172	SUCLG2	-0.879741	0.243	0.311	0	0.00509396	1	ACLY; SUCLA2; SUCLG2
KH.C1.1155	Cirobu.g00000174	MTX1/3	-0.883709	0.114	0.196	0	0.000307499	1	MTX1; MTX2; MTX3
KH.L4.10	Cirobu.g00012476	THOC7	-0.884182	0.278	0.354	0	0.00256649	1	THOC7
KH.C1.1284	Cirobu.g00000315	C5ORF43	-0.885286	0.269	0.408	0	4.23e-07	0.00610193	SMIM15
KH.C3.842	Cirobu.g00006052	USP10	-0.885898	0.132	0.234	0	1.8e-05	0.259351	USP10; USP46; USP8
KH.C2.904	Cirobu.g00005146	EIF3G	-0.894903	0.183	0.274	0	0.000168395	1	EIF3G; ELAVL4; TRA2B
KH.C4.305	Cirobu.g00006385	ZK899.2	-0.894984	0.12	0.184	0	0.00312289	1	KH.C4.305
KH.C1.1025	Cirobu.g00000031	NFX1	-0.899091	0.26	0.318	0	0.00489237	1	NFX1; NFXL1; ZNFX1
KH.C14.73	Cirobu.g00004082	C4ORF27	-0.901365	0.057	0.188	0	4.16e-09	6e-05	HPF1
KH.C11.146	Cirobu.g00001955	U2AF2/50	-0.901374	0.087	0.2	0	1.18e-06	0.0170758	PUF60; U2AF2
KH.L112.7	Cirobu.g00010714	KH2013:KH.L112.7_MBOAT7	-0.902253	0.219	0.318	0	9.75e-05	1	MBOAT7
KH.S762.2	Cirobu.g00015013	SSNA1	-0.902506	0.168	0.249	0	0.00121644	1	SSNA1
KH.S735.2	Cirobu.g00014984	KH2013:KH.S735.2_EPN1/2	-0.903433	0.278	0.365	0	0.00314565	1	EPN1; EPN2; EPN3
KH.C9.119	Cirobu.g00009634	SH3BGRL3	-0.904585	0.751	0.749	0	0.000231794	1	SH3BGR; SH3BGRL2; SH3BGRL3
KH.C8.624	Cirobu.g00009275	MCM6	-0.905585	0.111	0.195	0	0.000228663	1	MCM5; MCM6; MCM7
KH.C1.275	Cirobu.g00000498	STAT5B	-0.906891	0.123	0.195	0	0.00141521	1	STAT5A; STAT5B; STAT6
KH.C6.113	Cirobu.g00007629	SFT2D1/2	-0.908175	0.153	0.261	0	2.09e-05	0.30192	SFT2D1; SFT2D2
KH.C9.769	Cirobu.g00010348	ZC3H15	-0.909105	0.093	0.19	0	1.2e-05	0.17249	ZC3H15; ZC3H4; ZC3H6
KH.C1.904	Cirobu.g00001190	RBM25	-0.909349	0.153	0.245	0	7.65e-05	1	RBM25; SRRM1
KH.S781.5	Cirobu.g00015054	MOB1B	-0.91072	0.237	0.329	0	0.00034672	1	MOB1A; MOB1B; MOB3B
KH.C3.109	Cirobu.g00005261	ANO10	-0.912236	0.159	0.295	0	1.18e-07	0.00170784	ANO10; ANO7; ANO8
KH.C2.772	Cirobu.g00005000	KH2013:KH.C2.772	-0.912905	0.207	0.303	0	0.000214758	1	KH.C2.772
KH.C1.483	Cirobu.g00000726	CAPN3/8	-0.913042	0.051	0.168	0	3.01e-08	0.000434558	CAPN2; CAPN8; CAPN9
KH.L108.20	Cirobu.g00010614	NAV1/2/3	-0.913704	0.039	0.155	0	1.44e-08	0.000208077	NAV1; NAV2; NAV3
KH.L173.5	Cirobu.g00011897	KH2013:KH.L173.5_CTCF	-0.914099	0.281	0.393	0	3.52e-05	0.507504	CTCF; CTCFL; ZNF501
KH.C5.141	Cirobu.g00007002	ZCCHC11/6	-0.914444	0.198	0.279	0	0.000808296	1	PAPD4; ZCCHC11; ZCCHC6
KH.C2.1056	Cirobu.g00004175	RSPO1/2/3/4	-0.914498	0.033	0.143	0	3.4e-08	0.000490231	RSPO1; RSPO2; RSPO3
KH.L7.5	Cirobu.g00012995	RAB39B	-0.915742	0.111	0.243	0	6.2e-08	0.000894608	RAB2A; RAB39A; RAB39B
KH.C3.870	Cirobu.g00006082	SLC39A11	-0.916304	0.198	0.305	0	1.95e-05	0.280743	SLC39A11; SLC39A4; SLC39A6
KH.C1.142	Cirobu.g00000351	RASSF10A	-0.918571	0.015	0.113	0	3.6e-08	0.000518984	RASSF10; RASSF9
KH.C1.708	Cirobu.g00000973	PPM1G	-0.920517	0.084	0.206	0	9.05e-08	0.00130581	PPM1A; PPM1G; PPM1L
KH.C12.73	Cirobu.g00003281	SKP1	-0.922097	0.171	0.335	0	2.53e-09	3.65e-05	AC104109.3; ELOC; SKP1
KH.C4.383	Cirobu.g00006469	SLC25A10	-0.922795	0.165	0.277	0	6.63e-06	0.0956602	AC139530.2; SLC25A10; SLC25A11
KH.C7.662	Cirobu.g00008530	PQBP1	-0.923106	0.216	0.318	0	6.18e-05	0.892527	PQBP1
KH.S815.1	Cirobu.g00015093	ZRANB2	-0.923416	0.156	0.309	0	5.96e-09	8.6e-05	TAF15; ZRANB2
KH.C4.82	Cirobu.g00006938	PSMD8	-0.92483	0.29	0.359	0	0.00215464	1	PSMD8
KH.C10.305	Cirobu.g00001517	TBP	-0.925318	0.257	0.346	0	0.000328544	1	TBP; TBPL1; TBPL2
KH.L9.30	Cirobu.g00013257	MZT2A	-0.92562	0.195	0.313	0	1.26e-05	0.182567	MZT2A; MZT2B
KH.C11.93	Cirobu.g00002615	NAT6	-0.927269	0.171	0.348	0	4.21e-11	6.07e-07	NAT6
KH.C3.317	Cirobu.g00005488	AIDA	-0.928375	0.165	0.242	0	0.00263003	1	AIDA
KH.C2.451	Cirobu.g00004650	RRAS/2	-0.929104	0.075	0.243	0	8.43e-12	1.22e-07	KRAS; RRAS; RRAS2
KH.C5.570	Cirobu.g00007469	POLE	-0.930882	0.093	0.162	0	0.000840656	1	POLA1; POLE
KH.C9.341	Cirobu.g00009877	KH2013:KH.C9.341	-0.932362	0.26	0.361	0	0.000765936	1	PET117
KH.C12.533	Cirobu.g00003097	KH2013:KH.C12.533	-0.934908	0.129	0.241	0	3.88e-06	0.055934	KH.C12.533
KH.C9.606	Cirobu.g00010169	KH2013:KH.C9.606_TUBB4B	-0.938555	0.105	0.179	0	0.000909235	1	TUBB2A; TUBB2B; TUBB4B
KH.C7.54	Cirobu.g00008396	CG14073	-0.939647	0.102	0.195	0	5.55e-05	0.800681	ANKRD11; BCOR; BCORL1
KH.C9.888	Cirobu.g00010477	SNAPC3	-0.940511	0.159	0.262	0	4.23e-05	0.609826	SNAPC3
KH.C1.908	Cirobu.g00001194	HIGD1A	-0.944778	0.841	0.71	0	0.000865143	1	AC099329.3; HIGD1A; HIGD1C
KH.C4.7	Cirobu.g00006814	KH2013:KH.C4.7_CSMD3	-0.944955	0.012	0.11	0	2.58e-08	0.00037256	KH.C4.7
KH.S630.1	Cirobu.g00014843	ITGA5/8	-0.945048	0.192	0.281	0	0.000258334	1	ITGA5; ITGA8; ITGAV
KH.C13.110	Cirobu.g00003323	KLF6/7	-0.94723	0.147	0.3	0	4.71e-09	6.79e-05	KLF5; KLF6; KLF7
KH.C1.762	Cirobu.g00001033	HBXIP	-0.948631	0.171	0.265	0	0.000221668	1	LAMTOR5
KH.C9.580	Cirobu.g00010140	RARG	-0.950694	0.287	0.357	0	0.00943074	1	RARA; RARB; RARG
KH.C2.573	Cirobu.g00004785	SMAD1/5/9	-0.950925	0.069	0.184	0	1.88e-07	0.00271263	SMAD1; SMAD5; SMAD9
KH.L38.7	Cirobu.g00012466	TPR	-0.954934	0.075	0.145	0	0.000469736	1	KH.L38.7
KH.C9.636	Cirobu.g00010202	WDR5	-0.955213	0.099	0.218	0	3.87e-07	0.00558816	PAFAH1B1; WDR5; WDR5B
KH.C3.87	Cirobu.g00006081	ATP5B	-0.957414	0.219	0.292	0	0.0035368	1	ATP5F1B; ATP6V1A; ATP6V1B1
KH.C11.327	Cirobu.g00002151	KH2013:KH.C11.327	-0.957765	0.413	0.523	0	0.000119907	1	KH.C11.327
KH.C2.887	Cirobu.g00005127	LRBA	-0.957995	0.186	0.318	0	5.98e-07	0.00863173	LRBA; NBEA; NBEAL1
KH.S595.8	Cirobu.g00014770	B3GALT4/5	-0.958805	0.036	0.118	0	8.2e-06	0.118328	B3GALT4
KH.C4.699	Cirobu.g00006813	F41E6.1	-0.959957	0.251	0.345	0	0.000727925	1	WDR45B; WIPI1; WIPI2
KH.C10.494	Cirobu.g00001718	TMX2	-0.960715	0.243	0.383	0	1.23e-07	0.00177647	TMX2; TMX2-CTNND1; TMX3
KH.C3.723	Cirobu.g00005926	MRPL18	-0.960954	0.263	0.33	0	0.00473392	1	MRPL18
KH.L96.2	Cirobu.g00013361	CCT4	-0.961983	0.033	0.151	0	6.96e-09	0.000100425	CCT3; CCT4; CCT5
KH.S688.1	Cirobu.g00014928	CCDC47	-0.963882	0.323	0.413	0	0.000714478	1	AC046185.1; CCDC47
KH.C11.253	Cirobu.g00002071	HECTD1	-0.96415	0.192	0.299	0	2.54e-05	0.365943	HECTD1; TRIP12; UBE3A
KH.C11.39	Cirobu.g00002219	STRN/3/4	-0.965702	0.177	0.3	0	1.1e-06	0.0158232	STRN; STRN3; STRN4
KH.L18.61	Cirobu.g00012001	EEF2K	-0.969217	0.266	0.361	0	0.000889236	1	ALPK1; EEF2K; TRPM6
KH.C9.312	Cirobu.g00009846	KH2013:KH.C9.312	-0.969663	0.129	0.205	0	0.000806664	1	KH.C9.312
KH.C4.154	Cirobu.g00006222	PRO3	-0.973746	0.147	0.261	0	5.02e-06	0.0725032	PYCR1; PYCR3
KH.C9.283	Cirobu.g00009815	MAP4K3/5	-0.974541	0.192	0.356	0	3.04e-09	4.39e-05	MAP4K2; MAP4K3; MAP4K5
KH.S948.1	Cirobu.g00015234	KH2013:KH.S948.1_SVEP1	-0.975571	0.222	0.332	0	1.37e-05	0.198132	CSMD3
KH.C2.135	Cirobu.g00004305	PPP6R1/2/3	-0.975633	0.126	0.212	0	0.000114596	1	PPP6R1; PPP6R2; PPP6R3
KH.C9.133	Cirobu.g00009650	UNC5A	-0.975935	0.183	0.319	0	1.87e-07	0.00270359	UNC5B; UNC5C; UNC5D
KH.C8.146	Cirobu.g00008753	KH2013:KH.C8.146	-0.977305	0.32	0.405	0	0.0027111	1	KH.C8.146
KH.C3.612	Cirobu.g00005807	METTL5	-0.980093	0.18	0.28	0	5.59e-05	0.806643	ETFBKMT; METTL5
KH.C9.558	Cirobu.g00010115	TIMM9	-0.982833	0.093	0.183	0	3.47e-05	0.500395	TIMM10B; TIMM9
KH.C1.660	Cirobu.g00000920	KH2013:KH.C1.660	-0.984046	0.057	0.107	0	0.00526488	1	KH.C1.660
KH.C9.856	Cirobu.g00010444	MOB4	-0.984611	0.171	0.309	0	1.21e-07	0.00175276	HSPE1-MOB4; MOB1B; MOB4
KH.L37.59	Cirobu.g00012424	CRTAP	-0.985932	0.287	0.365	0	0.0014458	1	CRTAP; P3H2; P3H4
KH.C7.412	Cirobu.g00008257	CDC42SE1/2	-0.988128	0.407	0.469	0	0.00285753	1	CDC42SE1; CDC42SE2
KH.C9.111	Cirobu.g00009626	TMEM218	-0.988156	0.087	0.206	0	2.63e-07	0.00379126	KH.C9.111
KH.L65.6	Cirobu.g00012943	GSK3B	-0.988447	0.368	0.46	0	0.000116358	1	AC006486.1; GSK3A; GSK3B
KH.C3.676	Cirobu.g00005874	KH2013:KH.C3.676	-0.98859	0.162	0.275	0	9.19e-06	0.132606	KH.C3.676
KH.C4.152	Cirobu.g00006220	SPRY7_CHICK	-0.989165	0.311	0.415	0	0.000116291	1	SPRYD7; SPSB3
KH.L156.5	Cirobu.g00011635	BLCAP	-0.991023	0.287	0.41	0	1.95e-05	0.281188	BLCAP
KH.C10.579	Cirobu.g00001810	ATP5A1	-0.992096	0.138	0.227	0	0.000167407	1	ATP5F1A; ATP6V1B1; ATP6V1B2
KH.L170.89	Cirobu.g00011829	KH2013:KH.L170.89_C2ORF89	-0.99246	0.054	0.114	0	0.00116726	1	TRABD2A; TRABD2B
KH.C9.220	Cirobu.g00009747	PAK1IP1	-0.997084	0.036	0.112	0	2.37e-05	0.342722	PAK1IP1; WDR5; WDR5B
KH.C1.882	Cirobu.g00001165	TM2D3	-1.00346	0.326	0.446	0	1.2e-05	0.173785	TM2D1; TM2D2; TM2D3
KH.C8.625	Cirobu.g00009276	CLINT1	-1.00519	0.228	0.329	0	0.000108691	1	CLINT1; EPN2; EPN3
KH.C3.239	Cirobu.g00005403	KH2013:KH.C3.239_AIFM2	-1.00737	0.284	0.376	0	0.000309217	1	AIFM1; AIFM2
KH.C2.364	Cirobu.g00004554	CRB3	-1.0083	0.407	0.482	0	0.00391014	1	CRB1; CRB2
KH.L96.106	Cirobu.g00013343	NLK/1/2	-1.00865	0.138	0.266	0	4.33e-07	0.00624862	MAPK3; MAPK7; NLK
KH.C1.975	Cirobu.g00001267	MRPL22	-1.01031	0.087	0.199	0	7.15e-07	0.0103133	MRPL22
KH.C11.50	Cirobu.g00002337	IVD	-1.01135	0.165	0.277	0	8.27e-06	0.119308	ACADS; ACADSB; IVD
KH.L119.22	Cirobu.g00010859	KH2013:KH.L119.22_POLA1	-1.0133	0.042	0.11	0	0.00011894	1	POLA1; POLD1; REV3L
KH.C5.60	Cirobu.g00007502	PPARGC1A	-1.01385	0.165	0.291	0	1.61e-06	0.0232081	PPARGC1A; PPARGC1B; PPRC1
KH.C7.261	Cirobu.g00008091	KH2013:KH.C7.261_SLC6A15/17	-1.01504	0.075	0.153	0	0.000125629	1	SLC6A15; SLC6A17; SLC6A19
KH.L99.1	Cirobu.g00013469	C330046G03RIK	-1.01692	0.018	0.146	0	1.14e-10	1.64e-06	LGI2; LGI3; TSPEAR
KH.L84.27	Cirobu.g00013153	DCUN1D1/2	-1.01705	0.416	0.482	0	0.000503141	1	DCUN1D1; DCUN1D2; DCUN1D3
KH.C9.80	Cirobu.g00010383	DCUN1D4/5	-1.0188	0.216	0.299	0	0.000564615	1	DCUN1D1; DCUN1D4; DCUN1D5
KH.S1346.3	Cirobu.g00013814	KH2013:KH.S1346.3	-1.02162	0.542	0.605	0	0.00341084	1	KH.S1346.3
KH.C14.278	Cirobu.g00003700	AEBP2	-1.02206	0.293	0.366	0	0.00645943	1	AEBP2; GLI1; GLI2
KH.C4.49	Cirobu.g00006586	SMARCB1	-1.02271	0.278	0.356	0	0.00119567	1	SMARCB1
KH.S621.5	Cirobu.g00014839	SDAD1	-1.02363	0.03	0.123	0	5.67e-07	0.00818531	SDAD1
KH.L75.12	Cirobu.g00013055	MRG-1	-1.03141	0.132	0.209	0	0.000659525	1	MORF4L1; MORF4L2; MSL3
KH.C2.57	Cirobu.g00004781	YTHDF1/2/3	-1.03142	0.392	0.494	0	1.81e-05	0.260548	YTHDF1; YTHDF2; YTHDF3
KH.C10.33	Cirobu.g00001542	PHB/1	-1.03159	0.075	0.174	0	3.99e-06	0.057556	PHB; PHB2
KH.C14.344	Cirobu.g00003773	KH2013:KH.C14.344	-1.03296	0.069	0.175	0	1.05e-06	0.0150888	KH.C14.344
KH.C9.247	Cirobu.g00009775	KH2013:KH.C9.247_BX119910.1/10/11/12/13/14/16/2/3/4/5/6/7/8/9	-1.03309	0.066	0.195	0	1.01e-08	0.000145172	PCDH12; PCDH18; PCDH19
KH.C5.137	Cirobu.g00006997	RPRD1A	-1.03352	0.105	0.184	0	0.000369933	1	RPRD1A; RPRD1B; RPRD2
KH.L163.3	Cirobu.g00011676	MYH10/14	-1.0339	0.162	0.308	0	5.67e-08	0.000818356	KH.L163.3
KH.C2.640	Cirobu.g00004860	TECR	-1.0343	0.314	0.409	0	0.000214111	1	SRD5A2; TECR; TECRL
KH.C3.376	Cirobu.g00005551	PRKAG1/2/3	-1.03461	0.251	0.315	0	0.00749889	1	PRKAG1; PRKAG2; PRKAG3
KH.L137.2	Cirobu.g00011114	RNF145	-1.03539	0.156	0.249	0	0.000130644	1	RNF139; RNF145; SYVN1
KH.C14.200	Cirobu.g00003616	ATRX	-1.03608	0.251	0.325	0	0.00652592	1	ATRX; RAD54L; RAD54L2
KH.C14.531	Cirobu.g00003975	CCT2	-1.03631	0.084	0.206	0	1.12e-07	0.00161324	CCT2; CCT7; TCP1
KH.C9.395	Cirobu.g00009936	PLA2G4A	-1.03697	0.054	0.15	0	2.11e-06	0.0304643	PLA2G4A; PLA2G4E; PLA2G4F
KH.C1.504	Cirobu.g00000750	TRIP12	-1.04109	0.272	0.373	0	8.5e-05	1	HECTD1; TRIP12; WWP1
KH.C11.603	Cirobu.g00002450	EI24	-1.04181	0.434	0.5	0	0.00107427	1	EI24
KH.C1.1277	Cirobu.g00000307	HTRA1/2/3/4	-1.04835	0.108	0.215	0	5.6e-06	0.0808196	HTRA1; HTRA3; HTRA4
KH.C3.19	Cirobu.g00005349	NOP2	-1.05026	0.027	0.134	0	2.62e-08	0.000378346	NSUN2; NSUN5; NSUN6
KH.S1764.3	Cirobu.g00014066	KH2013:KH.S1764.3_NSA2	-1.05254	0.033	0.131	0	2.8e-07	0.00404057	NSA2
KH.C9.448	Cirobu.g00009994	RABGGTB	-1.05642	0.231	0.291	0	0.0074429	1	FNTB; PGGT1B; RABGGTB
KH.C2.1028	Cirobu.g00004144	WDR18	-1.05806	0.129	0.209	0	0.000421278	1	DAW1; PRPF19; WDR18
KH.C8.14	Cirobu.g00008746	THOP1	-1.05931	0.15	0.231	0	0.000480951	1	MIPEP; NLN; THOP1
KH.C7.361	Cirobu.g00008201	RCC1	-1.05939	0.048	0.159	0	8.82e-08	0.00127273	HERC3; HERC4; RCC1
KH.L171.18	Cirobu.g00011846	EGLN1/2/3	-1.06095	0.228	0.315	0	0.000428642	1	EGLN1; EGLN2; EGLN3
KH.C4.771	Cirobu.g00006893	MYBBP1A	-1.0619	0.057	0.147	0	7.02e-06	0.10133	MYBBP1A
KH.C14.66	Cirobu.g00004074	KH2013:KH.C14.66	-1.06288	0.066	0.17	0	1.12e-06	0.0161464	KH.C14.66
KH.C4.784	Cirobu.g00006907	MIS18BP1	-1.06364	0.078	0.163	0	5.54e-05	0.799753	KH.C4.784
KH.S598.2	Cirobu.g00014778	MFSD1	-1.06368	0.186	0.302	0	5.64e-06	0.0814061	MFSD1
KH.C4.9	Cirobu.g00006946	ARV1	-1.06498	0.096	0.202	0	2.76e-06	0.0399039	B3GALNT2; B3GALT6
KH.L153.19	Cirobu.g00011467	MRPL19	-1.06511	0.126	0.242	0	1.74e-06	0.0251315	MRPL19
KH.L57.7	Cirobu.g00012826	APEX1	-1.06561	0.099	0.201	0	7.37e-06	0.106301	APEX1; APEX2
KH.C11.352	Cirobu.g00002178	KH2013:KH.C11.352_METTL24	-1.06614	0.066	0.202	0	2.7e-09	3.9e-05	METTL24
KH.L23.1	Cirobu.g00012196	MYO1F	-1.0681	0.338	0.405	0	0.00783757	1	MYO1B; MYO1E; MYO1F
KH.C5.38	Cirobu.g00007257	CG5098	-1.06889	0.132	0.239	0	5.96e-06	0.0859742	MAST2; MAST3; MAST4
KH.C6.174	Cirobu.g00007696	TEX264	-1.07075	0.096	0.172	0	0.000472703	1	TEX264
KH.C3.488	Cirobu.g00005671	KH2013:KH.C3.488_DYNC1H1	-1.07759	0.153	0.216	0	0.00398859	1	DNAH10; DNAH6; DYNC1H1
KH.C12.221	Cirobu.g00002756	KH2013:KH.C12.221	-1.07834	0.243	0.371	0	1.1e-06	0.0159136	KH.C12.221
KH.C8.135	Cirobu.g00008741	GCNT1/3	-1.08354	0.042	0.155	0	3.66e-08	0.000528572	GCNT1; GCNT3; GCNT4
KH.L46.1	Cirobu.g00012678	TBCB	-1.08644	0.228	0.344	0	4.08e-06	0.0588146	CLIP3; CLIP4; TBCB
KH.C3.465	Cirobu.g00005648	WARS	-1.08883	0.293	0.407	0	2.4e-05	0.346778	WARS; WARS2
KH.L126.10	Cirobu.g00010939	MYO5B	-1.08939	0.249	0.388	0	1.58e-07	0.00227487	MYO5A; MYO5B; MYO5C
KH.S621.8	Cirobu.g00014842	CTBP/1/2	-1.09445	0.129	0.254	0	4.26e-07	0.00615098	CTBP1; CTBP2; PHGDH
KH.C3.283	Cirobu.g00005451	KH2013:KH.C3.283	-1.09498	0.156	0.26	0	1.42e-05	0.204627	SLX1A; SLX1B
KH.C2.22	Cirobu.g00004397	KH2013:KH.C2.22	-1.09932	0.545	0.466	0	0.000193291	1	KH.C2.22
KH.S164.23	Cirobu.g00014001	EIF4E3	-1.09977	0.368	0.437	0	0.00159867	1	EIF4E; EIF4E2; EIF4E3
KH.C8.291	Cirobu.g00008912	FAF1	-1.10087	0.147	0.246	0	4.56e-05	0.658272	FAF1; FAF2; UBXN7
KH.C3.914	Cirobu.g00006130	ARL6IP1	-1.10356	0.296	0.394	0	0.00011141	1	AC138811.2; ARL6IP1; RETREG2
KH.C4.22	Cirobu.g00006293	MINOS1	-1.10382	0.356	0.442	0	0.000650023	1	MINOS1
KH.C3.23	Cirobu.g00005394	SPCS1	-1.10392	0.605	0.672	0	1.45e-05	0.208635	SPCS1
KH.C3.84	Cirobu.g00006049	HNF4A	-1.10448	0.323	0.403	0	0.00108225	1	HNF4A; HNF4G; RXRA
KH.L171.11	Cirobu.g00011840	FBXL15	-1.10738	0.272	0.359	0	0.000197641	1	FBXL15; FBXL20; FBXL7
KH.C12.367	Cirobu.g00002916	NMT/1/2	-1.10756	0.129	0.298	0	1.21e-10	1.75e-06	NMT1; NMT2
KH.C1.663	Cirobu.g00000923	SLMO/1/2	-1.10893	0.18	0.252	0	0.00213073	1	PRELID2; PRELID3A; PRELID3B
KH.C2.60	Cirobu.g00004815	KDSR	-1.11403	0.162	0.239	0	0.000767249	1	DHRS7; DHRS7B; KDSR
KH.C8.18	Cirobu.g00008790	TMEM43	-1.11644	0.153	0.254	0	5.89e-05	0.850245	AC090004.1; TMEM43
KH.L99.8	Cirobu.g00013479	TSPEAR	-1.11816	0.006	0.129	0	5.22e-11	7.54e-07	LGI2; LGI3; TSPEAR
KH.C1.101	Cirobu.g00000014	KH2013:KH.C1.101_CDIPT	-1.12003	0.204	0.317	0	2.85e-05	0.410648	CDIPT
KH.C7.111	Cirobu.g00007930	SUPT4H1	-1.12298	0.24	0.348	0	3.31e-05	0.477105	SUPT4H1
KH.C2.701	Cirobu.g00004925	FAM96B	-1.12308	0.144	0.231	0	0.000181293	1	FAM96A; FAM96B
KH.L101.8	Cirobu.g00010547	ATP6V1H	-1.12374	0.326	0.417	0	0.000699569	1	ATP6V1H
KH.L28.7	Cirobu.g00012272	KH2013:KH.L28.7_LTK	-1.12406	0.243	0.314	0	0.00376791	1	FER; RET; STYK1
KH.C7.238	Cirobu.g00008066	KH2013:KH.C7.238	-1.12536	0.195	0.265	0	0.00441465	1	KH.C7.238
KH.C8.905	Cirobu.g00009585	LSM4	-1.12621	0.141	0.212	0	0.00116054	1	LSM2; LSM4; SNRPD3
KH.C1.943	Cirobu.g00001232	MUC22	-1.12676	0.042	0.147	0	1.39e-07	0.00200371	KH.C1.943
KH.C7.359	Cirobu.g00008198	LZTFL1	-1.12785	0.302	0.368	0	0.00941345	1	LZTFL1
KH.L60.16	Cirobu.g00012858	CG6443	-1.13492	0.377	0.451	0	0.00367727	1	RTF2
KH.S484.1	Cirobu.g00014567	SSU-2	-1.14348	0.042	0.12	0	2.25e-05	0.324219	SSUH2
KH.C1.649	Cirobu.g00000907	KH2013:KH.C1.649	-1.14492	0.105	0.212	0	3.66e-06	0.0527788	RNASEH2C
KH.C4.172	Cirobu.g00006241	KH2013:KH.C4.172_UNC93A	-1.14818	0.024	0.163	0	2.34e-11	3.38e-07	UNC93A; UNC93B1
KH.L18.102	Cirobu.g00011906	FNTA	-1.14908	0.159	0.281	0	1.24e-06	0.0179274	FNTA; PTAR1; RABGGTA
KH.C7.377	Cirobu.g00008218	DSP	-1.15046	0.144	0.245	0	3.03e-05	0.437345	DSP; EPPK1; PLEC
KH.C1.1099	Cirobu.g00000112	SGPL1	-1.1525	0.153	0.235	0	0.000588693	1	PDXDC1; SGPL1
KH.C2.687	Cirobu.g00004909	KH2013:KH.C2.687_VDR	-1.15341	0.225	0.328	0	0.000162813	1	NR1I2; NR1I3; VDR
KH.C14.18	Cirobu.g00003593	Y82E9BR.1	-1.15356	0.407	0.328	0	0.00669771	1	SLC22A15; SLC22A16; SLC22A6
KH.L7.1	Cirobu.g00012970	TAF10	-1.15694	0.422	0.546	0	1.78e-06	0.0257019	TAF10
KH.C8.845	Cirobu.g00009519	TMEM53	-1.15732	0.275	0.356	0	0.0015018	1	TMEM53
KH.L149.13	Cirobu.g00011333	DDX52	-1.15833	0.078	0.201	0	8.24e-08	0.00118942	DDX4; DDX52
KH.C8.543	Cirobu.g00009188	PPP2R2D	-1.16049	0.159	0.275	0	1.85e-06	0.0266637	PPP2R2A; PPP2R2B; PPP2R2D
KH.C2.444	Cirobu.g00004642	KH2013:KH.C2.444_AGPAT5	-1.16132	0.126	0.208	0	0.000483528	1	AGPAT4; AGPAT5; LCLAT1
KH.C1.233	Cirobu.g00000452	MRPS10	-1.16374	0.132	0.217	0	0.000274518	1	MRPL48; MRPS10
KH.L134.5	Cirobu.g00011099	POR	-1.16959	0.234	0.329	0	0.000319535	1	NDOR1; NOS2; POR
KH.C10.550	Cirobu.g00001780	KH2013:KH.C10.550	-1.17135	0.299	0.414	0	1.37e-05	0.19715	KH.C10.550
KH.C8.57	Cirobu.g00009216	GOLGA7	-1.1786	0.563	0.595	0	0.00345804	1	CHIC1; GOLGA7; GOLGA7B
KH.C5.348	Cirobu.g00007223	KH2013:KH.C5.348_EPS15	-1.18431	0.15	0.296	0	1.58e-08	0.000227473	EPS15; EPS15L1; ITSN1
KH.C12.348	Cirobu.g00002895	PSTPIP1/2	-1.18739	0.06	0.115	0	0.0028112	1	PSTPIP1; PSTPIP2; SH3D21
KH.C10.168	Cirobu.g00001366	KH2013:KH.C10.168	-1.18849	0.114	0.184	0	0.00134253	1	PITPNA; PITPNC1; PITPNM2
KH.C8.116	Cirobu.g00008720	UQCRH	-1.18989	0.204	0.281	0	0.00141318	1	UQCRHL
KH.C3.214	Cirobu.g00005377	SYPL/1/2	-1.19019	0.207	0.323	0	8.54e-06	0.123243	SYNPR; SYP; SYPL2
KH.C2.16	Cirobu.g00004332	DDX27	-1.19044	0.03	0.161	0	2.97e-10	4.29e-06	DDX27; DDX47; DDX54
KH.C8.262	Cirobu.g00008882	RPF1	-1.19062	0.26	0.341	0	0.00161898	1	BRIX1; IMP4; RPF1
KH.C3.130	Cirobu.g00005285	WDR54	-1.1911	0.231	0.304	0	0.0012234	1	FBXW8; UTP15; WDR54
KH.C3.16	Cirobu.g00005317	KH2013:KH.C3.16	-1.1923	0.347	0.434	0	0.000427754	1	KH.C3.16
KH.C2.339	Cirobu.g00004528	RNF219	-1.19527	0.126	0.228	0	2.86e-05	0.413084	RNF219; RNFT1; RNFT2
KH.C11.122	Cirobu.g00001929	KH2013:KH.C11.122_SLC17A5	-1.19532	0.051	0.106	0	0.00161096	1	SLC17A5; SLC17A6; SLC17A7
KH.L51.7	Cirobu.g00012754	C18ORF32	-1.19793	0.629	0.698	0	2.27e-06	0.0328074	C18orf32
KH.C14.151	Cirobu.g00003563	TTC35	-1.20186	0.213	0.304	0	0.000326159	1	EMC2; TTC7A; TTC7B
KH.C1.413	Cirobu.g00000652	TPP2	-1.20281	0.177	0.295	0	3.01e-06	0.0434281	MBTPS1; TPP2
KH.S657.3	Cirobu.g00014882	FAM160B1/2	-1.20319	0.144	0.24	0	7.36e-05	1	FAM160A1; FAM160B1; FAM160B2
KH.C12.302	Cirobu.g00002845	MAMDC2/4	-1.20364	0.108	0.181	0	0.0012042	1	MAMDC2; MAMDC4
KH.C8.155	Cirobu.g00008763	CHD3/4/5	-1.20416	0.102	0.266	0	8.54e-11	1.23e-06	CHD3; CHD4; CHD5
KH.C12.603	Cirobu.g00003174	PRPF19	-1.20723	0.06	0.16	0	1.64e-06	0.0236437	KATNB1; PRPF19; WDR5
KH.L31.4	Cirobu.g00012309	ZGC:113436	-1.20759	0.195	0.287	0	0.000237645	1	GIN1; KRBA2; NYNRIN
KH.C11.479	Cirobu.g00002313	MLEC	-1.21043	0.093	0.201	0	2.33e-06	0.0335805	MLEC
KH.C2.312	Cirobu.g00004499	KHK	-1.21114	0.09	0.269	0	9.65e-13	1.39e-08	KHK
KH.C3.512	Cirobu.g00005697	EIF2S3	-1.21258	0.111	0.212	0	8.67e-06	0.125121	EEFSEC; EIF2S3; EIF2S3B
KH.C5.101	Cirobu.g00006959	CHMP2B	-1.21397	0.225	0.356	0	4.17e-06	0.0602567	CHMP2A; CHMP2B; CHMP3
KH.L83.1	Cirobu.g00013127	CYFIP1/2	-1.21582	0.257	0.391	0	3.3e-06	0.0475655	CYFIP1; CYFIP2
KH.C2.297	Cirobu.g00004481	KH2013:KH.C2.297	-1.21653	0.359	0.259	0	0.000902045	1	KH.C2.297
KH.C8.640	Cirobu.g00009293	SNRNP40	-1.21666	0.156	0.241	0	0.000468416	1	SNRNP40; WDR5; WDR5B
KH.C7.38	Cirobu.g00008221	MICALL1/2	-1.21667	0.156	0.23	0	0.0019762	1	MICAL3; MICALL1; MICALL2
KH.C1.947	Cirobu.g00001236	NAPG	-1.21742	0.12	0.19	0	0.00211031	1	NAPG
KH.C10.197	Cirobu.g00001397	KH2013:KH.C10.197	-1.22103	0.231	0.299	0	0.00401612	1	TXN; TXNDC2; TXNL1
KH.C5.598	Cirobu.g00007499	CARM1	-1.22263	0.051	0.164	0	7.47e-08	0.00107774	CARM1; PRMT1; PRMT8
KH.L92.1	Cirobu.g00013289	THRAP3	-1.22515	0.35	0.429	0	0.00114322	1	KH.L92.1
KH.C4.676	Cirobu.g00006788	STON1/2	-1.22604	0.09	0.154	0	0.00264004	1	STON1; STON1-GTF2A1L; STON2
KH.L154.46	Cirobu.g00011587	PPP4C	-1.22686	0.201	0.281	0	0.00117786	1	PPP2CA; PPP2CB; PPP4C
KH.C9.891	Cirobu.g00010481	MBD2/3	-1.22708	0.114	0.23	0	1.52e-06	0.0219207	MBD2; MBD3; MBD3L1
KH.C4.310	Cirobu.g00006391	KH2013:KH.C4.310	-1.22743	0.081	0.184	0	3.62e-06	0.0523169	KH.C4.310
KH.C14.81	Cirobu.g00004091	4933403F05RIK	-1.22881	0.132	0.195	0	0.0046361	1	FAM210A; FAM210B
KH.C3.378	Cirobu.g00005553	C09D4.1	-1.23751	0.189	0.305	0	5.89e-06	0.085024	FLVCR1; FLVCR2; SLC49A3
KH.C7.507	Cirobu.g00008361	PSENEN	-1.23866	0.488	0.535	0	0.00313425	1	AD000671.1; PSENEN
KH.C1.252	Cirobu.g00000473	CALU-1	-1.24002	0.461	0.516	0	0.006177	1	CALU; RCN1; RCN3
KH.L82.1	Cirobu.g00013126	EIF4G/1/3	-1.2404	0.171	0.3	0	3.87e-07	0.00558999	EIF4G1; EIF4G2; EIF4G3
KH.L95.8	Cirobu.g00013333	CCT5	-1.24258	0.111	0.223	0	1.6e-06	0.0231363	CCT3; CCT4; CCT5
KH.C12.535	Cirobu.g00003099	GART	-1.24265	0.039	0.115	0	2.65e-05	0.38276	ALDH1L2; GART
KH.C8.385	Cirobu.g00009013	WRB	-1.24329	0.132	0.211	0	0.000685242	1	WRB
KH.C2.750	Cirobu.g00004978	C2ORF29	-1.24489	0.183	0.332	0	5.21e-09	7.52e-05	CNOT11
KH.C11.243	Cirobu.g00002061	ACIN1	-1.24755	0.159	0.279	0	1.9e-06	0.0273715	ACIN1
KH.C2.958	Cirobu.g00005204	RGS6/7	-1.24768	0.257	0.375	0	4.48e-06	0.0646521	RGS6; RGS7; RGS9
KH.C6.166	Cirobu.g00007687	KH2013:KH.C6.166_GPR84	-1.25346	0.039	0.109	0	8.9e-05	1	ADRA1B; ADRA1D; GPR84
KH.L96.46	Cirobu.g00013390	NCLN	-1.25449	0.189	0.329	0	1.08e-07	0.0015632	NCLN; TFR2
KH.L34.7	Cirobu.g00012346	ASH2L	-1.25497	0.138	0.205	0	0.00347852	1	ASH2L; RSPRY1; RYR3
KH.C4.523	Cirobu.g00006622	MRPL17/46	-1.25587	0.141	0.209	0	0.00466897	1	MRPL46
KH.C9.114	Cirobu.g00009629	MRPL32	-1.25601	0.168	0.29	0	1.03e-06	0.014864	MRPL32
KH.C1.366	Cirobu.g00000599	KH2013:KH.C1.366	-1.25627	0.066	0.123	0	0.0029718	1	KH.C1.366
KH.C12.218	Cirobu.g00002752	KH2013:KH.C12.218_ACHE	-1.25629	0.096	0.229	0	1.36e-07	0.00196984	ACHE; BCHE; NLGN4X
KH.C11.645	Cirobu.g00002496	KH2013:KH.C11.645_CG31705	-1.25755	0.138	0.271	0	1.51e-07	0.00217788	KH.C11.645
KH.C2.511	Cirobu.g00004717	POLR2C	-1.25916	0.192	0.297	0	1.34e-05	0.193575	POLR1C; POLR2C
KH.C2.549	Cirobu.g00004758	ASL	-1.2599	0.096	0.223	0	1.29e-07	0.00186069	AC068533.4; ASL
KH.L133.7	Cirobu.g00011071	MAP7D1/2	-1.26083	0.111	0.222	0	3.36e-06	0.0484622	MAP7
KH.C9.541	Cirobu.g00010097	RGS17/18/19/20	-1.26249	0.063	0.118	0	0.00281002	1	RGS21; RGS4; RGS8
KH.C5.311	Cirobu.g00007185	VBP1	-1.26292	0.177	0.27	0	0.000128552	1	VBP1
KH.C7.301	Cirobu.g00008136	2310011J03RIK	-1.26509	0.332	0.436	0	0.000225042	1	C19orf25
KH.C4.719	Cirobu.g00006836	SEMA-1A	-1.26677	0.012	0.101	0	1.24e-07	0.00179426	SEMA6A; SEMA6B; SEMA6D
KH.C10.222	Cirobu.g00001426	VPS29	-1.26862	0.296	0.363	0	0.00628365	1	VPS29
KH.C11.663	Cirobu.g00002514	KREMEN1/2	-1.27278	0.099	0.179	0	0.000370501	1	KREMEN1; KREMEN2; PLAT
KH.C5.572	Cirobu.g00007471	LZTS1/2	-1.27365	0.129	0.3	0	7.32e-11	1.06e-06	LZTS1; LZTS2; LZTS3
KH.L165.2	Cirobu.g00011698	HTATSF1	-1.27564	0.201	0.327	0	9.39e-07	0.013547	EWSR1; HTATSF1; PUF60
KH.S406.3	Cirobu.g00014463	NTAN1	-1.27608	0.263	0.357	0	0.00027618	1	NTAN1
KH.C14.281	Cirobu.g00003704	KH2013:KH.C14.281_AGPAT5	-1.27753	0.269	0.365	0	0.000596265	1	AGPAT4; AGPAT5; LCLAT1
KH.C9.771	Cirobu.g00010351	HDAC3	-1.27824	0.075	0.141	0	0.00107132	1	HDAC1; HDAC2; HDAC3
KH.C14.574	Cirobu.g00004021	TALDO1	-1.27858	0.231	0.318	0	0.000588287	1	TALDO1
KH.C2.48	Cirobu.g00004681	KH2013:KH.C2.48	-1.2789	0.093	0.18	0	7.14e-05	1	KH.C2.48
KH.S256.3	Cirobu.g00014277	SNW1	-1.28462	0.35	0.461	0	1.97e-05	0.283722	SNW1
KH.C4.623	Cirobu.g00006730	PSMD2	-1.28491	0.084	0.233	0	8.23e-10	1.19e-05	PSMD1; PSMD2
KH.C3.48	Cirobu.g00005662	KH2013:KH.C3.48	-1.28518	0.135	0.233	0	5.13e-05	0.740184	MFSD10; MFSD14A; MFSD14B
KH.L96.70	Cirobu.g00013417	TBC-19	-1.28541	0.168	0.258	0	0.000421887	1	SGSM3; TBC1D2; TBC1D2B
KH.C2.236	Cirobu.g00004415	COL6A1/2/3/5/6	-1.28657	0.012	0.117	0	5.88e-09	8.49e-05	COL14A1; COL24A1; COL6A2
KH.S215.14	Cirobu.g00014202	CETN1/2/4	-1.28721	0.263	0.329	0	0.00608918	1	CETN1; CETN2; CETN3
KH.C4.528	Cirobu.g00006627	KH2013:KH.C4.528	-1.28895	0.192	0.314	0	2.03e-06	0.0293554	KH.C4.528
KH.C4.464	Cirobu.g00006558	NAT10	-1.28896	0.081	0.171	0	2.73e-05	0.393512	NAT10
KH.C10.512	Cirobu.g00001738	KH2013:KH.C10.512	-1.28963	0.114	0.236	0	6.54e-07	0.00943784	KH.C10.512
KH.C11.202	Cirobu.g00002017	EVL	-1.29216	0.539	0.57	0	0.00419086	1	ENAH; EVL
KH.L116.26	Cirobu.g00010756	SDR42E1/2	-1.29419	0.102	0.154	0	0.00917462	1	NSDHL; SDR42E1; SDR42E2
KH.C9.5	Cirobu.g00010051	NDUFA8	-1.29528	0.338	0.407	0	0.00685434	1	NDUFA8
KH.S781.1	Cirobu.g00015048	STARD6	-1.29676	0.117	0.203	0	0.000192444	1	STARD5; STARD6
KH.C11.724	Cirobu.g00002581	CRLS1	-1.30247	0.123	0.197	0	0.000851196	1	CRLS1
KH.C1.813	Cirobu.g00001089	NDC80	-1.30259	0.183	0.255	0	0.00189505	1	NDC80
KH.C4.53	Cirobu.g00006629	C8H11ORF31	-1.30303	0.204	0.313	0	4.83e-05	0.696835	SELENOH
KH.C1.382	Cirobu.g00000617	CAB39L/1	-1.30629	0.243	0.36	0	1.38e-05	0.198587	CAB39; CAB39L
KH.C14.511	Cirobu.g00003954	MTMR1/2	-1.3067	0.201	0.301	0	8.97e-05	1	MTM1; MTMR1; MTMR2
KH.C10.598	Cirobu.g00001831	GL	-1.30688	0.114	0.232	0	1.18e-06	0.0169799	ZBTB14; ZNF556; ZSCAN31
KH.C10.374	Cirobu.g00001590	COX5B	-1.30825	0.225	0.321	0	0.000266957	1	COX5B
KH.C5.362	Cirobu.g00007238	CIR1	-1.31121	0.356	0.459	0	0.000202538	1	CIR1
KH.C12.466	Cirobu.g00003022	SOD2	-1.31147	0.132	0.195	0	0.0052407	1	SOD2
KH.C1.247	Cirobu.g00000467	SPEN	-1.31563	0.213	0.31	0	0.000203086	1	RBM15; RBM15B; SPEN
KH.C7.81	Cirobu.g00008679	C1ORF9	-1.31821	0.234	0.371	0	8.37e-07	0.0120862	SUCO
KH.C1.539	Cirobu.g00000787	KH2013:KH.C1.539_HNRNPA1/3	-1.31863	0.072	0.198	0	3.52e-08	0.000508187	HNRNPA1L2; HNRNPA2B1; HNRNPA3
KH.C7.496	Cirobu.g00008348	PDCD10	-1.32052	0.207	0.311	0	7.38e-05	1	PDCD10
KH.S597.3	Cirobu.g00014774	PGM3	-1.32104	0.099	0.184	0	0.000153986	1	PGM2; PGM3
KH.S435.4	Cirobu.g00014518	ZGC:175131	-1.32175	0.09	0.174	0	0.000154584	1	FAT4; IMPG2; NOTCH3
KH.C1.58	Cirobu.g00000830	REEP1/2/3/4	-1.32191	0.548	0.602	0	0.00464886	1	REEP2; REEP3; REEP4
KH.C2.722	Cirobu.g00004947	RGN	-1.32215	0.183	0.265	0	0.0009559	1	RGN
KH.L153.20	Cirobu.g00011469	MAPK1/3	-1.32305	0.344	0.432	0	0.000112077	1	MAPK1; MAPK3; MAPK7
KH.C5.210	Cirobu.g00007078	KH2013:KH.C5.210_PRDM16	-1.32477	0.234	0.34	0	0.000155662	1	BACH2; ZNF136; ZNF799
KH.C3.476	Cirobu.g00005660	WIBG	-1.32622	0.225	0.322	0	0.000156317	1	CAPRIN2; PYM1
KH.L154.18	Cirobu.g00011556	RBM4B	-1.3315	0.377	0.449	0	0.00162408	1	RBM14; RBM4; RBM4B
KH.C8.807	Cirobu.g00009478	FAM107B	-1.33181	0.246	0.372	0	6.5e-07	0.00937864	FAM107A; FAM107B
KH.C8.773	Cirobu.g00009440	PPWD1	-1.3478	0.051	0.139	0	7.31e-06	0.105488	PPIL1; PPIL3; PPWD1
KH.C9.424	Cirobu.g00009969	KH2013:KH.C9.424_SLC31A1	-1.34997	0.21	0.335	0	1.64e-06	0.023726	SLC31A1; SLC31A2
KH.C2.714	Cirobu.g00004938	DCAF13	-1.35231	0.126	0.233	0	9.36e-06	0.135121	DCAF13; KATNB1; POC1B
KH.S389.4	Cirobu.g00014388	KH2013:KH.S389.4_CSTF1	-1.35727	0.165	0.262	0	4.29e-05	0.619594	CSTF1; POC1B; WDR5B
KH.C4.758	Cirobu.g00006878	UFC1	-1.35999	0.413	0.509	0	7.54e-05	1	UFC1
KH.L16.2	Cirobu.g00011657	KH2013:KH.L16.2_CHDH	-1.36092	0.222	0.302	0	0.00161235	1	CHDH
KH.C1.27	Cirobu.g00000492	CERS5/6	-1.36143	0.123	0.229	0	9.35e-06	0.134967	CERS4; CERS5; CERS6
KH.C11.118	Cirobu.g00001924	FKBP4/5/59	-1.36237	0.036	0.185	0	1.15e-11	1.66e-07	FKBP1B; FKBP4; FKBP5
KH.C3.182	Cirobu.g00005341	TACO1	-1.36543	0.228	0.305	0	0.00119772	1	TACO1
KH.C2.458	Cirobu.g00004657	IGBP1	-1.3674	0.24	0.382	0	1.19e-07	0.00171758	IGBP1
KH.C5.429	Cirobu.g00007312	DPH5	-1.36907	0.048	0.153	0	3.08e-07	0.00444454	DPH5
KH.C10.170	Cirobu.g00001369	KH2013:KH.C10.170	-1.37446	0.051	0.137	0	1.09e-05	0.15798	ZNF839
KH.C1.948	Cirobu.g00001237	PTPLA	-1.37592	0.114	0.211	0	3.16e-05	0.455686	HACD1; HACD2; HACD3
KH.C11.388	Cirobu.g00002217	GATAD2A	-1.37726	0.201	0.366	0	2.12e-09	3.06e-05	GATAD2A; GATAD2B
KH.C4.603	Cirobu.g00006708	RSU1	-1.37738	0.102	0.227	0	1.69e-07	0.00244284	LRRC8A; MFHAS1; RSU1
KH.S695.1	Cirobu.g00014941	ELOF1	-1.37739	0.278	0.368	0	0.000257456	1	ELOF1
KH.C14.16	Cirobu.g00003572	GLUD1/2	-1.37855	0.192	0.351	0	4.85e-09	6.99e-05	GLUD1; GLUD2
KH.C10.104	Cirobu.g00001300	KH2013:KH.C10.104	-1.37919	0.293	0.358	0	0.0048922	1	PRPF40A; PRPF40B; TCERG1
KH.C13.74	Cirobu.g00003477	KH2013:KH.C13.74	-1.38005	0.027	0.119	0	5.62e-07	0.00810874	NUTF2; NXT1; NXT2
KH.C2.370	Cirobu.g00004561	KH2013:KH.C2.370_SCRIB	-1.3834	0.129	0.241	0	2.79e-06	0.0402213	LRRC1; SCRIB
KH.C6.240	Cirobu.g00007768	C3ORF78	-1.38502	0.105	0.189	0	0.000196818	1	SMIM4
KH.C3.791	Cirobu.g00005996	GGT1/2	-1.38661	0.066	0.136	0	0.000347994	1	GGT1; GGT2; GGT5
KH.C10.330	Cirobu.g00001543	KH2013:KH.C10.330_PPP2R5A	-1.38898	0.141	0.223	0	0.000722544	1	PPP2R5A; PPP2R5B; PPP2R5E
KH.C4.30	Cirobu.g00006379	AKT1/2/3	-1.38951	0.287	0.372	0	0.00199315	1	AKT1; AKT3
KH.C3.901	Cirobu.g00006116	ATPAF2	-1.3899	0.021	0.136	0	2.47e-09	3.57e-05	ATPAF2
KH.C7.98	Cirobu.g00008699	PAK/1/2/3	-1.39049	0.171	0.282	0	1.2e-05	0.172843	PAK1; PAK2; PAK3
KH.S854.1	Cirobu.g00015126	KH2013:KH.S854.1_BRI3	-1.39227	0.263	0.329	0	0.00445498	1	BRI3
KH.C5.45	Cirobu.g00007335	GDH1/3	-1.39999	0.033	0.152	0	4.63e-09	6.69e-05	GLUD1; GLUD2
KH.L161.5	Cirobu.g00011662	KIF11	-1.40159	0.027	0.126	0	1.3e-07	0.00187753	KIF11; KIF3A; KIF3B
KH.C14.207	Cirobu.g00003623	KH2013:KH.C14.207	-1.40939	0.177	0.336	0	1.51e-09	2.18e-05	KH.C14.207
KH.C14.88	Cirobu.g00004098	FAT1/2/3/4	-1.41153	0.114	0.309	0	3.38e-13	4.88e-09	FAT1; FAT3
KH.L22.40	Cirobu.g00012156	ACVR1B	-1.41372	0.144	0.224	0	0.000562758	1	ACVR1B; ACVR1C; TGFBR1
KH.C6.304	Cirobu.g00007838	TSPAN3	-1.41934	0.338	0.399	0	0.00950161	1	TSPAN15; TSPAN3; TSPAN33
KH.C14.478	Cirobu.g00003916	KH2013:KH.C14.478	-1.4199	0.018	0.115	0	6.46e-08	0.000932656	KH.C14.478
KH.C4.303	Cirobu.g00006383	KH2013:KH.C4.303	-1.42116	0.072	0.176	0	1.48e-06	0.0213863	KH.C4.303
KH.L154.30	Cirobu.g00011570	KH2013:KH.L154.30_ZBTB44	-1.42589	0.018	0.147	0	1.02e-10	1.47e-06	BACH2; ZBTB44; ZBTB46
KH.L130.5	Cirobu.g00011020	HDDC2	-1.42606	0.102	0.201	0	2.11e-05	0.304504	HDDC2
KH.C2.769	Cirobu.g00004997	KH2013:KH.C2.769	-1.42665	0.015	0.108	0	1.09e-07	0.00156796	KH.C2.769
KH.L22.64	Cirobu.g00012181	CRAT	-1.4271	0.377	0.478	0	4.65e-05	0.670755	CHAT; CRAT; CROT
KH.C4.613	Cirobu.g00006719	CHAF1A	-1.42747	0.111	0.176	0	0.00224907	1	CHAF1A
KH.C5.498	Cirobu.g00007388	NAA38	-1.42877	0.165	0.266	0	4.06e-05	0.586169	LSM1; LSM8; SNRPB
KH.C9.786	Cirobu.g00010367	RRP1B	-1.42928	0.024	0.108	0	1.71e-06	0.0247357	RRP1; RRP1B
KH.C7.215	Cirobu.g00008042	NFKB1/2	-1.43485	0.114	0.237	0	3.49e-07	0.00504368	NFKB1; NFKB2; RELA
KH.C1.325	Cirobu.g00000554	LRRC47	-1.43588	0.15	0.29	0	4.81e-08	0.000694766	LRRC47; SCRIB
KH.C11.468	Cirobu.g00002302	KH2013:KH.C11.468_ZBTB44	-1.43846	0.111	0.165	0	0.00926145	1	ZBTB17; ZBTB44; ZBTB8A
KH.C7.766	Cirobu.g00008644	TMEM38A	-1.44391	0.198	0.288	0	0.000221932	1	TMEM38A; TMEM38B
KH.C10.140	Cirobu.g00001339	KH2013:KH.C10.140	-1.44519	0.404	0.482	0	0.00420424	1	HDAC4; HDAC5; HDAC9
KH.L166.4	Cirobu.g00011707	SORCS2	-1.44836	0.135	0.249	0	1.48e-06	0.0213171	SORCS1; SORCS2; SORCS3
KH.C5.571	Cirobu.g00007470	KH2013:KH.C5.571	-1.45229	0.21	0.302	0	0.000233966	1	CRADD
KH.C11.727	Cirobu.g00002584	SAP18	-1.4571	0.29	0.373	0	0.000559253	1	SAP18
KH.C2.335	Cirobu.g00004524	PIGF	-1.45892	0.195	0.296	0	4.62e-05	0.667417	PIGF
KH.C2.274	Cirobu.g00004456	DDX6	-1.45967	0.132	0.266	0	2.59e-07	0.00373701	DDX6; EIF4A1; EIF4A3
KH.C12.460	Cirobu.g00003016	ERLIN1/2	-1.4656	0.117	0.226	0	3.6e-06	0.0519197	ERLIN1; ERLIN2
KH.C2.377	Cirobu.g00004568	KH2013:KH.C2.377_MP1	-1.46693	0.59	0.509	0	0.00664484	1	KLK5; PRSS8; TMPRSS9
KH.C12.301	Cirobu.g00002844	KH2013:KH.C12.301_FSTL4/5	-1.46966	0.018	0.12	0	2.13e-08	0.000307905	FSTL4; FSTL5; IGDCC3
KH.C8.369	Cirobu.g00008995	MCM3/5	-1.47096	0.15	0.217	0	0.00311948	1	MCM2; MCM4; MCM5
KH.L96.27	Cirobu.g00013369	KH2013:KH.L96.27	-1.47172	0.039	0.14	0	2.89e-07	0.00416611	GNAI1; GNAI2; GNAI3
KH.C2.811	Cirobu.g00005044	SVOP	-1.47192	0.222	0.313	0	0.00012466	1	SLC22A1; SVOP; SVOPL
KH.C8.413	Cirobu.g00009045	BCAP29/31	-1.47406	0.15	0.242	0	0.000110253	1	BCAP29; BCAP31
KH.S910.3	Cirobu.g00015180	HDAC11	-1.47589	0.03	0.123	0	5.67e-07	0.00818611	HDAC1; HDAC11; HDAC3
KH.C8.208	Cirobu.g00008822	ATP6V1B1/2	-1.48246	0.228	0.324	0	0.000289815	1	ATP5F1B; ATP6V1B1; ATP6V1B2
KH.C4.512	Cirobu.g00006610	CWC22	-1.485	0.231	0.302	0	0.00168761	1	CWC22
KH.C12.265	Cirobu.g00002804	NDUFV2	-1.48533	0.323	0.398	0	0.0024475	1	NDUFV2
KH.L87.3	Cirobu.g00013192	AP2A1/2	-1.48636	0.153	0.374	0	3.97e-15	5.72e-11	AP2A1; AP2A2
KH.L87.5	Cirobu.g00013212	KH2013:KH.L87.5_PHRF1	-1.48801	0.287	0.381	0	0.000277833	1	PHRF1; RSF1
KH.L170.25	Cirobu.g00011760	KH2013:KH.L170.25_Ci-cluster	-1.49123	0.362	0.467	0	3.2e-05	0.461598	KH.L170.25
KH.L25.17	Cirobu.g00012253	ABCE1	-1.49646	0.057	0.174	0	5.35e-08	0.000772863	ABCA9; ABCE1; ABCF3
KH.C11.340	Cirobu.g00002165	CNIH	-1.49748	0.249	0.355	0	3.9e-05	0.563133	CNIH1; CNIH2; CNIH3
KH.C3.699	Cirobu.g00005898	ABCG1/4	-1.49772	0.015	0.127	0	2.26e-09	3.26e-05	ABCG1; ABCG2; ABCG4
KH.S725.5	Cirobu.g00014975	KH2013:KH.S725.5	-1.49831	0.042	0.139	0	8.87e-07	0.0128051	KH.S725.5
KH.C3.437	Cirobu.g00005617	KARS	-1.49839	0.045	0.139	0	1.58e-06	0.0228314	DARS; DARS2; KARS
KH.S1754.1	Cirobu.g00014060	RAD21L/1	-1.50277	0.129	0.25	0	1.14e-06	0.0164413	RAD21; RAD21L1
KH.L65.20	Cirobu.g00012927	IFRD1/2	-1.50657	0.156	0.227	0	0.00181869	1	IFRD1; IFRD2
KH.C11.351	Cirobu.g00002177	KH2013:KH.C11.351_ILF2	-1.50991	0.162	0.25	0	0.000245775	1	ILF2; STRBP; ZFR2
KH.C1.158	Cirobu.g00000368	GSH1	-1.5165	0.057	0.137	0	3.74e-05	0.539993	GCLC
KH.L112.28	Cirobu.g00010703	FXC1	-1.5171	0.195	0.318	0	2.31e-06	0.0333973	TIMM10B; TIMM9
KH.C2.401	Cirobu.g00004596	MORF4L1/2	-1.51752	0.156	0.266	0	9.67e-06	0.139538	MORF4L1; MORF4L2; MSL3
KH.C8.491	Cirobu.g00009131	KH2013:KH.C8.491_FRRS1	-1.51955	0.374	0.493	0	1.15e-05	0.166134	FRRS1; FRRS1L
KH.C2.764	Cirobu.g00004992	SNX25	-1.52019	0.177	0.329	0	7.8e-09	0.000112521	SNX13; SNX14; SNX25
KH.C4.157	Cirobu.g00006224	EIF3D	-1.52041	0.048	0.187	0	4.97e-10	7.17e-06	EIF3D
KH.C9.334	Cirobu.g00009869	ICA1L	-1.52618	0.225	0.376	0	2.48e-08	0.000357897	ICA1; ICA1L
KH.L37.67	Cirobu.g00012433	TGM1/2/3/5/6/7	-1.53045	0.219	0.294	0	0.00414453	1	TGM1; TGM2; TGM3
KH.C12.282	Cirobu.g00002823	KH2013:KH.C12.282_BRP44	-1.5327	0.449	0.515	0	0.00186844	1	MPC1; MPC2
KH.L132.5	Cirobu.g00011056	CDV3	-1.53404	0.144	0.281	0	4.74e-08	0.000684594	CDV3
KH.C13.152	Cirobu.g00003369	KH2013:KH.C13.152_F14B6.6	-1.53413	0.213	0.322	0	2.14e-05	0.308721	B3GALT1; B3GALT5; B3GNT5
KH.L96.72	Cirobu.g00013419	KH2013:KH.L96.72	-1.54392	0.075	0.245	0	4e-12	5.77e-08	KH.L96.72
KH.C7.720	Cirobu.g00008595	KH2013:KH.C7.720_LRRC24	-1.54531	0.629	0.537	0	0.0072131	1	ISLR; PXDN; PXDNL
KH.C3.672	Cirobu.g00005870	SLC38A7	-1.54974	0.443	0.357	0	0.00499606	1	SLC38A1; SLC38A7; SLC38A8
KH.C5.52	Cirobu.g00007413	FAM26E	-1.55054	0.832	0.74	0	1.63e-05	0.234913	CALHM2; CALHM5; CALHM6
KH.C2.944	Cirobu.g00005189	DNAJC5B	-1.55145	0.278	0.417	0	2e-08	0.000289216	DNAJC5; DNAJC5B; DNAJC5G
KH.C11.700	Cirobu.g00002555	SIAH1	-1.55377	0.32	0.399	0	0.00757537	1	SIAH1; SIAH2; SIAH3
KH.C3.152	Cirobu.g00005309	SSRP/1	-1.55481	0.096	0.222	0	8.09e-08	0.00116706	HMGB1; HMGB3; SSRP1
KH.S2024.1	Cirobu.g00014166	KH2013:KH.S2024.1	-1.55646	0.171	0.233	0	0.00839755	1	KH.S2024.1
KH.C8.115	Cirobu.g00008719	KH2013:KH.C8.115	-1.55972	0.749	0.584	0	1.36e-07	0.00195729	KH.C8.115
KH.C9.284	Cirobu.g00009816	PBK	-1.56036	0.096	0.219	0	1.11e-07	0.00160065	MAP3K9; NEK1; PBK
KH.C5.463	Cirobu.g00007350	GCHFR	-1.56337	0.257	0.329	0	0.00770494	1	GCHFR
KH.C4.318	Cirobu.g00006399	EIF4G2	-1.56425	0.207	0.381	0	1.25e-09	1.8e-05	EIF4G1; EIF4G2; EIF4G3
KH.C5.77	Cirobu.g00007588	KH2013:KH.C5.77_SPTLC1	-1.56699	0.302	0.408	0	7.52e-05	1	SPTLC1; SPTLC2; SPTLC3
KH.L44.22	Cirobu.g00012663	GNA11/14	-1.57257	0.257	0.393	0	4.54e-07	0.00655199	GNA11; GNA14; GNAQ
KH.C2.471	Cirobu.g00004672	DDX17/5	-1.57306	0.437	0.497	0	0.000979424	1	DDX17; DDX42; DDX5
KH.C14.314	Cirobu.g00003741	UBC-20/21	-1.57356	0.356	0.436	0	0.000714614	1	UBE2D2; UBE2D4; UBE2K
KH.L40.13	Cirobu.g00012538	ZMAT2	-1.57375	0.374	0.436	0	0.00263582	1	ZMAT2
KH.C2.486	Cirobu.g00004688	NPC1	-1.57924	0.198	0.311	0	7.68e-06	0.11086	NPC1; NPC1L1; PTCH1
KH.C10.408	Cirobu.g00001627	AP3S1/2	-1.58149	0.368	0.501	0	1.22e-07	0.00175915	AP3S1; AP3S2; C15orf38-AP3S2
KH.C11.676	Cirobu.g00002528	TP53RK	-1.59087	0.126	0.222	0	3.69e-05	0.532197	DAPK3; TP53RK; ULK1
KH.C2.626	Cirobu.g00004844	KH2013:KH.C2.626_GDPD1	-1.59854	0.171	0.263	0	0.00022144	1	GDE1; GDPD1; GDPD2
KH.S546.10	Cirobu.g00014665	DTYMK	-1.60028	0.234	0.348	0	7.31e-06	0.105482	DTYMK
KH.C11.115	Cirobu.g00001921	FCF1	-1.60067	0.084	0.177	0	1.72e-05	0.247545	FCF1; UTP23
KH.C5.247	Cirobu.g00007117	EIF4B	-1.60678	0.12	0.249	0	1.41e-07	0.00203239	CSTF2; EIF4B; EIF4H
KH.C2.588	Cirobu.g00004801	KH2013:KH.C2.588_SULF1/2	-1.60743	0.036	0.155	0	9.61e-09	0.000138642	GNS; SULF1; SULF2
KH.L96.22	Cirobu.g00013364	GNB5	-1.60754	0.054	0.173	0	3.27e-08	0.000472431	GNB2; GNB4; GNB5
KH.C9.307	Cirobu.g00009841	MFSD9	-1.60758	0.177	0.275	0	7.58e-05	1	MFSD10; MFSD9; SLC22A18
KH.C9.250	Cirobu.g00009779	KH2013:KH.C9.250_B4GALT1/2/4	-1.60807	0.338	0.421	0	0.000314107	1	B4GALT1; B4GALT2; B4GALT4
KH.C2.93	Cirobu.g00005174	PICK1	-1.61617	0.186	0.311	0	1.32e-06	0.0190428	ARFIP1; ARFIP2; PICK1
KH.C10.94	Cirobu.g00001898	CREBZF	-1.61708	0.21	0.29	0	0.000415519	1	CREBZF
KH.C2.608	Cirobu.g00004824	TRAPPC2	-1.61798	0.515	0.533	0	0.00692564	1	TRAPPC2; TRAPPC2B; TRAPPC2L
KH.C2.174	Cirobu.g00004348	KH2013:KH.C2.174_GLRX2	-1.62001	0.216	0.311	0	5.26e-05	0.758844	GLRX; GLRX2; TXNRD3
KH.C14.318	Cirobu.g00003745	TRAP1	-1.62563	0.021	0.149	0	1.86e-10	2.69e-06	HSP90AB1; HSP90B1; TRAP1
KH.C2.376	Cirobu.g00004567	UBTF	-1.62663	0.081	0.207	0	4.16e-08	0.000600296	TFAM; UBTF; UBTFL1
KH.C1.404	Cirobu.g00000642	EPH	-1.62688	0.021	0.104	0	1.29e-06	0.0185491	EPHA4; EPHB1; EPHB3
KH.C1.1046	Cirobu.g00000054	EPB41L1/2/3	-1.63083	0.341	0.43	0	3.65e-05	0.526193	EPB41L1; EPB41L2; EPB41L3
KH.C9.187	Cirobu.g00009709	COL18A1	-1.63849	0.326	0.403	0	0.000689333	1	COL15A1; COL18A1; COL24A1
KH.C9.199	Cirobu.g00009722	LRRFIP1/2	-1.6434	0.249	0.326	0	0.00118538	1	LRRFIP1; LRRFIP2
KH.C9.654	Cirobu.g00010222	WDR12	-1.65707	0.045	0.168	0	6.33e-09	9.13e-05	DAW1; NLE1; WDR12
KH.L3.8	Cirobu.g00012299	AP3D1	-1.6573	0.359	0.45	0	0.000291231	1	AP1G1; AP2A2; AP3D1
KH.C1.1168	Cirobu.g00000187	NOL10	-1.65968	0.03	0.136	0	3.71e-08	0.000535281	DAW1; NOL10; WDR5B
KH.C8.298	Cirobu.g00008918	QDPR	-1.65977	0.123	0.206	0	0.000289834	1	QDPR
KH.S916.1	Cirobu.g00015185	ACER2	-1.66571	0.246	0.306	0	0.00633682	1	ACER1; ACER2; ACER3
KH.C7.575	Cirobu.g00008435	SDHB	-1.66672	0.359	0.435	0	0.00411045	1	SDHB
KH.C14.29	Cirobu.g00003713	TTC39C	-1.67052	0.251	0.325	0	0.00443301	1	TTC39A; TTC39B; TTC39C
KH.L38.10	Cirobu.g00012451	EEF1G	-1.67341	0.311	0.382	0	0.00401824	1	EEF1G; VARS
KH.C4.531	Cirobu.g00006631	TIMM10	-1.68094	0.06	0.216	0	5.86e-11	8.46e-07	TIMM10; TIMM13; TIMM9
KH.C2.591	Cirobu.g00004805	KH2013:KH.C2.591_C5ORF4	-1.68117	0.114	0.175	0	0.00628538	1	FAXDC2; MSMO1; SC5D
KH.C4.387	Cirobu.g00006473	EXOSC6	-1.6828	0.042	0.152	0	6.54e-08	0.000944586	EXOSC4; EXOSC5; EXOSC6
KH.C5.523	Cirobu.g00007417	TCP1	-1.68471	0.063	0.188	0	1.65e-08	0.000238105	CCT3; CCT7; TCP1
KH.C7.90	Cirobu.g00008691	SORBS1/2/3	-1.68549	0.123	0.3	0	2.34e-11	3.38e-07	SH3RF2; SH3RF3; SORBS1
KH.L116.75	Cirobu.g00010808	C16ORF72	-1.68719	0.266	0.35	0	0.00114405	1	C16orf72
KH.C10.370	Cirobu.g00001586	NCAPH	-1.68849	0.105	0.217	0	2.83e-06	0.0408183	NCAPH
KH.C9.43	Cirobu.g00009975	TPRN	-1.69002	0.299	0.416	0	6.59e-06	0.0950903	PPP1R18
KH.C1.1102	Cirobu.g00000117	UTP23	-1.69504	0.066	0.196	0	7.31e-09	0.000105443	FCF1; UTP23
KH.S643.6	Cirobu.g00014863	KH2013:KH.S643.6_CDKN1B	-1.69953	0.251	0.342	0	0.000853475	1	CDKN1B; CDKN1C
KH.L97.8	Cirobu.g00013459	HIPK1/2/3	-1.70235	0.237	0.401	0	2.01e-09	2.9e-05	HIPK1; HIPK2; HIPK3
KH.C7.463	Cirobu.g00008312	KH2013:KH.C7.463	-1.70474	0.186	0.282	0	9.28e-05	1	KH.C7.463
KH.C3.560	Cirobu.g00005749	PEX11G	-1.70811	0.201	0.269	0	0.00981583	1	PEX11A; PEX11B; PEX11G
KH.L63.12	Cirobu.g00012889	KH2013:KH.L63.12	-1.7085	0.186	0.371	0	6.15e-12	8.88e-08	KH.L63.12
KH.S595.4	Cirobu.g00014766	KH2013:KH.S595.4	-1.70987	0.105	0.219	0	2.58e-06	0.0371804	KH.S595.4
KH.C1.795	Cirobu.g00001068	CG5903	-1.7111	0.249	0.376	0	2.3e-06	0.0332529	KH.C1.795
KH.C3.927	Cirobu.g00006144	KH2013:KH.C3.927	-1.71231	0.231	0.364	0	1.08e-07	0.00155306	NACA; NACAD
KH.C14.180	Cirobu.g00003594	HSPA4L	-1.71318	0.093	0.231	0	9.31e-09	0.000134354	HSPA4; HSPA4L; HSPH1
KH.C8.199	Cirobu.g00008811	KH2013:KH.C8.199	-1.71478	0.269	0.409	0	1.2e-06	0.0173377	KH.C8.199
KH.L153.59	Cirobu.g00011506	REPS/1/2	-1.71675	0.198	0.279	0	0.00083487	1	ITSN1; REPS1; REPS2
KH.C9.723	Cirobu.g00010298	TMEM163	-1.71749	0.254	0.314	0	0.00985618	1	TMEM163
KH.C8.594	Cirobu.g00009242	KH2013:KH.C8.594_SORL1	-1.72559	0.198	0.325	0	6.48e-07	0.00935531	LRP1; LRP1B; SORL1
KH.L129.7	Cirobu.g00010974	SHMT1	-1.72667	0.09	0.19	0	6.27e-06	0.0904561	SHMT1; SHMT2
KH.C10.229	Cirobu.g00001433	PCTP	-1.72792	0.126	0.183	0	0.00707843	1	PCTP; STARD7
KH.C8.40	Cirobu.g00009030	EIF3E	-1.72793	0.126	0.212	0	9.36e-05	1	EIF3E
KH.C14.7	Cirobu.g00004078	PUM/1/2	-1.72798	0.234	0.326	0	6.41e-05	0.92545	PUM1; PUM2
KH.C1.1018	Cirobu.g00000023	KH2013:KH.C1.1018	-1.73198	0.937	0.831	0	0.000117592	1	KH.C1.1018
KH.L153.39	Cirobu.g00011488	TRAPPC3	-1.73517	0.287	0.389	0	7.47e-05	1	TRAPPC3; TRAPPC3L
KH.C7.24	Cirobu.g00008068	ATP6AP2	-1.74136	0.231	0.334	0	4.78e-05	0.689713	ATP6AP2
KH.C9.796	Cirobu.g00010378	HSD11B1	-1.7416	0.467	0.31	0	6.11e-08	0.000882088	HSD11B1; HSD11B1L; HSD17B13
KH.C9.846	Cirobu.g00010433	KH2013:KH.C9.846	-1.74413	0.254	0.348	0	0.00022555	1	KH.C9.846
KH.C14.176	Cirobu.g00003589	UCHL5	-1.74678	0.195	0.293	0	3.19e-05	0.460732	BAP1; UCHL3; UCHL5
KH.C4.251	Cirobu.g00006327	GTF2H3	-1.74754	0.201	0.286	0	0.000549013	1	GTF2H3
KH.C4.193	Cirobu.g00006264	C4H7ORF59	-1.75246	0.467	0.549	0	0.000151706	1	LAMTOR4
KH.L124.17	Cirobu.g00010920	SPN	-1.75403	0.129	0.309	0	5.67e-12	8.19e-08	KH.L124.17
KH.C12.34	Cirobu.g00002886	CLTC	-1.75662	0.287	0.42	0	5.77e-07	0.00832274	CLHC1; CLTC; CLTCL1
KH.C2.172	Cirobu.g00004346	UTP15	-1.75956	0.111	0.24	0	1.18e-07	0.00170062	POC1B; UTP15; WDR5
KH.C4.794	Cirobu.g00006917	BAX	-1.76386	0.213	0.276	0	0.0088056	1	BAK1; BAX; MCL1
KH.C14.225	Cirobu.g00003643	PWP2	-1.76427	0.093	0.201	0	1.89e-06	0.02721	FP565260.1; GNB5; PWP2
KH.C4.135	Cirobu.g00006202	PPTC7	-1.77381	0.225	0.302	0	0.00251365	1	PPM1E; PPTC7
KH.C6.180	Cirobu.g00007703	KH2013:KH.C6.180	-1.77771	0.06	0.108	0	0.00905948	1	KH.C6.180
KH.C14.115	Cirobu.g00003523	KH2013:KH.C14.115_SBP1	-1.77984	0.254	0.343	0	0.000361099	1	SRSF12; SRSF3; SRSF7
KH.C2.349	Cirobu.g00004538	ZDHHC15/2/20	-1.78459	0.299	0.424	0	4.39e-06	0.0633414	ZDHHC15; ZDHHC2; ZDHHC20
KH.S2820.1	Cirobu.g00014315	MEF2BNB	-1.78532	0.329	0.4	0	0.00645139	1	BORCS8
KH.C3.257	Cirobu.g00005422	SPTBN1/2/4	-1.78603	0.063	0.171	0	4.68e-07	0.00674941	SPTB; SPTBN1; SPTBN2
KH.C7.342	Cirobu.g00008180	GPKOW	-1.78718	0.272	0.346	0	0.00164798	1	GPATCH2; GPKOW
KH.C1.290	Cirobu.g00000515	KH2013:KH.C1.290_ABCC1/3	-1.78798	0.464	0.554	0	8.7e-05	1	ABCC1; ABCC3
KH.S435.8	Cirobu.g00014521	BCAS2	-1.78816	0.228	0.329	0	0.00025101	1	BCAS2
KH.C14.384	Cirobu.g00003814	TRPV5/6	-1.78956	0.254	0.363	0	4.18e-05	0.603115	TRPV5; TRPV6
KH.C7.219	Cirobu.g00008046	AURKA	-1.79368	0.045	0.113	0	0.000155883	1	AURKA; AURKB; AURKC
KH.L152.11	Cirobu.g00011387	DTWD2	-1.79559	0.29	0.355	0	0.00401267	1	DTWD2
KH.C1.448	Cirobu.g00000689	RAP1GAP/2	-1.79801	0.081	0.233	0	3.07e-10	4.43e-06	RAP1GAP; RAP1GAP2; SIPA1L3
KH.L87.11	Cirobu.g00013172	PHKG1/2	-1.79823	0.144	0.277	0	2.29e-07	0.00331167	CAMK4; PHKG1; PHKG2
KH.L164.3	Cirobu.g00011690	KH2013:KH.L164.3	-1.80033	0.356	0.441	0	0.00032977	1	KH.L164.3
KH.C3.193	Cirobu.g00005353	LSM14B	-1.80062	0.192	0.309	0	1.74e-06	0.025083	LSM14A; LSM14B
KH.C10.242	Cirobu.g00001448	NOL7	-1.80877	0.054	0.198	0	2.1e-10	3.04e-06	KH.C10.242
KH.C11.715	Cirobu.g00002571	SLIT1/3	-1.81115	0.323	0.42	0	8.61e-05	1	RTN4RL2; SLIT1; SLIT2
KH.C1.768	Cirobu.g00001039	NCK1/2	-1.8119	0.314	0.424	0	1.77e-05	0.254906	NCK1; NCK2; YES1
KH.C2.450	Cirobu.g00004649	KH2013:KH.C2.450	-1.81437	0.042	0.143	0	3.19e-07	0.00460008	MRPL15
KH.L93.6	Cirobu.g00013311	NOP5/58	-1.81548	0.054	0.18	0	6.24e-09	9.01e-05	NOP56; NOP58; PRPF31
KH.C4.166	Cirobu.g00006234	CG14270	-1.81598	0.087	0.203	0	4.16e-07	0.00600364	TIMM29
KH.C9.803	Cirobu.g00010387	CISH	-1.81831	0.045	0.101	0	0.00104721	1	CISH; GRB2; SRMS
KH.S688.2	Cirobu.g00014929	ACAT1	-1.81941	0.234	0.324	0	0.000434519	1	ACAA2; ACAT1; ACAT2
KH.C1.352	Cirobu.g00000584	LSMD1	-1.81983	0.099	0.218	0	4.56e-07	0.00658036	NAA38; SNRPB; SNRPN
KH.C8.697	Cirobu.g00009355	C22ORF32	-1.82596	0.47	0.571	0	3.65e-06	0.0526136	SMDT1
KH.S654.4	Cirobu.g00014874	CYB5D2	-1.82818	0.398	0.467	0	0.00128887	1	CYB5D2; NENF; PGRMC1
KH.C9.708	Cirobu.g00010281	PTTG1IP	-1.83451	0.632	0.676	0	0.000160496	1	PTTG1IP
KH.C5.269	Cirobu.g00007141	TMEM56	-1.84351	0.287	0.399	0	2.17e-05	0.313871	FAM57B; TMEM56; TMEM56-RWDD3
KH.C3.79	Cirobu.g00005994	CALM1/2/3	-1.8444	0.099	0.238	0	9.77e-09	0.000141072	CALM1; CALM2; CALM3
KH.L65.21	Cirobu.g00012928	MLF/1/2	-1.84639	0.431	0.496	0	0.00817802	1	MLF1; MLF2
KH.C1.143	Cirobu.g00000352	TMEM187	-1.84735	0.033	0.206	0	5.46e-14	7.88e-10	TMEM187
KH.C1.598	Cirobu.g00000850	ACVR2B	-1.85054	0.222	0.351	0	3.85e-07	0.00555272	ACVR2A; ACVR2B; BMPR2
KH.L13.15	Cirobu.g00010983	CHTF18	-1.85055	0.159	0.223	0	0.00656703	1	ATAD5; CHTF18; RFC1
KH.C14.451	Cirobu.g00003887	SNTG1/2	-1.85096	0.057	0.163	0	4.05e-07	0.00584506	SNTG1; SNTG2
KH.L4.21	Cirobu.g00012488	DCUN1D3	-1.85245	0.198	0.313	0	2.15e-05	0.310319	DCUN1D1; DCUN1D2; DCUN1D3
KH.S1012.1	Cirobu.g00013494	SOD1	-1.8533	0.042	0.11	0	0.000125553	1	SOD1
KH.L70.6	Cirobu.g00013005	SEC13	-1.86085	0.503	0.589	0	3.58e-05	0.516825	CIAO1; SEC13; SEH1L
KH.S164.3	Cirobu.g00014008	ARL8A	-1.86702	0.249	0.352	0	4.6e-05	0.66362	ARF1; ARL8A; ARL8B
KH.C4.163	Cirobu.g00006231	KH2013:KH.C4.163	-1.86944	0.105	0.174	0	0.00137139	1	KH.C4.163
KH.L172.6	Cirobu.g00011889	POP5	-1.87685	0.207	0.274	0	0.00540359	1	ADRA2C; HRH1; HTR1D
KH.L122.1	Cirobu.g00010888	SRSF2	-1.87722	0.18	0.298	0	5.21e-06	0.0751613	SRSF12; SRSF2; SRSF8
KH.C3.229	Cirobu.g00005393	COQ5	-1.87898	0.111	0.189	0	0.000411388	1	COQ5; METTL6
KH.C2.490	Cirobu.g00004693	LYAR	-1.88463	0.18	0.239	0	0.00773557	1	LYAR
KH.L70.5	Cirobu.g00013004	FAM3C	-1.89037	0.335	0.425	0	0.000492959	1	FAM3A; FAM3C; FAM3D
KH.C1.990	Cirobu.g00001284	MMADHC	-1.89574	0.266	0.382	0	9.33e-06	0.134592	MMADHC
KH.L141.8	Cirobu.g00011234	ATP1B1/2/3/4	-1.89699	0.509	0.585	0	5.72e-05	0.825238	ATP1B1; ATP1B2; ATP1B3
KH.C8.159	Cirobu.g00008767	CG12061	-1.90098	0.156	0.226	0	0.0026256	1	SLC8A1; SLC8A2; SLC8A3
KH.C11.31	Cirobu.g00002132	CG10011	-1.90149	0.105	0.209	0	6.2e-06	0.0895004	PARP1; PARP2; PARP3
KH.C3.555	Cirobu.g00005744	KH2013:KH.C3.555	-1.90194	0.165	0.233	0	0.00377295	1	KH.C3.555
KH.C11.142	Cirobu.g00001951	KIF20B	-1.90789	0.009	0.117	0	1.83e-09	2.65e-05	KIF20A; KIF20B; KIF23
KH.C1.50	Cirobu.g00000745	KH2013:KH.C1.50_CHDH	-1.9089	0.027	0.15	0	1.03e-09	1.49e-05	CHDH
KH.C2.137	Cirobu.g00004307	KCTD20	-1.91267	0.153	0.297	0	2.88e-08	0.000414978	BTBD10; KCTD20
KH.L18.14	Cirobu.g00011947	CNBP	-1.9155	0.216	0.332	0	1.93e-06	0.0278744	CNBP; ZCCHC13; ZCCHC9
KH.C11.94	Cirobu.g00002616	KIAA0020	-1.92561	0.063	0.157	0	4.74e-06	0.0684798	PUM1; PUM2; PUM3
KH.L122.11	Cirobu.g00010890	MTA1/2/3	-1.92579	0.144	0.244	0	3.75e-05	0.541822	MTA1; MTA2; MTA3
KH.S164.18	Cirobu.g00013995	UGGT1/2	-1.92703	0.162	0.258	0	0.000101189	1	UGGT1; UGGT2
KH.L37.38	Cirobu.g00012401	GPT/2	-1.92792	0.057	0.173	0	9.21e-08	0.00132869	GPT; GPT2; TAT
KH.C3.596	Cirobu.g00005788	NKD1/2/3	-1.92925	0.081	0.241	0	2.98e-11	4.3e-07	NKD2
KH.L171.3	Cirobu.g00011852	DDX23	-1.92943	0.144	0.244	0	2.55e-05	0.368725	DDX23; DDX43; DDX46
KH.C1.399	Cirobu.g00000635	USP14	-1.93025	0.195	0.31	0	3.99e-06	0.05757	USP14; USP27X; USP51
KH.C4.69	Cirobu.g00006803	NKAT-1/3	-1.93339	0.198	0.27	0	0.00198919	1	AADAT; ACCSL; GPT2
KH.C10.596	Cirobu.g00001829	DYNLT1	-1.93491	0.497	0.577	0	1.81e-05	0.260734	DYNLT1; DYNLT3; TCTEX1D2
KH.C5.58	Cirobu.g00007479	ACTR1B	-1.93736	0.281	0.422	0	1.27e-07	0.00182839	ACTG1; ACTR1A; ACTR1B
KH.C5.486	Cirobu.g00007375	ATPIF1	-1.93818	0.186	0.322	0	6.63e-07	0.00956478	ATP5IF1
KH.C12.418	Cirobu.g00002972	EIF1AX	-1.94038	0.129	0.233	0	6.53e-06	0.0942058	EIF1AD; EIF1AX; EIF1AY
KH.C8.328	Cirobu.g00008951	KH2013:KH.C8.328	-1.94742	0.096	0.202	0	7.26e-06	0.104825	SF3B2
KH.C11.403	Cirobu.g00002235	SLC35B2	-1.95114	0.237	0.315	0	0.00174943	1	SLC35B1; SLC35B2; SLC35B3
KH.C11.75	Cirobu.g00002596	TMT1	-1.95321	0.275	0.388	0	7.14e-06	0.103079	KH.C11.75
KH.C9.347	Cirobu.g00009883	C1ORF21	-1.9643	0.06	0.123	0	0.000931713	1	C1orf21
KH.L153.94	Cirobu.g00011542	ARL-6	-1.96574	0.141	0.224	0	0.000255319	1	ARF1; ARF6; ARL6
KH.C9.511	Cirobu.g00010064	EIF6	-1.96887	0.078	0.171	0	1.27e-05	0.183037	AL121753.1; EIF6
KH.C12.263	Cirobu.g00002802	SESN/1/2/3	-1.97384	0.225	0.293	0	0.00531586	1	SESN1; SESN2; SESN3
KH.L119.27	Cirobu.g00010864	TMEM126A	-1.97449	0.072	0.174	0	2.2e-06	0.0317583	TMEM126A
KH.C1.303	Cirobu.g00000530	DNAJB12/14	-1.98492	0.26	0.361	0	0.000112149	1	DNAJB12; DNAJB14; DNAJC18
KH.C7.325	Cirobu.g00008161	MAPRE1/2/3	-1.99309	0.243	0.364	0	6.92e-06	0.0998797	MAPRE1; MAPRE2; MAPRE3
KH.C11.628	Cirobu.g00002477	GYS1/2	-2.00061	0.081	0.134	0	0.00901998	1	GYS1; GYS2
KH.C2.39	Cirobu.g00004582	UTP11L	-2.00457	0.207	0.32	0	2.08e-05	0.300414	UTP11
KH.C4.579	Cirobu.g00006681	CLK2/3	-2.00533	0.269	0.345	0	0.00214861	1	CLK1; CLK2
KH.L172.5	Cirobu.g00011888	KH2013:KH.L172.5_PDCD11	-2.00817	0.078	0.132	0	0.00471395	1	CRNKL1; PDCD11
KH.C1.240	Cirobu.g00000460	TACC/1/2/3	-2.01608	0.063	0.15	0	2.17e-05	0.313113	TACC1; TACC2; TACC3
KH.L116.68	Cirobu.g00010800	TMEM93	-2.01958	0.341	0.463	0	7.56e-06	0.109073	EMC6
KH.C1.245	Cirobu.g00000465	SAP30L	-2.02281	0.189	0.252	0	0.00686352	1	SAP30; SAP30L
KH.C9.141	Cirobu.g00009659	EIF1AD	-2.02548	0.117	0.222	0	6.05e-06	0.087378	EIF1AD
KH.C4.591	Cirobu.g00006694	SRPR	-2.03552	0.335	0.393	0	0.00488143	1	SRP54; SRPRA
KH.C8.50	Cirobu.g00009140	CADPS/2	-2.03996	0.06	0.213	0	7.22e-11	1.04e-06	CADPS; CADPS2; UNC13A
KH.C3.719	Cirobu.g00005921	ABCF2	-2.04344	0.087	0.171	0	0.000110847	1	ABCF1; ABCF2; ABCF3
KH.S1140.1	Cirobu.g00013620	KH2013:KH.S1140.1_GPM6B	-2.04518	0.207	0.282	0	0.00152834	1	GPM6A; GPM6B; PLP1
KH.C2.358	Cirobu.g00004547	KH2013:KH.C2.358	-2.05541	0.338	0.41	0	0.0033701	1	NCBP2-AS2
KH.C11.434	Cirobu.g00002267	DLGAP4	-2.05715	0.162	0.263	0	1.92e-05	0.277303	DLGAP1; DLGAP4; DLGAP5
KH.S657.1	Cirobu.g00014880	KH2013:KH.S657.1	-2.06107	0.323	0.39	0	0.00116858	1	KH.S657.1
KH.C5.374	Cirobu.g00007251	STOML2	-2.06493	0.084	0.178	0	2.14e-05	0.308481	STOM; STOML2; STOML3
KH.C2.181	Cirobu.g00004355	ARIH1	-2.06582	0.386	0.459	0	0.000817647	1	ANKIB1; ARIH1; ARIH2
KH.C5.78	Cirobu.g00007589	PAIP2	-2.06772	0.401	0.457	0	0.00289989	1	PAIP2B
KH.C10.379	Cirobu.g00001594	ZGC:154054	-2.0683	0.554	0.606	0	0.000403958	1	MGAT4A; MGAT4B; MGAT4D
KH.C9.461	Cirobu.g00010009	KH2013:KH.C9.461	-2.07735	0.069	0.121	0	0.0064236	1	KH.C9.461
KH.C7.787	Cirobu.g00008667	KH2013:KH.C7.787_SELP	-2.07908	0.048	0.165	0	3.99e-08	0.000575263	SELP; SUSD2; SVEP1
KH.L18.87	Cirobu.g00012029	KH2013:KH.L18.87	-2.07989	0.21	0.305	0	0.000112208	1	KH.L18.87
KH.C8.241	Cirobu.g00008859	KH2013:KH.C8.241_BIRC2/3	-2.0806	0.434	0.565	0	5.87e-08	0.000847256	BIRC2; BIRC3; XIAP
KH.L140.2	Cirobu.g00011154	KAZN	-2.08297	0.138	0.227	0	0.000133652	1	KAZN; PPFIA1; PPFIA3
KH.S1075.1	Cirobu.g00013566	YKR070W	-2.08404	0.039	0.184	0	4.46e-11	6.43e-07	HDHD5; PGP
KH.C10.271	Cirobu.g00001480	MCEE	-2.09474	0.174	0.289	0	3.82e-06	0.0551801	MCEE
KH.C8.601	Cirobu.g00009251	PDCD4	-2.09527	0.21	0.322	0	7.29e-06	0.105226	EIF4G1; EIF4G2; PDCD4
KH.C9.135	Cirobu.g00009652	DDX21/50	-2.09616	0.093	0.187	0	1.92e-05	0.276653	DDX21; DDX43; DDX50
KH.C1.544	Cirobu.g00000793	PSMB7	-2.09976	0.183	0.274	0	0.000164546	1	PSMB10; PSMB6; PSMB7
KH.S404.7	Cirobu.g00014444	PLA2G15	-2.09994	0.21	0.415	0	9.64e-13	1.39e-08	LCAT; PLA2G15
KH.C11.188	Cirobu.g00002000	KH2013:KH.C11.188	-2.10016	0.087	0.182	0	1.26e-05	0.181717	NOB1
KH.C2.492	Cirobu.g00004695	EXT1	-2.10621	0.204	0.361	0	9.67e-09	0.000139499	EXT1; EXT2; EXTL1
KH.C5.142	Cirobu.g00007003	ASF1A	-2.12356	0.216	0.3	0	0.000627452	1	ASF1A; ASF1B
KH.L53.20	Cirobu.g00012772	PLEKHG1	-2.12854	0.219	0.378	0	2.91e-09	4.2e-05	PLEKHG1; PLEKHG2; PLEKHG3
KH.C4.250	Cirobu.g00006326	DDX24	-2.12903	0.093	0.196	0	3.96e-06	0.0571894	DDX24; DDX47
KH.L3.13	Cirobu.g00012283	KANK1/2/3/4	-2.12906	0.045	0.168	0	6.92e-09	9.99e-05	KANK1; KANK2; KANK3
KH.L154.1	Cirobu.g00011548	KH2013:KH.L154.1_LRP5/6	-2.13212	0.29	0.379	0	0.000264074	1	LRP5; LRP6
KH.C3.10	Cirobu.g00005251	CENPE	-2.13454	0.015	0.104	0	1.84e-07	0.00266285	CENPE; KIF3A; KIF3B
KH.C8.350	Cirobu.g00008975	PDZRN3/4	-2.13952	0.257	0.377	0	1.72e-05	0.248359	PDZD4; PDZRN3; PDZRN4
KH.C8.482	Cirobu.g00009121	NKX2-3	-2.14542	0.051	0.141	0	7.1e-06	0.102536	NKX2-3; NKX2-5; NKX2-6
KH.C4.151	Cirobu.g00006219	BAZ1A	-2.1574	0.168	0.271	0	1.57e-05	0.226319	BAZ1A; BAZ1B; BAZ2B
KH.L13.17	Cirobu.g00010985	RBM4.1/2/3	-2.15815	0.26	0.391	0	2.75e-06	0.0396686	RBM14; RBM4; RBM4B
KH.C3.35	Cirobu.g00005523	LLGL1/2	-2.15966	0.275	0.387	0	1.29e-05	0.186386	LLGL1; LLGL2; STXBP5
KH.C9.432	Cirobu.g00009978	KH2013:KH.C9.432_PPP1R9A	-2.16419	0.428	0.518	0	9.1e-05	1	AFDN; PPP1R9A; PPP1R9B
KH.S553.1	Cirobu.g00014676	CCP84AC	-2.16477	0.069	0.205	0	3.35e-09	4.84e-05	ZNF441; ZNF536; ZNF624
KH.C12.185	Cirobu.g00002715	SRP19	-2.16939	0.359	0.438	0	0.00128711	1	RIOX1; RIOX2
KH.C2.822	Cirobu.g00005056	E2F/1/2/3	-2.17342	0.225	0.314	0	0.000701327	1	E2F2; E2F3
KH.C13.124	Cirobu.g00003338	TMCO1	-2.17416	0.237	0.305	0	0.00180482	1	TMCO1
KH.C9.319	Cirobu.g00009853	KH2013:KH.C9.319_PKD2	-2.17873	0.177	0.324	0	3.4e-08	0.000490769	PKD2; PKD2L1; PKD2L2
KH.L27.2	Cirobu.g00012264	KH2013:KH.L27.2	-2.18195	0.105	0.162	0	0.00608544	1	KH.L27.2
KH.C12.164	Cirobu.g00002693	CTPS/2	-2.18501	0.057	0.196	0	6.02e-10	8.69e-06	CTPS1; CTPS2
KH.C8.170	Cirobu.g00008780	ARPC4	-2.18523	0.731	0.757	0	2.86e-05	0.412904	ARPC4; ARPC4-TTLL3
KH.C2.15	Cirobu.g00004321	KH2013:KH.C2.15	-2.18805	0.144	0.227	0	0.000244575	1	EXOSC1; EXOSC2
KH.C1.2	Cirobu.g00000414	IMPDH1/2	-2.19107	0.12	0.238	0	7.7e-07	0.0111179	GMPR; IMPDH1; IMPDH2
KH.L141.28	Cirobu.g00011181	PDAP1	-2.19316	0.44	0.536	0	3.76e-05	0.542196	PDAP1
KH.C3.128	Cirobu.g00005282	KH2013:KH.C3.128_HXK1/2	-2.2013	0.56	0.453	0	0.00107458	1	GCK; HK2; HK3
KH.L123.3	Cirobu.g00010906	CG34401	-2.20468	0.509	0.581	0	0.000151925	1	ZSWIM4; ZSWIM6; ZSWIM8
KH.C2.171	Cirobu.g00004345	CCDC115	-2.20682	0.108	0.204	0	4.83e-05	0.697627	KH.C2.171
KH.C14.234	Cirobu.g00003653	CLU/1	-2.20903	0.12	0.181	0	0.00418972	1	AL139300.1; CLUH; KLC4
KH.L45.2	Cirobu.g00012675	MPP3/4/7	-2.21174	0.201	0.309	0	2.81e-05	0.405767	MPP3; MPP4; MPP7
KH.L25.8	Cirobu.g00012260	PSMC5	-2.21218	0.153	0.289	0	1.09e-07	0.00156914	PSMC1; PSMC2; PSMC5
KH.C3.640	Cirobu.g00005836	SLC38A1/2/3/4	-2.21281	0.027	0.107	0	4.86e-06	0.0701281	SLC38A2; SLC38A3; SLC38A4
KH.C2.659	Cirobu.g00004879	ZCCHC7	-2.21422	0.12	0.224	0	7.37e-06	0.106354	CNBP; ZCCHC13; ZCCHC7
KH.C1.306	Cirobu.g00000533	C17F3.3	-2.2164	0.153	0.288	0	5.21e-08	0.000751677	DEK
KH.C1.861	Cirobu.g00001142	PSMA3	-2.22292	0.126	0.243	0	1.17e-06	0.0168189	AC010132.3; PSMA2; PSMA3
KH.C4.11	Cirobu.g00006175	NPEPL1	-2.22643	0.111	0.248	0	2.46e-08	0.00035539	LAP3; NPEPL1
KH.C2.338	Cirobu.g00004527	CG5844	-2.23209	0.06	0.112	0	0.00428734	1	ECH1; ECHDC2; ECHS1
KH.C13.96	Cirobu.g00003501	C2H8ORF55	-2.2434	0.195	0.313	0	1.67e-06	0.0240383	THEM6
KH.C2.641	Cirobu.g00004861	KH2013:KH.C2.641_PLBD1/2	-2.24584	0.066	0.144	0	0.000133142	1	PLBD1; PLBD2
KH.L56.1	Cirobu.g00012791	ADRBK1/2	-2.24769	0.263	0.373	0	3.18e-05	0.458636	GRK2; GRK3; GRK5
KH.L18.28	Cirobu.g00011964	AIMP2	-2.2478	0.162	0.237	0	0.00105212	1	AIMP2
KH.C5.31	Cirobu.g00007184	CTSB	-2.24877	0.428	0.499	0	0.000609527	1	CTSB; TINAG; TINAGL1
KH.L40.6	Cirobu.g00012557	NOLC1	-2.25122	0.087	0.177	0	2.79e-05	0.402531	TCOF1
KH.C13.53	Cirobu.g00003455	GLT25D1/2	-2.25317	0.225	0.348	0	2.2e-06	0.0317329	CERCAM; COLGALT1; COLGALT2
KH.C8.796	Cirobu.g00009465	EPHA3/5/7	-2.25333	0.033	0.153	0	3.6e-09	5.2e-05	EPHA4; EPHA7; EPHB2
KH.C12.443	Cirobu.g00002998	PCNA	-2.26037	0.177	0.275	0	0.000129117	1	PCNA
KH.C3.622	Cirobu.g00005817	ATP6V0D1	-2.26337	0.392	0.465	0	0.000524118	1	ATP6V0D1; ATP6V0D2
KH.C10.58	Cirobu.g00001811	ITPKA	-2.26491	0.159	0.266	0	1.96e-05	0.283563	ITPKA; ITPKB; ITPKC
KH.C7.351	Cirobu.g00008190	RNF10	-2.26562	0.341	0.451	0	2.47e-05	0.356971	RNF10; RNF5
KH.C9.883	Cirobu.g00010472	PITPNB	-2.26931	0.335	0.476	0	3.67e-08	0.000529919	PITPNA; PITPNB; PITPNM2
KH.C12.13	Cirobu.g00002656	FRAS1	-2.27109	0.084	0.135	0	0.00944946	1	FRAS1; FREM2; FREM3
KH.C1.289	Cirobu.g00000513	DNAJC2	-2.28594	0.123	0.226	0	1.28e-05	0.184843	DNAJC1; DNAJC2; DNAJC21
KH.L116.36	Cirobu.g00010766	NVL	-2.29168	0.066	0.168	0	1.98e-06	0.0285708	NVL; SPATA5; VCP
KH.C5.191	Cirobu.g00007056	PSMA5	-2.29213	0.347	0.432	0	0.000183926	1	PSMA5; PSMA7; PSMA8
KH.C2.810	Cirobu.g00005043	SERINC1/2/3	-2.29536	0.509	0.553	0	0.00101432	1	SERINC1; SERINC2; SERINC3
KH.C11.729	Cirobu.g00002585	KH2013:KH.C11.729_GS1-211B7.1	-2.29618	0.21	0.302	0	8.05e-05	1	SMIM18
KH.C9.206	Cirobu.g00009731	MTFP1	-2.29633	0.117	0.184	0	0.00147798	1	AC004832.3; MTFP1
KH.S882.2	Cirobu.g00015144	KH2013:KH.S882.2	-2.29851	0.404	0.479	0	0.00573271	1	KH.S882.2
KH.C9.834	Cirobu.g00010420	ITPA	-2.30031	0.027	0.137	0	1.24e-08	0.000179008	ITPA
KH.C3.582	Cirobu.g00005773	UBE2O	-2.30035	0.506	0.555	0	0.00201415	1	UBE2O
KH.S651.1	Cirobu.g00014864	KH2013:KH.S651.1	-2.30083	0.036	0.149	0	2.79e-08	0.000402037	KH.S651.1
KH.C1.870	Cirobu.g00001152	KH2013:KH.C1.870_SLC6A14	-2.30411	0.572	0.603	0	0.00999852	1	SLC6A14; SLC6A5; SLC6A7
KH.C9.138	Cirobu.g00009655	RQCD1	-2.30707	0.231	0.37	0	4.05e-08	0.0005844	CNOT9
KH.C1.220	Cirobu.g00000438	MRPS25	-2.31782	0.069	0.19	0	7.85e-08	0.0011329	MRPS25
KH.S594.3	Cirobu.g00014753	KH2013:KH.S594.3_KYNU	-2.32207	0.075	0.141	0	0.00111174	1	KYNU
KH.C14.487	Cirobu.g00003926	KH2013:KH.C14.487	-2.33833	0.195	0.313	0	5.12e-06	0.0739275	MRPL21
KH.C2.780	Cirobu.g00005009	KH2013:KH.C2.780_SBP1	-2.34561	0.102	0.221	0	3.84e-07	0.00554396	SRSF4; SRSF5; SRSF6
KH.S164.8	Cirobu.g00014016	MRPL24	-2.35611	0.24	0.307	0	0.00265131	1	MRPL24
KH.C8.122	Cirobu.g00008727	AGRN	-2.35664	0.072	0.144	0	0.000292377	1	AGRN; EGFLAM; HSPG2
KH.C8.648	Cirobu.g00009301	DFG5	-2.35931	0.165	0.26	0	5.81e-05	0.838739	KH.C8.648
KH.C10.546	Cirobu.g00001775	K07A1.3	-2.3669	0.335	0.447	0	2.51e-05	0.361632	C19orf54
KH.C8.372	Cirobu.g00008999	KH2013:KH.C8.372_ASAH2	-2.37074	0.021	0.147	0	2.66e-10	3.84e-06	ASAH2; ASAH2B
KH.C9.195	Cirobu.g00009718	GOSR2	-2.37083	0.524	0.582	0	0.000611619	1	AC005670.2; GOSR1; GOSR2
KH.L18.50	Cirobu.g00011989	GTF2F2	-2.37212	0.237	0.354	0	4.31e-06	0.0622572	HASPIN
KH.C4.667	Cirobu.g00006778	KH2013:KH.C4.667_SPTLC2/3	-2.37368	0.24	0.314	0	0.00345616	1	GCAT; SPTLC2; SPTLC3
KH.L169.2	Cirobu.g00011724	CD276	-2.37606	0.71	0.723	0	0.00236315	1	HSPG2; IGSF9B; VCAM1
KH.S761.5	Cirobu.g00015007	TMEM11	-2.37648	0.383	0.515	0	2.67e-06	0.0385397	TMEM11
KH.C1.930	Cirobu.g00001219	WDR82	-2.38219	0.228	0.297	0	0.00162703	1	WDR5; WDR5B; WDR82
KH.C9.274	Cirobu.g00009805	KH2013:KH.C9.274_NCS1	-2.38257	0.323	0.443	0	2.41e-06	0.0348482	HPCA; HPCAL1; NCS1
KH.C1.35	Cirobu.g00000581	RAB7	-2.38547	0.479	0.564	0	4.1e-06	0.0591217	RAB7A; RAB9A; RAB9B
KH.L153.31	Cirobu.g00011480	ALPPL2	-2.39094	0.009	0.104	0	2.73e-08	0.00039435	ALPI; ALPL; ALPPL2
KH.C8.102	Cirobu.g00008705	POLR2F	-2.39246	0.189	0.343	0	1.11e-08	0.000160629	POLR2F
KH.C1.149	Cirobu.g00000358	RYK	-2.39481	0.347	0.41	0	0.0043307	1	MERTK; RYK; TYRO3
KH.L18.94	Cirobu.g00012037	GLTPD1	-2.40157	0.263	0.36	0	7.19e-05	1	CPTP; GLTP; GLTPD2
KH.C7.277	Cirobu.g00008108	SMC4	-2.41416	0.488	0.558	0	0.000478162	1	SMC1B; SMC3; SMC4
KH.C10.12	Cirobu.g00001316	KH2013:KH.C10.12	-2.41419	0.018	0.11	0	1.57e-07	0.00226213	KH.C10.12
KH.C14.514	Cirobu.g00003957	KIF4A	-2.41841	0.03	0.124	0	4.86e-07	0.00701861	KIF27; KIF4A; KIF4B
KH.C3.502	Cirobu.g00005687	SYNE1/2	-2.4199	0.368	0.463	0	0.000361917	1	SYNE1; SYNE2; SYNE3
KH.C14.435	Cirobu.g00003869	ANKRD10	-2.42648	0.228	0.34	0	7.91e-06	0.114155	ANKRD10; ANKRD37; ASB2
KH.C1.171	Cirobu.g00000383	KH2013:KH.C1.171	-2.42915	0.326	0.43	0	2.73e-05	0.39458	SLC48A1
KH.C1.610	Cirobu.g00000865	PSMA2	-2.43582	0.231	0.348	0	3.47e-06	0.0501521	AC010132.3; PSMA2; PSMA7
KH.C11.128	Cirobu.g00001935	YIPF3	-2.43674	0.317	0.373	0	0.00810829	1	YIPF3
KH.C2.826	Cirobu.g00005060	TCP11L1/2	-2.43859	0.437	0.507	0	0.00131281	1	TCP11; TCP11L1; TCP11L2
KH.C11.171	Cirobu.g00001983	MRPS18A	-2.44734	0.192	0.274	0	0.000479456	1	MRPS18A
KH.C12.568	Cirobu.g00003135	MTSS1	-2.45505	0.162	0.28	0	1.81e-06	0.0260833	MTSS1; MTSS1L
KH.S1740.2	Cirobu.g00014050	FAM210B	-2.4597	0.44	0.528	0	2.28e-05	0.328913	FAM210A; FAM210B
KH.L116.23	Cirobu.g00010753	UBAP1	-2.47016	0.431	0.512	0	2.53e-05	0.364658	UBAP1; UBAP1L
KH.C3.90	Cirobu.g00006114	MRPL43/51	-2.47349	0.108	0.177	0	0.00213393	1	MRPL43; NDUFA2
KH.C7.104	Cirobu.g00007922	KH2013:KH.C7.104	-2.48877	0.395	0.445	0	0.00922481	1	KH.C7.104
KH.C11.615	Cirobu.g00002463	NOL12	-2.48938	0.18	0.267	0	9.82e-05	1	NOL12; Z83844.1
KH.C8.425	Cirobu.g00009058	RPIA	-2.49601	0.048	0.172	0	5.83e-09	8.42e-05	RPIA
KH.C9.124	Cirobu.g00009640	KH2013:KH.C9.124_PRPS1/2	-2.49938	0.084	0.199	0	2.83e-07	0.00408314	PRPS1; PRPS1L1; PRPS2
KH.C12.676	Cirobu.g00003254	PURB	-2.50361	0.287	0.446	0	3.86e-10	5.57e-06	PURA; PURB; PURG
KH.C8.846	Cirobu.g00009520	CARHSP1	-2.50755	0.332	0.479	0	1e-08	0.000144342	CARHSP1; CSDC2
KH.C1.86	Cirobu.g00001140	MRPL13/23	-2.50808	0.084	0.211	0	3.44e-08	0.000496093	MRPL13
KH.C7.646	Cirobu.g00008513	COX6C	-2.53095	0.26	0.361	0	7.76e-05	1	COX6C
KH.C4.364	Cirobu.g00006449	KH2013:KH.C4.364_CERS1	-2.54075	0.237	0.327	0	0.000506602	1	CERS2; CERS4; CERS5
KH.C14.193	Cirobu.g00003608	EIF3J	-2.55338	0.144	0.261	0	1.4e-06	0.020201	EIF3J
KH.C4.293	Cirobu.g00006371	C9ORF82	-2.56043	0.296	0.368	0	0.00303345	1	CAAP1
KH.C8.114	Cirobu.g00008718	GRPEL1	-2.56134	0.138	0.254	0	1.61e-06	0.0232383	GRPEL1; GRPEL2
KH.S590.7	Cirobu.g00014749	WDR43	-2.56917	0.048	0.178	0	2e-09	2.89e-05	KATNB1; WDR43; WDR5
KH.C10.369	Cirobu.g00001584	KH2013:KH.C10.369_CIT	-2.56959	0.033	0.122	0	1.39e-06	0.0200748	CIT; MYO18A
KH.C8.317	Cirobu.g00008939	KH2013:KH.C8.317	-2.58666	0.284	0.414	0	6.16e-06	0.0889249	NDUFB9
KH.C10.416	Cirobu.g00001636	MEMO1	-2.60196	0.371	0.453	0	0.000160647	1	MEMO1
KH.C6.146	Cirobu.g00007665	W03G11.3	-2.62254	0.296	0.421	0	4.57e-07	0.00659737	FUCA1; FUCA2
KH.C4.532	Cirobu.g00006632	FLOT2	-2.62682	0.404	0.504	0	0.000172244	1	FLOT1; FLOT2
KH.C2.994	Cirobu.g00005244	KH2013:KH.C2.994_RNF149	-2.63908	0.075	0.22	0	7.64e-10	1.1e-05	RNF130; RNF148; RNF149
KH.C10.459	Cirobu.g00001681	KH2013:KH.C10.459_ADAP1	-2.63959	0.266	0.366	0	0.000101797	1	ADAP1; ADAP2; AGAP2
KH.C13.195	Cirobu.g00003415	UCK1/2	-2.64651	0.41	0.489	0	0.00194625	1	UCK1; UCK2; UCKL1
KH.C2.384	Cirobu.g00004576	KH2013:KH.C2.384_TMEM45B	-2.64684	0.263	0.324	0	0.00737202	1	TEDDM1; TMEM45A; TMEM45B
KH.C1.865	Cirobu.g00001146	GOLIM4	-2.65635	0.41	0.497	0	0.00047732	1	GOLIM4
KH.C8.733	Cirobu.g00009396	KH2013:KH.C8.733_SI:DKEY-10O6.2	-2.6773	0.524	0.405	0	2.46e-05	0.354581	KH.C8.733
KH.C5.369	Cirobu.g00007245	DEPDC1B	-2.67747	0.054	0.181	0	6.26e-09	9.03e-05	DEPDC1; DEPDC1B; GSTT1
KH.L107.2	Cirobu.g00010594	DTD1	-2.68015	0.338	0.404	0	0.00303044	1	DTD1; DTD2
KH.C7.329	Cirobu.g00008165	ISCU	-2.69235	0.29	0.343	0	0.00764323	1	ISCU
KH.L3.10	Cirobu.g00012280	EPS8	-2.69366	0.063	0.126	0	0.000699059	1	EPS8; EPS8L1; EPS8L2
KH.C7.289	Cirobu.g00008121	KH2013:KH.C7.289_SLC31A1	-2.69822	0.383	0.213	0	3.2e-09	4.62e-05	SLC31A1; SLC31A2
KH.C2.579	Cirobu.g00004791	SRSF7	-2.69824	0.195	0.286	0	0.000187709	1	SRSF12; SRSF3; SRSF7
KH.C8.644	Cirobu.g00009297	MAK16	-2.70391	0.069	0.173	0	1.3e-06	0.0187913	MAK16
KH.C12.60	Cirobu.g00003170	SFTPB	-2.7156	0.299	0.462	0	2.57e-08	0.00037109	PSAP; PSAPL1; SFTPB
KH.L4.13	Cirobu.g00012479	LUC7L3	-2.72135	0.177	0.288	0	5.21e-06	0.0752557	LUC7L; LUC7L2; LUC7L3
KH.C9.527	Cirobu.g00010081	CACFD1	-2.72141	0.638	0.674	0	0.000913673	1	CACFD1
KH.C7.770	Cirobu.g00008649	DLX2/3/5	-2.72297	0.06	0.252	0	9.1e-15	1.31e-10	DLX1; DLX5; DLX6
KH.C2.78	Cirobu.g00005008	SCOC	-2.72764	0.593	0.645	0	0.000113305	1	SCOC
KH.C8.556	Cirobu.g00009202	RPP14	-2.72915	0.455	0.555	0	8.75e-07	0.012626	RPP14
KH.L172.2	Cirobu.g00011870	MRAS	-2.72975	0.251	0.345	0	0.000127743	1	MRAS; RAP1B; RRAS2
KH.C2.575	Cirobu.g00004787	UQCRQ	-2.73103	0.225	0.288	0	0.00945022	1	CDH24; UQCRQ
KH.L24.23	Cirobu.g00012221	MYCN	-2.73142	0.057	0.185	0	4.7e-09	6.78e-05	MNT; MYC; MYCN
KH.C7.785	Cirobu.g00008665	RHEB	-2.73249	0.344	0.412	0	0.00163091	1	AC113404.3; RHEB; RHEBL1
KH.C1.394	Cirobu.g00000630	LSM12	-2.73437	0.332	0.418	0	0.000324458	1	LSM12
KH.C8.118	Cirobu.g00008722	ZGC:92664	-2.74299	0.287	0.367	0	0.00125142	1	C17orf49; MYSM1; RNASEK-C17orf49
KH.C4.596	Cirobu.g00006699	KH2013:KH.C4.596_TAF9	-2.74757	0.114	0.207	0	3.18e-05	0.458891	AK6; PEX1
KH.C4.651	Cirobu.g00006761	KH2013:KH.C4.651_EPI-1	-2.74935	0.347	0.45	0	1.95e-05	0.281953	LAMB1
KH.C1.251	Cirobu.g00000472	PPP2R1B	-2.74984	0.171	0.324	0	1.39e-09	2.01e-05	PPP2R1A; PPP2R1B; PPP4R1
KH.L36.7	Cirobu.g00012368	KH2013:KH.L36.7_VWA1/2	-2.75011	0.91	0.801	0	6.34e-12	9.15e-08	COL12A1; COL14A1; COL22A1
KH.C11.162	Cirobu.g00001973	KH2013:KH.C11.162_CG8193	-2.75183	0.296	0.398	0	4.67e-05	0.673703	KH.C11.162
KH.C1.618	Cirobu.g00000873	KH2013:KH.C1.618_NAS-30/33/36/37/38	-2.75571	0.431	0.477	0	0.00747208	1	BMP1; MEP1B; TLL2
KH.S406.11	Cirobu.g00014449	GTF2A2	-2.7696	0.353	0.473	0	4.29e-06	0.0619424	GTF2A2
KH.S970.1	Cirobu.g00015252	PPPDE1	-2.76967	0.446	0.561	0	7.87e-07	0.0113635	DESI1; DESI2
KH.C8.265	Cirobu.g00008885	CECR5	-2.76982	0.225	0.372	0	8.33e-08	0.00120225	HDHD5
KH.L13.24	Cirobu.g00010993	FOXN2/3	-2.76993	0.323	0.459	0	2.98e-07	0.00429552	FOXN1; FOXN2; FOXN3
KH.C10.105	Cirobu.g00001301	KH2013:KH.C10.105	-2.77576	0.183	0.295	0	3.39e-06	0.0489284	TOMM34; TOMM70; TTC1
KH.C12.180	Cirobu.g00002711	LMPT	-2.77734	0.144	0.234	0	0.000160738	1	KH.C12.180
KH.C10.8	Cirobu.g00001882	F35D2.3	-2.77921	0.048	0.122	0	9.06e-05	1	FAT4; PROS1; SVEP1
KH.L108.3	Cirobu.g00010624	PSMA6	-2.78255	0.147	0.227	0	0.000707178	1	AC010132.3; PSMA2; PSMA6
KH.L34.21	Cirobu.g00012333	LAMP1/2	-2.79522	0.512	0.586	0	4.7e-05	0.678421	LAMP1; LAMP2; LAMP3
KH.L170.67	Cirobu.g00011805	SEC11A	-2.79785	0.263	0.325	0	0.00910216	1	SEC11A; SEC11C
KH.C2.546	Cirobu.g00004755	PFDN2	-2.80834	0.168	0.287	0	2.56e-06	0.0369533	PFDN2
KH.C10.267	Cirobu.g00001475	HEXB	-2.81181	0.096	0.16	0	0.00269193	1	HEXA; HEXB
KH.C14.601	Cirobu.g00004050	SAR1A	-2.82105	0.671	0.707	0	0.000516615	1	ARL14; SAR1A; SAR1B
KH.C12.181	Cirobu.g00002712	ALH-4/5	-2.83156	0.231	0.361	0	3.67e-07	0.00529145	ALDH3A1; ALDH3A2; ALDH3B1
KH.C9.192	Cirobu.g00009715	RUNDC1	-2.83396	0.093	0.184	0	4.25e-05	0.613942	RUNDC1
KH.L4.3	Cirobu.g00012497	KH2013:KH.L4.3_PTPRK	-2.84142	0.177	0.341	0	4.1e-10	5.92e-06	PTPRK; PTPRM; PTPRT
KH.C5.461	Cirobu.g00007348	SARS	-2.84298	0.491	0.579	0	5.94e-06	0.0857212	SARS; SARS2
KH.C14.21	Cirobu.g00003626	APRT	-2.86228	0.09	0.223	0	2.22e-08	0.000320282	APRT
KH.C3.583	Cirobu.g00005774	TMX3	-2.8643	0.186	0.282	0	8.1e-05	1	PDIA4; PDIA6; TMX3
KH.C8.212	Cirobu.g00008827	MFF	-2.86458	0.222	0.331	0	2.37e-05	0.341552	MFF
KH.S999.1	Cirobu.g00015280	TTC4	-2.87152	0.15	0.248	0	6.3e-05	0.909084	DNAJC7; TTC4; UNC45B
KH.C1.679	Cirobu.g00000940	MRPL34	-2.89323	0.293	0.426	0	7.91e-07	0.0114192	MRPL34
KH.C10.231	Cirobu.g00001436	AGXT2L1/2	-2.90003	0.045	0.129	0	1.17e-05	0.168743	AGXT2; ETNPPL; PHYKPL
KH.C2.346	Cirobu.g00004536	KH2013:KH.C2.346_SPON1	-2.90306	0.057	0.115	0	0.00134005	1	HMCN1; SPON1; SPON2
KH.L145.1	Cirobu.g00011279	TYW1	-2.90317	0.111	0.192	0	0.000246436	1	POR; TYW1; TYW1B
KH.C10.73	Cirobu.g00001875	SLC25A3	-2.91234	0.272	0.377	0	2.89e-05	0.41658	SLC25A19; SLC25A24; SLC25A3
KH.C1.615	Cirobu.g00000870	ABCB11	-2.91451	0.087	0.201	0	8.81e-07	0.0127198	ABCB1; ABCB11; ABCB4
KH.C2.642	Cirobu.g00004862	KH2013:KH.C2.642	-2.91811	0.111	0.233	0	2.98e-07	0.0043043	KH.C2.642
KH.C9.403	Cirobu.g00009946	IMP3	-2.91923	0.135	0.257	0	6.11e-07	0.00881996	AC012314.17; IMP3; RPS9
KH.C14.125	Cirobu.g00003534	ATP5F1	-2.93406	0.35	0.408	0	0.00825274	1	ATP5PB
KH.C1.1258	Cirobu.g00000286	KH2013:KH.C1.1258_B3GALT1	-2.94065	0.051	0.145	0	2.62e-06	0.0378579	B3GALT1; B3GALT2; B3GALT5
KH.C8.411	Cirobu.g00009043	1700024G13RIK	-2.94965	0.048	0.13	0	2.24e-05	0.323288	C10orf53
KH.C9.182	Cirobu.g00009704	KH2013:KH.C9.182_AADAT	-2.95168	0.027	0.11	0	2.64e-06	0.038092	AADAT; KYAT1; KYAT3
KH.C1.1027	Cirobu.g00000033	HDAC1/2	-2.95245	0.153	0.284	0	1.57e-07	0.00226402	HDAC1; HDAC2; HDAC3
KH.C14.534	Cirobu.g00003978	ADCY9	-2.95902	0.042	0.136	0	1.34e-06	0.0194039	ADCY3; ADCY8; ADCY9
KH.C8.479	Cirobu.g00009117	SRP54	-2.96559	0.338	0.445	0	1.57e-05	0.225982	SRP54; SRPRA
KH.C1.471	Cirobu.g00000714	NCAPD2	-2.9672	0.141	0.262	0	1.07e-06	0.0154433	NCAPD2
KH.C9.763	Cirobu.g00010342	NMA1/2	-2.96777	0.147	0.258	0	5.38e-06	0.0776896	NMNAT1; NMNAT2; NMNAT3
KH.C7.423	Cirobu.g00008268	PREB	-2.96844	0.302	0.388	0	0.000786635	1	PAFAH1B1; PREB; TAF5L
KH.C2.254	Cirobu.g00004434	EPB41L5	-2.972	0.257	0.348	0	0.000114089	1	EPB41L4A; EPB41L4B; EPB41L5
KH.C2.730	Cirobu.g00004956	KH2013:KH.C2.730_RNF149	-2.97822	0.311	0.377	0	0.0051247	1	RNF130; RNF149; RNF150
KH.L37.63	Cirobu.g00012429	BUD31	-2.98347	0.174	0.282	0	1.86e-05	0.268432	BUD31
KH.L10.30	Cirobu.g00010521	MARC1/2	-2.99433	0.18	0.286	0	2.56e-05	0.368788	MARC1; MARC2; MOCOS
KH.C9.150	Cirobu.g00009669	DCLK1/2	-3.00196	0.027	0.155	0	3.97e-10	5.73e-06	DCLK1; DCLK2; DCX
KH.S653.2	Cirobu.g00014868	BCL2L1/2	-3.00542	0.371	0.5	0	6.43e-08	0.00092742	BCL2; BCL2L2; BCL2L2-PABPN1
KH.C10.100	Cirobu.g00001296	EXOSC5	-3.00942	0.069	0.153	0	2.88e-05	0.41546	EXOSC4; EXOSC5; IQCA1
KH.L37.55	Cirobu.g00012420	ZC4H2	-3.01631	0.225	0.307	0	0.00132316	1	ZC4H2
KH.S406.9	Cirobu.g00014469	ARID3B	-3.03138	0.057	0.132	0	8.85e-05	1	ARID3A; ARID3B; ARID3C
KH.C1.70	Cirobu.g00000964	OSBPL5/8	-3.03382	0.051	0.155	0	5.01e-07	0.00723162	OSBPL11; OSBPL5; OSBPL8
KH.C5.367	Cirobu.g00007243	LRP2	-3.04087	0.32	0.384	0	0.00343458	1	CRB1; LRP2
KH.C3.713	Cirobu.g00005915	P53	-3.04164	0.219	0.281	0	0.00508674	1	TP53; TP63; TP73
KH.C12.108	Cirobu.g00002632	RRP12	-3.04664	0.048	0.133	0	1.07e-05	0.154666	RRP12
KH.C3.533	Cirobu.g00005720	UBE2S	-3.05195	0.341	0.461	0	1.51e-05	0.217656	UBE2B; UBE2N; UBE2S
KH.S891.2	Cirobu.g00015155	PDXK	-3.05416	0.183	0.3	0	3.55e-06	0.05126	PDXK
KH.L65.5	Cirobu.g00012942	KH2013:KH.L65.5_SRSF4/6	-3.05698	0.183	0.316	0	1.04e-07	0.00150464	SRSF4; SRSF5; SRSF6
KH.C1.843	Cirobu.g00001122	MRPL9	-3.06255	0.195	0.324	0	3.27e-07	0.00472274	MRPL9
KH.C10.133	Cirobu.g00001331	KH2013:KH.C10.133	-3.0635	0.222	0.345	0	1.82e-06	0.0263235	PCYT1A; PCYT1B; PCYT2
KH.S1366.1	Cirobu.g00013825	KH2013:KH.S1366.1	-3.07284	0.123	0.213	0	0.000126078	1	KH.S1366.1
KH.L18.22	Cirobu.g00011958	BDH1	-3.08436	0.234	0.371	0	2.38e-06	0.034367	BDH1; HSD17B6
KH.C9.331	Cirobu.g00009866	ACTR3B	-3.08923	0.485	0.575	0	2.65e-05	0.383108	ACTA1; ACTR3; ACTR3B
KH.L96.87	Cirobu.g00013435	TBX2/3	-3.09468	0.075	0.159	0	5.15e-05	0.743335	TBX2; TBX3; TBX4
KH.C6.15	Cirobu.g00007669	KH2013:KH.C6.15_METTL24	-3.1035	0.015	0.107	0	1.21e-07	0.00175233	METTL24
KH.C7.6	Cirobu.g00008461	AMMECR1	-3.14267	0.425	0.521	0	2.13e-06	0.0307737	AMMECR1; AMMECR1L
KH.L116.53	Cirobu.g00010784	B4GALT5/6	-3.14383	0.033	0.142	0	3.17e-08	0.000457917	B4GALT2; B4GALT5; B4GALT6
KH.C1.661	Cirobu.g00000921	MXD1/3/4	-3.15167	0.497	0.575	0	0.000420339	1	MXD1; MXD4; MXI1
KH.C8.608	Cirobu.g00009258	OBFC2B	-3.16216	0.353	0.472	0	4.1e-07	0.00592164	NABP1; NABP2
KH.L18.15	Cirobu.g00011950	GNL3L	-3.16439	0.09	0.201	0	9.18e-07	0.0132464	GNL2; GNL3; GNL3L
KH.C10.273	Cirobu.g00001482	EMG1	-3.1705	0.365	0.444	0	0.000168244	1	EMG1
KH.C2.761	Cirobu.g00004989	KH2013:KH.C2.761_CERS1	-3.17219	0.219	0.375	0	4.18e-09	6.03e-05	CERS2; CERS4; CERS6
KH.C9.41	Cirobu.g00009953	SLC25A23/24/25	-3.21621	0.069	0.184	0	2.1e-07	0.00303273	SLC25A23; SLC25A24; SLC25A25
KH.C1.389	Cirobu.g00000624	SF3B1	-3.22479	0.228	0.309	0	0.000365854	1	MUC4; SF3B1
KH.C7.580	Cirobu.g00008440	PFDN1	-3.23305	0.317	0.447	0	2.44e-07	0.00351772	PFDN1
KH.C4.479	Cirobu.g00006574	EIF3M	-3.23535	0.138	0.249	0	4.31e-06	0.0622164	COPS7A; EIF3M; VCL
KH.C4.176	Cirobu.g00006245	KH2013:KH.C4.176_TAGLN/2/3	-3.26118	0.284	0.378	0	7.92e-05	1	TAGLN; TAGLN2; TAGLN3
KH.L170.78	Cirobu.g00011817	EIF3A	-3.27011	0.102	0.24	0	1.27e-08	0.000183286	EIF3A; HYDIN
KH.C3.45	Cirobu.g00005631	PRKCA	-3.27242	0.308	0.446	0	6.33e-08	0.000913395	PRKCA; PRKCB; PRKCG
KH.C2.895	Cirobu.g00005136	COPS8	-3.27577	0.44	0.501	0	0.00103152	1	COPS8
KH.C6.39	Cirobu.g00007851	COX4NB	-3.29485	0.398	0.483	0	3.51e-05	0.506912	EMC8; EMC9
KH.L96.3	Cirobu.g00013372	AKAP13	-3.29798	0.228	0.361	0	1.35e-06	0.019437	AC008878.3; AKAP13; ARHGEF18
KH.C7.432	Cirobu.g00008278	PANE1	-3.31065	0.222	0.292	0	0.00333924	1	CENPM
KH.C10.403	Cirobu.g00001622	KH2013:KH.C10.403	-3.32206	0.395	0.466	0	4.79e-05	0.691976	KH.C10.403
KH.C5.487	Cirobu.g00007376	TOLLIP	-3.32998	0.246	0.373	0	3.67e-06	0.0529992	MCTP2; TOLLIP
KH.C8.230	Cirobu.g00008847	CG7519	-3.33061	0.293	0.337	0	0.00963733	1	PBDC1
KH.C1.962	Cirobu.g00001253	RAB23	-3.33573	0.159	0.23	0	0.00239504	1	RAB23; RAB30; RAB5A
KH.L153.37	Cirobu.g00011486	SRGAP1/2/3	-3.33626	0.201	0.335	0	8.32e-08	0.00120017	SRGAP1; SRGAP2; SRGAP3
KH.L131.2	Cirobu.g00011034	TOP1	-3.3367	0.365	0.441	0	0.00113842	1	TOP1; TOP1MT
KH.C8.268	Cirobu.g00008888	SLC27A2/3/5/6	-3.34008	0.287	0.436	0	3.69e-08	0.000533227	SLC27A2; SLC27A3; SLC27A6
KH.L128.11	Cirobu.g00010956	DNMT3B	-3.35443	0.222	0.293	0	0.00354284	1	DNMT3A; DNMT3B; DNMT3L
KH.L19.9	Cirobu.g00012056	NES	-3.35571	0.269	0.443	0	1.7e-10	2.46e-06	COBL; COBLL1
KH.L87.8	Cirobu.g00013227	EIF4H	-3.36553	0.084	0.189	0	1.62e-06	0.0233307	CSTF2T; EIF4B; EIF4H
KH.C2.915	Cirobu.g00005158	PCBD1/2	-3.37577	0.473	0.568	0	0.00192293	1	PCBD1; PCBD2
KH.S1251.1	Cirobu.g00013750	KH2013:KH.S1251.1	-3.37825	0.144	0.263	0	4.85e-07	0.006999	HPRT1; PRTFDC1
KH.C2.660	Cirobu.g00004881	PTGS2	-3.38147	0.293	0.445	0	1.02e-07	0.00147137	NRXN2; NRXN3; PTGS2
KH.C13.88	Cirobu.g00003492	ERP44	-3.39092	0.719	0.627	0	0.0073578	1	ERP44; PDIA3; PDIA4
KH.C1.292	Cirobu.g00000517	KH2013:KH.C1.292	-3.39458	0.299	0.43	0	2.42e-07	0.00349285	NKTR; PPID; PPIG
KH.C4.381	Cirobu.g00006467	PLCB1/2/3	-3.39591	0.069	0.22	0	1.9e-10	2.74e-06	PLCB1; PLCB2; PLCB4
KH.S460.8	Cirobu.g00014553	SEC14L1/5	-3.39897	0.311	0.447	0	2.7e-07	0.00390167	SEC14L1; SEC14L2; SEC14L5
KH.C2.505	Cirobu.g00004710	C2ORF68	-3.40846	0.12	0.237	0	1.6e-06	0.0230933	C2orf68
KH.L119.33	Cirobu.g00010870	KH2013:KH.L119.33_EYS	-3.44735	0.524	0.66	0	3.14e-09	4.54e-05	FSTL4; NOTCH1; VWDE
KH.C2.703	Cirobu.g00004927	KH2013:KH.C2.703_CUBN	-3.45291	0.231	0.115	0	3.73e-08	0.000538695	BMP1; CUBN; TLL2
KH.C7.370	Cirobu.g00008211	KH2013:KH.C7.370	-3.45789	0.129	0.241	0	1.79e-06	0.0257637	KH.C7.370
KH.C3.888	Cirobu.g00006101	ATP5E	-3.47105	0.189	0.324	0	1.15e-07	0.0016633	ATP5F1E; ATP5F1EP2
KH.C8.177	Cirobu.g00008787	BYSL	-3.47136	0.114	0.21	0	1.16e-05	0.166783	BYSL
KH.C10.528	Cirobu.g00001755	KH2013:KH.C10.528	-3.49361	0.015	0.122	0	4.99e-09	7.21e-05	KH.C10.528
KH.C3.374	Cirobu.g00005549	SPAG1	-3.50657	0.105	0.195	0	6.5e-05	0.938713	RPAP3; SPAG1; TOMM34
KH.C1.633	Cirobu.g00000890	PICALM	-3.52058	0.293	0.366	0	0.000811964	1	PICALM; SNAP91
KH.C14.288	Cirobu.g00003711	KCNMA1	-3.52371	0.201	0.332	0	4.72e-07	0.00681871	KCNMA1; KCNT2; KCNU1
KH.C4.354	Cirobu.g00006438	MRPS17	-3.54773	0.219	0.356	0	3.96e-08	0.000571812	AC092647.5; MRPS17
KH.S555.2	Cirobu.g00014682	KH2013:KH.S555.2_LARP6	-3.54817	0.228	0.371	0	2.32e-08	0.000334781	LARP6; LARP7; SSB
KH.C2.441	Cirobu.g00004639	RRM1	-3.54819	0.183	0.253	0	0.00265504	1	RRM1
KH.S498.1	Cirobu.g00014598	CCNE1	-3.55466	0.198	0.293	0	7.7e-05	1	CCNA2; CCNE1; CCNE2
KH.C2.893	Cirobu.g00005134	CTTN	-3.56612	0.353	0.477	0	2.63e-07	0.00378877	CTTN; DBNL; HCLS1
KH.C3.831	Cirobu.g00006040	SSB	-3.59057	0.18	0.316	0	7.47e-08	0.00107782	LARP6; LARP7; SSB
KH.L50.13	Cirobu.g00012728	SOD/1	-3.59763	0.207	0.298	0	0.000182627	1	CCS; SOD1; SOD3
KH.C14.279	Cirobu.g00003701	MAD2L1	-3.60142	0.105	0.267	0	4.35e-11	6.28e-07	MAD2L1; MAD2L2
KH.C2.618	Cirobu.g00004835	GSPT1/2	-3.6143	0.317	0.403	0	0.00107753	1	GSPT1; GSPT2; HBS1L
KH.C4.805	Cirobu.g00006930	KH2013:KH.C4.805	-3.61859	0.317	0.381	0	0.00718775	1	ANKRD17; NOP53
KH.C3.589	Cirobu.g00005780	GCSH	-3.62323	0.575	0.648	0	9.13e-05	1	GCSH
KH.C7.516	Cirobu.g00008370	C6ORF57	-3.64226	0.377	0.441	0	0.000968257	1	SDHAF4
KH.C13.11	Cirobu.g00003322	KH2013:KH.C13.11_EXT2	-3.64669	0.105	0.194	0	5.66e-05	0.817072	EXT1; EXT2; EXTL1
KH.C1.624	Cirobu.g00000880	LSM6	-3.65254	0.15	0.285	0	3.11e-07	0.00448483	LSM2; LSM6; SNRPF
KH.C8.125	Cirobu.g00008730	PPIH	-3.66219	0.159	0.273	0	1.42e-06	0.0204629	PPID; PPIF; PPIH
KH.C7.583	Cirobu.g00008443	FMNL1/2/3	-3.66291	0.362	0.526	0	4.78e-10	6.9e-06	FMNL1; FMNL2; FMNL3
KH.C3.682	Cirobu.g00005881	MRPL36	-3.66738	0.168	0.243	0	0.00165064	1	MRPL36
KH.C4.488	Cirobu.g00006584	PRKCB	-3.66771	0.006	0.102	0	1.23e-08	0.000176901	PRKCA; PRKCB; PRKCG
KH.C5.7	Cirobu.g00007580	SURF6	-3.67638	0.069	0.177	0	5.56e-07	0.00803095	SURF6
KH.C1.621	Cirobu.g00000877	KH2013:KH.C1.621	-3.67972	0.413	0.5	0	0.000311554	1	NDUFA12; NDUFAF2
KH.L153.32	Cirobu.g00011481	KH2013:KH.L153.32_PPP1R9A	-3.68107	0.165	0.299	0	2.4e-07	0.00346885	KH.L153.32
KH.C3.429	Cirobu.g00005608	HSPA9	-3.68217	0.132	0.262	0	5.78e-08	0.000834881	HSPA5; HSPA8; HSPA9
KH.C7.689	Cirobu.g00008559	KH2013:KH.C7.689	-3.70814	0.293	0.118	0	1.09e-15	1.57e-11	CRISPLD1; CRISPLD2; VIT
KH.C9.72	Cirobu.g00010294	CDH1/13/15/2/3/4	-3.72239	0.569	0.655	0	1.36e-08	0.00019625	CDH11; CDH12; CDH4
KH.C5.587	Cirobu.g00007487	TRAPPC5	-3.72577	0.419	0.481	0	0.00196197	1	TRAPPC5
KH.L97.4	Cirobu.g00013455	ADSSL/1	-3.72673	0.186	0.251	0	0.00561548	1	ADSS; ADSSL1
KH.C4.71	Cirobu.g00006826	HS3ST3L	-3.72737	0.883	0.826	0	0.00314949	1	HS3ST3A1; HS3ST6
KH.C1.987	Cirobu.g00001280	BAZ2B	-3.72753	0.072	0.215	0	1.35e-09	1.95e-05	BAZ2A; BAZ2B; BPTF
KH.C2.494	Cirobu.g00004697	PSMD13	-3.7324	0.368	0.475	0	1.17e-05	0.168753	PSMD13
KH.C8.272	Cirobu.g00008893	KH2013:KH.C8.272_CSNK1A1	-3.73448	0.599	0.688	0	7.78e-09	0.000112336	CSNK1A1; CSNK1A1L; CSNK1E
KH.C11.483	Cirobu.g00002318	NDRG1/2/3/4	-3.73681	0.132	0.238	0	1.45e-05	0.209389	NDRG1; NDRG3; NDRG4
KH.C8.447	Cirobu.g00009082	PSIP1	-3.73993	0.216	0.317	0	1.82e-05	0.262053	HDGFL2; HDGFL3; PSIP1
KH.L53.15	Cirobu.g00012766	FLOT1	-3.74101	0.41	0.519	0	1.06e-05	0.153519	FLOT1
KH.C5.63	Cirobu.g00007535	NASP	-3.76014	0.186	0.245	0	0.00482068	1	NASP
KH.C3.860	Cirobu.g00006071	EIF3B	-3.76765	0.15	0.24	0	0.000111203	1	EIF2A; EIF3B; PUF60
KH.C8.363	Cirobu.g00008989	KH2013:KH.C8.363_DAZAP1	-3.77848	0.111	0.211	0	1.4e-05	0.201549	DAZAP1; MSI1; MSI2
KH.L116.41	Cirobu.g00010772	Lib-like	-3.7833	0.293	0.385	0	9.53e-05	1	KH.L116.41
KH.C14.103	Cirobu.g00003510	TMEM131	-3.79196	0.135	0.298	0	1.26e-10	1.82e-06	TMEM131; TMEM131L
KH.C11.149	Cirobu.g00001958	RHOU	-3.79258	0.138	0.372	0	3.19e-17	4.61e-13	CDC42; RHOU; RHOV
KH.L124.2	Cirobu.g00010923	KH2013:KH.L124.2	-3.81463	0.311	0.406	0	0.000129746	1	AC023055.1; MKL1; SARNP
KH.C2.26	Cirobu.g00004440	LARS	-3.82235	0.18	0.267	0	0.000489648	1	IARS2; LARS; MARS2
KH.L154.60	Cirobu.g00011602	KH2013:KH.L154.60_C54C8.2	-3.827	0.371	0.427	0	0.00620885	1	B4GAT1; LARGE1; LARGE2
KH.S484.3	Cirobu.g00014569	KH2013:KH.S484.3_CD63	-3.83674	0.62	0.66	0	4.03e-06	0.0581271	CD63; TSPAN33; TSPAN5
KH.L5.19	Cirobu.g00012712	KH2013:KH.L5.19_ARPP19	-3.84659	0.204	0.38	0	6.72e-11	9.7e-07	ARPP19; ENSA
KH.C2.42	Cirobu.g00004616	POU4F1/2/3	-3.85007	0.006	0.116	0	6.66e-10	9.62e-06	POU4F1; POU4F2; POU4F3
KH.C7.125	Cirobu.g00007945	MMGT1/2	-3.85411	0.341	0.468	0	4.35e-07	0.00628202	GPN1; GPN2; GPN3
KH.C5.98	Cirobu.g00007611	ATP6AP1	-3.85515	0.458	0.51	0	0.000335647	1	ATP6AP1; ATP6AP1L
KH.C2.856	Cirobu.g00005093	KH2013:KH.C2.856	-3.85832	0.081	0.217	0	5.07e-09	7.32e-05	RPAP3; SGTA; ST13
KH.L41.46	Cirobu.g00012599	OTOGL	-3.86123	0.677	0.404	0	2.74e-15	3.95e-11	OTOGL; SELP
KH.C14.291	Cirobu.g00003715	DACH1/2	-3.86143	0.314	0.47	0	9.98e-09	0.000144045	DACH1; DACH2; SKIL
KH.C11.453	Cirobu.g00002287	CHP/2	-3.86211	0.769	0.754	0	8.27e-05	1	CHP1; CHP2; PPP3R1
KH.C3.658	Cirobu.g00005854	RRS1	-3.86802	0.072	0.188	0	1.55e-07	0.00224187	RRS1
KH.C2.690	Cirobu.g00004913	TMEM41B	-3.87673	0.53	0.564	0	0.000711854	1	TMEM41A; TMEM41B
KH.C3.9	Cirobu.g00006113	PRPSAP1/2	-3.88276	0.045	0.142	0	1.12e-06	0.0162333	PRPS2; PRPSAP1; PRPSAP2
KH.C5.91	Cirobu.g00007604	CNOT1	-3.88723	0.216	0.32	0	3.2e-05	0.462568	CNOT1
KH.L11.2	Cirobu.g00010671	KIAA0232	-3.88835	0.563	0.648	0	2.17e-06	0.0313004	KIAA0232
KH.C3.21	Cirobu.g00005372	KH2013:KH.C3.21_HSPG2	-3.89446	0.117	0.242	0	3.02e-07	0.0043605	HMCN1; HSPG2; LAMA2
KH.C10.135	Cirobu.g00001333	KH2013:KH.C10.135	-3.89795	0.689	0.716	0	0.00415789	1	EIF2S2; EIF5
KH.C2.1026	Cirobu.g00004142	STARD13/8	-3.90672	0.069	0.147	0	0.000138196	1	DLC1; STARD13; STARD8
KH.C5.44	Cirobu.g00007324	KH2013:KH.C5.44_YPR114W	-3.90832	0.314	0.398	0	0.000126718	1	FAM57B; TMEM56; TMEM56-RWDD3
KH.S460.2	Cirobu.g00014547	KSH/1	-3.9125	0.743	0.733	0	0.000925046	1	TMEM167A; TMEM167B
KH.C8.672	Cirobu.g00009328	KH2013:KH.C8.672_SBP1	-3.91263	0.56	0.641	0	3.27e-05	0.471706	SRSF1; SRSF9
KH.C5.546	Cirobu.g00007442	SACM1L	-3.91484	0.222	0.337	0	8.13e-06	0.117345	INPP5F; SACM1L; SYNJ1
KH.C5.596	Cirobu.g00007497	SI:DKEYP-75B4.10	-3.91979	0.416	0.527	0	0.000958348	1	ASGR2; CD209; COLEC11
KH.C2.94	Cirobu.g00005185	KH2013:KH.C2.94	-3.9241	0.138	0.302	0	7.78e-10	1.12e-05	KH.C2.94
KH.C2.606	Cirobu.g00004822	EIF2S1	-3.92952	0.21	0.307	0	7.54e-05	1	EIF2S1
KH.C3.869	Cirobu.g00006080	SNRNP200	-3.95663	0.183	0.305	0	9.21e-07	0.0132913	ASCC3; HFM1; SNRNP200
KH.C3.466	Cirobu.g00005649	TMEM188	-3.96283	0.566	0.58	0	0.00872949	1	CNEP1R1
KH.L9.26	Cirobu.g00013253	KH2013:KH.L9.26	-3.97213	0.35	0.469	0	8.2e-05	1	COQ10A; COQ10B
KH.C9.582	Cirobu.g00010142	NOS1APA	-3.97383	0.048	0.172	0	7.21e-09	0.000103997	GULP1; LDLRAP1; NOS1AP
KH.C2.425	Cirobu.g00004622	PPP1R12B	-3.98529	0.213	0.367	0	3.25e-09	4.69e-05	PPP1R12A; PPP1R12B; PPP1R12C
KH.L96.52	Cirobu.g00013397	MLX	-3.99711	0.213	0.304	0	0.000286723	1	MLX; MLXIP; MLXIPL
KH.C7.204	Cirobu.g00008030	NDUFB5	-4.03128	0.428	0.483	0	0.00131511	1	NDUFB5; NME4
KH.L40.4	Cirobu.g00012555	EIF4EBP1/2/3	-4.04213	0.365	0.443	0	0.000515536	1	EIF4EBP1; EIF4EBP2; EIF4EBP3
KH.C2.286	Cirobu.g00004469	GGT7	-4.04854	0.254	0.38	0	1.58e-06	0.0228599	GGT1; GGT2; GGT7
KH.C14.611	Cirobu.g00004061	INCENP	-4.08631	0.054	0.155	0	7.59e-07	0.0109508	INCENP
KH.C7.46	Cirobu.g00008308	CLTB	-4.08971	0.407	0.505	0	4.59e-06	0.0662363	CLTA; CLTB
KH.L39.1	Cirobu.g00012469	SNAPC1	-4.10452	0.069	0.157	0	2.75e-05	0.396801	FOXF1; FOXH1; FOXQ1
KH.C5.83	Cirobu.g00007595	KH2013:KH.C5.83	-4.14344	0.15	0.238	0	0.000147963	1	KH.C5.83
KH.C6.65	Cirobu.g00007879	CACNA1H	-4.1454	0.024	0.174	0	2.08e-12	3e-08	CACNA1G; CACNA1H; CACNA1I
KH.C14.75	Cirobu.g00004084	LARP1	-4.14577	0.066	0.19	0	1.85e-08	0.000267074	LARP1; LARP1B
KH.C3.30	Cirobu.g00005470	SRCAP	-4.15182	0.329	0.401	0	0.000139053	1	AC106886.5; EP400; SRCAP
KH.L18.70	Cirobu.g00012011	TMEFF1/2	-4.17289	0.207	0.306	0	0.00011725	1	KH.L18.70
KH.S1271.1	Cirobu.g00013764	SNAP23/24/25	-4.17847	0.341	0.431	0	0.00016007	1	SNAP23; SNAP25; SNAP29
KH.L141.60	Cirobu.g00011216	TAX1BP1	-4.18504	0.461	0.514	0	0.00104441	1	CALCOCO1; CALCOCO2; TAX1BP1
KH.C9.88	Cirobu.g00010468	UBE2A	-4.19771	0.781	0.779	0	0.000461495	1	UBE2A; UBE2B; UBE2D4
KH.S852.2	Cirobu.g00015119	MEX3B	-4.20408	0.111	0.265	0	6.88e-10	9.92e-06	MEX3B; MEX3C; MEX3D
KH.C4.262	Cirobu.g00006338	SEPT10/11/6/8	-4.21474	0.695	0.714	0	0.000555044	1	SEPT11; SEPT6; SEPT8
KH.C4.213	Cirobu.g00006286	CCNB1/2	-4.23752	0.075	0.191	0	1.88e-07	0.0027085	CCNA1; CCNB1; CCNB2
KH.L22.33	Cirobu.g00012148	KH2013:KH.L22.33_TPMT	-4.24237	0.611	0.625	0	0.000987259	1	TPMT
KH.C1.454	Cirobu.g00000696	STARD3	-4.24483	0.12	0.248	0	1.43e-07	0.00206156	STAR; STARD3; STARD3NL
KH.C3.296	Cirobu.g00005465	ISOC2	-4.27115	0.518	0.572	0	0.000501804	1	ISOC1; ISOC2
KH.C1.670	Cirobu.g00000931	ATP5C1	-4.27135	0.284	0.373	0	0.000232792	1	ATP5F1C
KH.C1.1138	Cirobu.g00000155	TARS	-4.27347	0.287	0.411	0	1.96e-06	0.0282202	TARS; TARS2; TARSL2
KH.L137.7	Cirobu.g00011119	KH2013:KH.L137.7_B4GALT7	-4.27969	0.284	0.392	0	1.34e-05	0.193243	B4GALT1; B4GALT4; B4GALT7
KH.C8.407	Cirobu.g00009038	WFS1	-4.29541	0.278	0.345	0	0.00401812	1	WFS1
KH.C8.724	Cirobu.g00009386	KH2013:KH.C8.724_TECTB	-4.32373	0.515	0.658	0	2.26e-05	0.326729	GP2; TECTB; UMOD
KH.C1.1297	Cirobu.g00000329	GTPBP4	-4.36956	0.102	0.235	0	1.34e-08	0.00019286	DRG2; GTPBP4; MTG2
[truncated: 25,512 more rows]

## Sheet: Subcluster 8 (papillae)
KH ID	ANISEED ID	UniqueName	avg_logFC	pct.1	pct.2	cluster	p_val	p_val_adj	Top3 BLAST hits in human
KH.S605.3	Cirobu.g00014792	CRYBA1/2/4	Inf	0.966	0.113	8	6.22e-91	8.98e-87	CRYBB2; CRYGN; CRYGS
KH.C11.249	Cirobu.g00002066	RSPO3	348.235	0.966	0.027	8	2.32e-191	3.35e-187	SPON2
KH.L96.44	Cirobu.g00013388	MMP23B	272.228	1	0.857	8	4.02e-14	5.8e-10	KH.L96.44
KH.C1.216	Cirobu.g00000433	MYL1/3/4/6	117.228	1	0.937	8	4.69e-11	6.77e-07	MYL1; MYL3; MYL4
KH.C11.129	Cirobu.g00001936	KH2013:KH.C11.129_SEC61G	83.2278	1	0.949	8	1.17e-07	0.00168932	SEC61G
KH.L140.5	Cirobu.g00011157	CMTM4/7	83.0877	1	0.437	8	6.71e-41	9.68e-37	CMTM4; CMTM7; PLP2
KH.L170.42	Cirobu.g00011779	KH2013:KH.L170.42_GNG10/12/2/3/4/5/7/8	61.337	0.983	0.543	8	2.06e-29	2.97e-25	GNG12; GNG2; GNG7
KH.C11.360	Cirobu.g00002187	KH2013:KH.C11.360	51.2278	0.914	0.012	8	1.12e-227	1.62e-223	KH.C11.360
KH.L130.10	Cirobu.g00011014	KH2013:KH.L130.10	48.7532	0.966	0.571	8	5.54e-29	8e-25	KH.L130.10
KH.S521.4	Cirobu.g00014621	GABARAP	46.2278	1	0.934	8	1.06e-09	1.53e-05	GABARAP; GABARAPL1; GABARAPL2
KH.C8.717	Cirobu.g00009378	CPLX1/2	45.1774	0.983	0.267	8	1.57e-49	2.27e-45	CPLX1; CPLX2
KH.C3.736	Cirobu.g00005939	KH2013:KH.C3.736_TUB1/3	44.0796	0.948	0.165	8	8.08e-67	1.17e-62	TUBA1C; TUBA3C; TUBA3D
KH.L116.40	Cirobu.g00010771	KH2013:KH.L116.40_ATP2A1/2	43.3443	0.897	0.173	8	8.5e-58	1.23e-53	ATP2A1; ATP2A2; ATP2A3
KH.S546.3	Cirobu.g00014667	KH2013:KH.S546.3	43.2278	1	0.955	8	0.00233752	1	KH.S546.3
KH.C3.516	Cirobu.g00005701	KH2013:KH.C3.516	41.9329	0.776	0.002	8	3.31e-240	4.78e-236	KH.C3.516
KH.C4.559	Cirobu.g00006660	KH2013:KH.C4.559_TAGLN/2/3	40.6429	0.948	0.416	8	7.74e-32	1.12e-27	CNN1; TAGLN; TAGLN2
KH.C14.124	Cirobu.g00003533	KH2013:KH.C14.124	40.0954	0.81	0.652	8	2.53e-06	0.0364957	KH.C14.124
KH.C7.92	Cirobu.g00008693	KH2013:KH.C7.92	39.2281	0.759	0.107	8	9.17e-57	1.32e-52	KH.C7.92
KH.C1.175	Cirobu.g00000387	KLRC1/2/3	36.9143	1	0.876	8	1.37e-19	1.98e-15	KLRD1; KLRG1; KLRK1
KH.C4.231	Cirobu.g00006306	BX005256.5	36.2243	1	0.193	8	2.6e-61	3.76e-57	KH.C4.231
KH.C2.637	Cirobu.g00004856	KH2013:KH.C2.637_B3GALT1	36.1788	0.983	0.78	8	2.18e-26	3.15e-22	B3GALT1; B3GALT5; B3GNT5
KH.C8.244	Cirobu.g00008862	KH2013:KH.C8.244_CG43324	35.2287	1	0.906	8	3.37e-16	4.87e-12	GNG10; GNG12; GNG7
KH.L13.35	Cirobu.g00011005	KH2013:KH.L13.35	32.5214	0.897	0.448	8	2.47e-25	3.56e-21	KH.L13.35
KH.C8.318	Cirobu.g00008940	KH2013:KH.C8.318_CSNK1A1	30.2964	0.914	0.337	8	1.99e-37	2.87e-33	CSNK1A1; CSNK1A1L; CSNK1E
KH.C8.326	Cirobu.g00008949	C3ORF64	30.2278	0.966	0.351	8	1.8e-42	2.59e-38	EOGT; POMGNT2
KH.C9.565	Cirobu.g00010123	ANNIX	28.6264	0.69	0.042	8	6.65e-89	9.6e-85	ANXA1; ANXA4; ANXA7
KH.C13.127	Cirobu.g00003341	TP53INP1/2	28.1007	0.966	0.882	8	2.88e-12	4.15e-08	TP53INP1; TP53INP2
KH.C11.378	Cirobu.g00002206	KH2013:KH.C11.378_CLDN1/10/14/19/2/3/4/5/6/7/9	27.6507	0.966	0.896	8	2.61e-08	0.000376716	CLDN1; CLDN19; CLDN7
KH.C2.271	Cirobu.g00004453	KH2013:KH.C2.271	27.2278	0.966	0.806	8	3.49e-15	5.04e-11	KH.C2.271
KH.C8.287	Cirobu.g00008908	KH2013:KH.C8.287	26.4622	0.776	0.163	8	9.84e-40	1.42e-35	KH.C8.287
KH.C1.367	Cirobu.g00000600	SLC39A10/6	25.8419	0.81	0.267	8	4.89e-30	7.05e-26	SLC39A10; SLC39A14; SLC39A6
KH.C4.797	Cirobu.g00006920	KH2013:KH.C4.797_FRRS1	25.8105	0.948	0.012	8	1.11e-242	1.6e-238	FRRS1; MALRD1; MDGA1
KH.C11.143	Cirobu.g00001952	MYL12.1/2	25.2278	1	0.88	8	1.91e-15	2.76e-11	MYL12A; MYL12B; MYL9
KH.C8.573	Cirobu.g00009220	KH2013:KH.C8.573_CALM1/2	24.9506	0.828	0.048	8	1.46e-114	2.11e-110	CALM1; CALM2; CALM3
KH.S610.1	Cirobu.g00014804	CALM1/2/4	24.0599	0.759	0.005	8	4.82e-212	6.96e-208	CALM1; CALM2; CALM3
KH.C7.753	Cirobu.g00008631	TG	22.8897	0.862	0.055	8	3.94e-114	5.68e-110	SMOC1; TG
KH.C10.175	Cirobu.g00001374	KH2013:KH.C10.175	20.2252	0.845	0.317	8	1.93e-26	2.78e-22	KH.C10.175
KH.L154.4	Cirobu.g00011580	KH2013:KH.L154.4_ACTB/1/2	19.2278	1	0.975	8	6.43e-10	9.29e-06	ACTA2; ACTB; ACTG1
KH.C10.50	Cirobu.g00001725	RAB1B	19.2254	0.931	0.846	8	2.15e-13	3.1e-09	RAB1A; RAB1B; RAB8B
KH.C1.1276	Cirobu.g00000306	KH2013:KH.C1.1276_CALM1/2	19.1786	0.845	0.036	8	7.23e-138	1.04e-133	CALM1; CALM3; CALML3
KH.L105.3	Cirobu.g00010567	KH2013:KH.L105.3	18.8574	0.569	0.103	8	1.89e-29	2.72e-25	KH.L105.3
KH.C1.1023	Cirobu.g00000029	TM9SF2	18.0781	1	0.785	8	4.05e-24	5.84e-20	TM9SF2; TM9SF3; TM9SF4
KH.C9.512	Cirobu.g00010065	KH2013:KH.C9.512_VIL1	17.9096	0.931	0.157	8	3.06e-59	4.41e-55	AVIL; SCIN; VIL1
KH.C2.852	Cirobu.g00005089	KH2013:KH.C2.852_GST-11	17.7605	0.862	0.619	8	1.03e-07	0.00148576	GSTA1; GSTA2; HPGDS
KH.C10.264	Cirobu.g00001472	MSI1/2	17.513	0.966	0.245	8	7.33e-50	1.06e-45	HNRNPDL; MSI1; MSI2
KH.C8.415	Cirobu.g00009047	ALG10	17.1616	0.948	0.383	8	2.86e-34	4.12e-30	ALG10; ALG10B
KH.C14.528	Cirobu.g00003971	KH2013:KH.C14.528_FBN2	16.9666	0.845	0.073	8	4.43e-89	6.39e-85	FBN1; FBN2; NID2
KH.C3.710	Cirobu.g00005912	C8ORF83	15.742	0.862	0.798	8	3.02e-11	4.35e-07	TRIQK
KH.C14.65	Cirobu.g00004073	DCDC2B	15.2278	0.914	0.214	8	9.42e-48	1.36e-43	DCDC2; DCDC2B; DCDC2C
KH.C4.506	Cirobu.g00006603	KH2013:KH.C4.506_HMCN1	15.2105	0.931	0.211	8	9.8e-45	1.41e-40	HMCN1; HMCN2; MXRA5
KH.C4.584	Cirobu.g00006686	TMED3/7	14.9789	0.948	0.809	8	1.76e-05	0.253958	TMED3; TMED7; TMED7-TICAM2
KH.C2.797	Cirobu.g00005027	KH2013:KH.C2.797	14.4451	0.897	0.653	8	4.23e-16	6.11e-12	KH.C2.797
KH.C3.724	Cirobu.g00005927	TGFB2/3	13.4055	0.517	0.066	8	1.12e-36	1.62e-32	TGFB1; TGFB2; TGFB3
KH.C1.314	Cirobu.g00000542	RGS1/10/13/18/3/4/5/8	13.3047	0.948	0.329	8	8.95e-38	1.29e-33	RGS17; RGS19; RGS20
KH.C9.317	Cirobu.g00009851	SEC61B	13.221	0.983	0.912	8	1.74e-10	2.51e-06	SEC61B
KH.C1.612	Cirobu.g00000867	GNAI1/2/3	13.0138	0.81	0.302	8	1.65e-26	2.38e-22	GNAI1; GNAI2; GNAI3
KH.C9.423	Cirobu.g00009968	KH2013:KH.C9.423	12.9088	0.517	0.01	8	1.93e-113	2.79e-109	CHST11; CHST12; CHST9
KH.C6.128	Cirobu.g00007645	CELF3/4/5/6	12.8007	0.897	0.174	8	1.87e-52	2.69e-48	CELF3; CELF5; CELF6
KH.L152.2	Cirobu.g00011396	ISL1/2	12.7809	0.862	0.026	8	2.88e-163	4.16e-159	ISL1; ISL2; LHX9
KH.C9.142	Cirobu.g00009660	KH2013:KH.C9.142_ANXA7	12.7801	0.862	0.462	8	8.94e-18	1.29e-13	ANXA11; ANXA4; ANXA7
KH.C8.73	Cirobu.g00009392	GOT1/2	12.4762	0.914	0.278	8	1.11e-42	1.6e-38	GOT1; GOT1L1; GOT2
KH.C5.193	Cirobu.g00007058	ATP6V0E/1/2	12.4028	0.948	0.714	8	1.37e-14	1.98e-10	ATP6V0E1; ATP6V0E2
KH.S908.2	Cirobu.g00015176	CILP	12.2278	0.879	0.066	8	1.15e-101	1.66e-97	CILP; CILP2; TECTA
KH.C12.419	Cirobu.g00002973	KH2013:KH.C12.419_TSPAN4/9	12.1948	0.983	0.775	8	2.89e-21	4.17e-17	CD53; TSPAN11; TSPAN9
KH.C11.627	Cirobu.g00002476	KH2013:KH.C11.627_CLC-2/5	12.1273	0.81	0.103	8	8.33e-60	1.2e-55	CLDN14; CLDN18; CLDN19
KH.C1.133	Cirobu.g00000341	KH2013:KH.C1.133_RCN1/3	12.0426	0.983	0.903	8	7.11e-11	1.03e-06	CALU; RCN1; RCN3
KH.C8.774	Cirobu.g00009441	KH2013:KH.C8.774_FOXL1	11.8541	0.776	0.269	8	3.21e-19	4.63e-15	FOXG1; FOXI1; FOXI2
KH.L28.8	Cirobu.g00012273	FGF11/12/13/14	11.8205	0.707	0.107	8	6.29e-43	9.08e-39	FGF12; FGF13; FGF14
KH.C11.501	Cirobu.g00002339	CANB/2	11.8103	0.897	0.735	8	9.3e-09	0.000134155	AC017083.3; PPP3R1; PPP3R2
KH.C3.566	Cirobu.g00005755	KH2013:KH.C3.566_KIF5C	11.6493	0.897	0.327	8	6.38e-31	9.2e-27	KIF5A; KIF5B; KIF5C
KH.C1.412	Cirobu.g00000651	CSNK2B	11.5056	0.914	0.71	8	4.32e-09	6.24e-05	CSNK2B
KH.C14.77	Cirobu.g00004086	KH2013:KH.C14.77	11.3647	0.879	0.064	8	2.54e-105	3.67e-101	KH.C14.77
KH.C9.212	Cirobu.g00009738	C6AST1/3/4	11.3638	0.862	0.232	8	1.09e-35	1.58e-31	ASTL; MEP1A; MEP1B
KH.C7.236	Cirobu.g00008064	MRPL33	11.2225	0.793	0.692	8	0.000411582	1	KH.C7.236
KH.C1.669	Cirobu.g00000929	CASZ1	11.2021	0.862	0.09	8	3.91e-81	5.64e-77	CASZ1; ZXDA; ZXDB
KH.C8.70	Cirobu.g00009359	ITPR1/2/3	11.1819	0.828	0.284	8	5.5e-33	7.94e-29	ITPR1; ITPR2; ITPR3
KH.C3.246	Cirobu.g00005410	SELT/2	10.9044	0.862	0.733	8	6.15e-05	0.887665	MIEN1; SELENOT
KH.C12.279	Cirobu.g00002819	SAMHD1	10.5024	0.707	0.165	8	4.13e-32	5.96e-28	SAMHD1
KH.C1.1157	Cirobu.g00000176	KCND1/2/3	10.4631	0.879	0.165	8	5.22e-53	7.54e-49	KCND1; KCND2; KCND3
KH.C9.12	Cirobu.g00009635	RALGPS1/2	10.3615	0.862	0.254	8	2.99e-33	4.31e-29	RALGPS1; RALGPS2; RASGRF1
KH.C7.613	Cirobu.g00008477	FAIM	10.29	0.707	0.444	8	5.26e-08	0.000759205	FAIM
KH.C2.313	Cirobu.g00004500	IGF1/2	10.161	0.638	0.124	8	2.37e-30	3.42e-26	IGF1; INS
KH.S793.4	Cirobu.g00015070	KH2013:KH.S793.4	10.135	0.793	0.283	8	2.05e-26	2.96e-22	KH.S793.4
KH.C9.226	Cirobu.g00009752	CDK14/15	10.0881	0.845	0.241	8	1.52e-30	2.19e-26	CDK14; CDK15; CDK16
KH.C14.221	Cirobu.g00003639	RBM47	10.0264	0.862	0.181	8	4.93e-48	7.12e-44	A1CF; RBM46; RBM47
KH.C4.42	Cirobu.g00006509	CAPN1/11/2/3/8/9	9.98897	0.845	0.272	8	1.5e-32	2.17e-28	CAPN1; CAPN3; CAPN9
KH.C3.819	Cirobu.g00006027	LIG1	9.95928	0.448	0.169	8	6.44e-10	9.29e-06	LIG1; LIG3; LIG4
KH.C8.38	Cirobu.g00009007	PRKACB	9.79707	0.914	0.437	8	9.66e-28	1.39e-23	PRKACA; PRKACB; PRKACG
KH.C7.88	Cirobu.g00008688	GNB1/2/3/4	9.66005	0.862	0.432	8	5.78e-19	8.35e-15	GNB1; GNB2; GNB4
KH.L5.1	Cirobu.g00012703	SPNA1/2	9.59417	0.724	0.111	8	7.04e-46	1.02e-41	SPTA1; SPTAN1; SPTBN2
KH.L10.2	Cirobu.g00010509	C09F9.2	9.57106	0.776	0.412	8	5.1e-12	7.36e-08	GPR152
KH.C12.45	Cirobu.g00003005	NARS	9.5016	0.862	0.474	8	1.68e-13	2.43e-09	DARS; NARS; NARS2
KH.C3.55	Cirobu.g00005738	KH2013:KH.C3.55	9.47668	0.724	0.028	8	4.64e-121	6.7e-117	KH.C3.55
KH.C12.671	Cirobu.g00003249	FLNA	9.28874	0.879	0.342	8	4.45e-30	6.42e-26	FLNA; FLNB; FLNC
KH.C13.67	Cirobu.g00003469	PPA1/2	9.20365	0.966	0.759	8	6.55e-10	9.46e-06	PPA1; PPA2
KH.S621.4	Cirobu.g00014838	KH2013:KH.S621.4_ROST	9.18983	0.741	0.505	8	7.37e-08	0.00106323	KH.S621.4
KH.C1.941	Cirobu.g00001230	HMBOX1	8.89493	0.603	0.038	8	2.03e-74	2.94e-70	HMBOX1; HNF1A; HNF1B
KH.C4.78	Cirobu.g00006902	SEL1L/2	8.89163	0.569	0.007	8	7.14e-142	1.03e-137	KIAA0141; SEL1L; SEL1L2
KH.C4.1	Cirobu.g00006163	KH2013:KH.C4.1	8.86493	0.586	0.021	8	5.64e-98	8.13e-94	KH.C4.1
KH.C1.1012	Cirobu.g00000017	CHMP5	8.76617	0.793	0.442	8	2.67e-10	3.85e-06	AL136295.1; CHMP4B; CHMP5
KH.C11.404	Cirobu.g00002236	CYP2J2/6	8.67937	0.931	0.019	8	2.1e-204	3.03e-200	CYP1A1; CYP2E1; CYP2J2
KH.C2.3	Cirobu.g00004484	CG32039	8.5827	0.776	0.55	8	2e-06	0.0289347	SVIP
KH.C5.76	Cirobu.g00007587	BTRC	8.52389	0.793	0.154	8	9.16e-42	1.32e-37	BTRC; FBXW11; FBXW7
KH.C9.412	Cirobu.g00009956	KH2013:KH.C9.412	8.44963	0.914	0.388	8	4.32e-29	6.24e-25	KH.C9.412
KH.C9.850	Cirobu.g00010438	NAS-1/6/8	8.26292	0.638	0.008	8	1.06e-157	1.52e-153	ASTL; BMP1; MEP1A
KH.L157.5	Cirobu.g00011644	KH2013:KH.L157.5_ATP1A1/2/3/4	8.23027	0.897	0.755	8	1.04e-10	1.5e-06	ATP1A1; ATP1A2; ATP1A3
KH.C3.297	Cirobu.g00005466	UBE2QL1	8.21669	0.914	0.349	8	1.65e-33	2.39e-29	UBE2Q1; UBE2Q2; UBE2QL1
KH.C2.223	Cirobu.g00004401	CAP1/2	8.19166	0.862	0.47	8	4.28e-22	6.18e-18	CAP1; CAP2
KH.C5.253	Cirobu.g00007124	KCNIP1/2/3/4	8.15813	0.845	0.265	8	3.46e-31	5e-27	KCNIP2; KCNIP3; KCNIP4
KH.C9.660	Cirobu.g00010229	SVIL	8.05657	0.828	0.555	8	4.51e-13	6.51e-09	AVIL; SVIL; VIL1
KH.C12.587	Cirobu.g00003156	GDI/1/2	7.86931	0.845	0.571	8	9.91e-11	1.43e-06	CHML; GDI1; GDI2
KH.L87.13	Cirobu.g00013174	IQGAP1/2/3	7.83402	0.862	0.521	8	1.33e-16	1.92e-12	IQGAP1; IQGAP2; IQGAP3
KH.S1399.1	Cirobu.g00013855	INPP5A	7.77877	0.879	0.518	8	5.98e-18	8.63e-14	INPP5A; INPP5D; INPPL1
KH.L96.90	Cirobu.g00013438	KH2013:KH.L96.90	7.5563	0.69	0.022	8	1.92e-125	2.77e-121	CRABP2
KH.S1754.3	Cirobu.g00014062	NEF1_CHICK	7.53459	0.966	0.918	8	1.13e-07	0.00163358	TMEM258
KH.S862.1	Cirobu.g00015134	CAMK1G	7.42694	0.828	0.305	8	1.43e-26	2.07e-22	CAMK1; CAMK1D; PNCK
KH.C8.590	Cirobu.g00009238	KIAA0513	7.41838	0.776	0.318	8	5.8e-22	8.36e-18	KIAA0513
KH.C2.947	Cirobu.g00005192	MED11	7.38132	0.431	0.211	8	2.6e-05	0.374671	MED11
KH.C2.168	Cirobu.g00004341	LPIN/1/2/3	7.25361	0.776	0.207	8	5.41e-31	7.8e-27	LPIN1; LPIN2; LPIN3
KH.C10.31	Cirobu.g00001522	RABAC1	7.20556	0.862	0.91	8	0.00783958	1	ARL6IP5; RABAC1
KH.C8.34	Cirobu.g00008964	RER1	7.19846	0.931	0.827	8	0.000875552	1	RER1
KH.C1.88	Cirobu.g00001162	ANK1/2/3	7.18958	0.914	0.325	8	7.88e-33	1.14e-28	ANK1; ANK2; ANK3
KH.C8.374	Cirobu.g00009001	GRK4/5/6	7.12952	0.828	0.312	8	2.97e-24	4.29e-20	GRK4; GRK5; GRK6
KH.C11.22	Cirobu.g00002035	ACTR2	7.00159	0.862	0.546	8	1.56e-12	2.25e-08	ACTA1; ACTC1; ACTR2
KH.C10.423	Cirobu.g00001644	MATN1/2/4	6.9934	0.517	0.003	8	4.31e-149	6.22e-145	COL6A5; COL6A6; MATN1
KH.L116.34	Cirobu.g00010765	KH2013:KH.L116.34_P4HB	6.94655	0.5	0.004	8	2.26e-135	3.26e-131	P4HB; PDIA2; PDILT
KH.C8.532	Cirobu.g00009176	CU856539.4	6.92041	0.31	0.013	8	1.24e-47	1.8e-43	KLHDC2; LZTR1; RABEPK
KH.C10.455	Cirobu.g00001677	KLHDC8A	6.90733	0.69	0.448	8	1.2e-06	0.0173559	KLHDC8A; KLHDC8B; KLHL18
KH.S728.3	Cirobu.g00014978	KH2013:KH.S728.3_UMOD	6.87538	0.259	0.02	8	1.09e-26	1.57e-22	NID2; STAB1; UMOD
KH.C5.215	Cirobu.g00007083	ADD1/2/3	6.87364	0.828	0.177	8	4.52e-42	6.52e-38	ADD1; ADD2; ADD3
KH.C14.201	Cirobu.g00003617	KH2013:KH.C14.201_LRP10/12/3	6.86602	0.828	0.38	8	7.09e-19	1.02e-14	MALRD1; MDGA1; MDGA2
KH.C14.520	Cirobu.g00003964	FOXI2	6.86254	0.345	0.024	8	4.26e-38	6.15e-34	FOXE3; FOXI2; FOXI3
KH.C8.93	Cirobu.g00009606	TMEM62	6.84129	0.638	0.239	8	3.13e-14	4.52e-10	TMEM62
KH.C11.184	Cirobu.g00001996	KH2013:KH.C11.184_GAL10	6.80557	0.914	0.61	8	3.17e-13	4.58e-09	GALE; TGDS; UXS1
KH.C1.317	Cirobu.g00000545	KH2013:KH.C1.317_SPTLC2/3	6.77737	0.776	0.495	8	6.23e-10	9e-06	SPTLC1; SPTLC2; SPTLC3
KH.C3.389	Cirobu.g00005565	RAB2A	6.77204	0.862	0.44	8	6.23e-19	8.99e-15	RAB14; RAB2A; RAB2B
KH.C8.407	Cirobu.g00009038	WFS1	6.76632	0.845	0.31	8	1.27e-27	1.84e-23	WFS1
KH.C1.454	Cirobu.g00000696	STARD3	6.69879	0.81	0.196	8	2.95e-38	4.26e-34	STAR; STARD3; STARD3NL
KH.C7.583	Cirobu.g00008443	FMNL1/2/3	6.64478	0.81	0.477	8	3.99e-13	5.75e-09	FMNL1; FMNL2; FMNL3
KH.L162.9	Cirobu.g00011673	FHOD1/3	6.61817	0.672	0.389	8	2.67e-08	0.000385173	DIAPH3; FHOD1; FHOD3
KH.C9.582	Cirobu.g00010142	NOS1APA	6.60123	0.655	0.124	8	3.88e-34	5.6e-30	GULP1; LDLRAP1; NOS1AP
KH.C5.447	Cirobu.g00007332	SNF4	6.5599	0.69	0.048	8	1.15e-80	1.65e-76	PRKAG1; PRKAG2; PRKAG3
KH.S988.1	Cirobu.g00015271	ARPC1B	6.55373	0.879	0.764	8	6.1e-05	0.880601	ARPC1A; ARPC1B; CIAO1
KH.C3.374	Cirobu.g00005549	SPAG1	6.51941	0.81	0.15	8	9.62e-48	1.39e-43	RPAP3; SPAG1; TOMM34
KH.C13.25	Cirobu.g00003425	KH2013:KH.C13.25_GCLM	6.38026	0.655	0.146	8	7.43e-30	1.07e-25	AKR1C3; GCLM
KH.C10.474	Cirobu.g00001697	HMBS	6.35198	0.897	0.18	8	1.96e-50	2.83e-46	HMBS
KH.C10.173	Cirobu.g00001372	KH2013:KH.C10.173	6.29367	0.724	0.136	8	2.04e-37	2.94e-33	GSTT2; GSTT2B
KH.C3.727	Cirobu.g00005930	C2H14ORF119	6.27296	0.897	0.558	8	1.19e-17	1.71e-13	C14orf119
KH.L154.60	Cirobu.g00011602	KH2013:KH.L154.60_C54C8.2	6.10006	0.759	0.401	8	7.07e-13	1.02e-08	B4GAT1; LARGE1; LARGE2
KH.L116.21	Cirobu.g00010751	KH2013:KH.L116.21_TRY-2	6.08188	0.741	0.028	8	6.91e-123	9.98e-119	CTRL; OVCH1; OVCH2
KH.C8.678	Cirobu.g00009334	KH2013:KH.C8.678_TLL2	6.02875	0.793	0.36	8	7.69e-18	1.11e-13	BMP1; TLL1; TLL2
KH.C7.260	Cirobu.g00008090	KH2013:KH.C7.260_TPM1/2	5.97906	0.828	0.793	8	0.00366661	1	TPM1; TPM3; TPM4
KH.L155.25	Cirobu.g00011623	KH2013:KH.L155.25_PPK/23	5.97695	0.603	0.042	8	1.75e-69	2.53e-65	ASIC3; ASIC5
KH.C8.272	Cirobu.g00008893	KH2013:KH.C8.272_CSNK1A1	5.96811	0.845	0.662	8	6.72e-07	0.00969688	CSNK1A1; CSNK1A1L; CSNK1E
KH.C11.18	Cirobu.g00001992	KH2013:KH.C11.18_MTNR1B	5.93089	0.517	0.014	8	8.16e-100	1.18e-95	GPR50; MTNR1A; MTNR1B
KH.S663.1	Cirobu.g00014888	ERH	5.92867	0.931	0.746	8	3.28e-07	0.00473314	ERH
KH.C4.381	Cirobu.g00006467	PLCB1/2/3	5.90224	0.776	0.163	8	1.51e-40	2.18e-36	PLCB1; PLCB2; PLCB4
KH.L96.87	Cirobu.g00013435	TBX2/3	5.90036	0.724	0.118	8	3.6e-46	5.2e-42	TBX2; TBX3; TBX4
KH.C12.225	Cirobu.g00002760	RASSF/2/4/6	5.88409	0.31	0.02	8	1.48e-36	2.14e-32	RASSF2; RASSF4; RASSF6
KH.S534.6	Cirobu.g00014647	NCALD	5.8836	0.379	0.07	8	1.53e-17	2.2e-13	HPCA; HPCAL1; HPCAL4
KH.L141.60	Cirobu.g00011216	TAX1BP1	5.83745	0.724	0.494	8	7.12e-06	0.102811	CALCOCO1; CALCOCO2; TAX1BP1
KH.C1.70	Cirobu.g00000964	OSBPL5/8	5.83418	0.552	0.116	8	5.39e-25	7.78e-21	OSBPL11; OSBPL5; OSBPL8
KH.C5.487	Cirobu.g00007376	TOLLIP	5.79738	0.724	0.33	8	3.2e-14	4.61e-10	MCTP2; TOLLIP
KH.C1.980	Cirobu.g00001273	CAPZB	5.78602	0.879	0.671	8	3.3e-07	0.00476752	CAPZB
KH.L9.26	Cirobu.g00013253	KH2013:KH.L9.26	5.78181	0.845	0.427	8	7.58e-14	1.09e-09	COQ10A; COQ10B
KH.C9.458	Cirobu.g00010005	CG43162	5.74717	0.69	0.378	8	7.1e-07	0.0102433	PRRC2B
KH.C2.346	Cirobu.g00004536	KH2013:KH.C2.346_SPON1	5.63884	0.69	0.079	8	4.13e-55	5.96e-51	HMCN1; SPON1; SPON2
KH.C9.150	Cirobu.g00009669	DCLK1/2	5.63193	0.655	0.106	8	2.61e-38	3.77e-34	DCLK1; DCLK2; DCX
KH.C8.692	Cirobu.g00009350	KH2013:KH.C8.692	5.5834	0.69	0.444	8	5.34e-07	0.00771343	KH.C8.692
KH.C14.534	Cirobu.g00003978	ADCY9	5.55898	0.638	0.095	8	1.91e-40	2.75e-36	ADCY3; ADCY8; ADCY9
KH.C1.661	Cirobu.g00000921	MXD1/3/4	5.54989	0.845	0.547	8	9.15e-11	1.32e-06	MXD1; MXD4; MXI1
KH.L141.32	Cirobu.g00011186	ADRA1B	5.53647	0.879	0.625	8	3.81e-11	5.5e-07	ADRA1B; ADRB1; CNR1
KH.L3.10	Cirobu.g00012280	EPS8	5.47757	0.793	0.085	8	3.19e-71	4.6e-67	EPS8; EPS8L1; EPS8L2
KH.C5.83	Cirobu.g00007595	KH2013:KH.C5.83	5.47455	0.741	0.198	8	8.18e-28	1.18e-23	KH.C5.83
KH.S460.8	Cirobu.g00014553	SEC14L1/5	5.46183	0.862	0.399	8	4.29e-17	6.2e-13	SEC14L1; SEC14L2; SEC14L5
KH.C5.62	Cirobu.g00007524	KH2013:KH.C5.62_ODF3L2	5.44245	0.621	0.015	8	2.73e-124	3.93e-120	ODF3; ODF3L1; ODF3L2
KH.C14.103	Cirobu.g00003510	TMEM131	5.42834	0.793	0.241	8	6.58e-26	9.5e-22	TMEM131; TMEM131L
KH.C12.119	Cirobu.g00002644	SH3KBP1	5.42401	0.672	0.352	8	6.26e-10	9.04e-06	CD2AP; ITSN1; SH3KBP1
KH.C10.231	Cirobu.g00001436	AGXT2L1/2	5.41927	0.431	0.098	8	6.23e-16	9e-12	AGXT2; ETNPPL; PHYKPL
KH.L19.9	Cirobu.g00012056	NES	5.34863	0.759	0.391	8	1.45e-12	2.1e-08	COBL; COBLL1
KH.L116.41	Cirobu.g00010772	Lib-like	5.34458	0.793	0.348	8	7.71e-19	1.11e-14	KH.L116.41
KH.L96.57	Cirobu.g00013402	EXOC5	5.27398	0.5	0.281	8	6.32e-05	0.912786	EXOC5
KH.L153.21	Cirobu.g00011470	KH2013:KH.L153.21_CTSD	5.26191	0.621	0.504	8	0.00502673	1	CTSD; CTSE; REN
KH.C2.424	Cirobu.g00004621	YWHAG	5.22598	0.983	0.864	8	3.29e-10	4.75e-06	YWHAB; YWHAG; YWHAH
KH.S618.5	Cirobu.g00014833	KH2013:KH.S618.5_MUP1/3	5.18861	0.517	0.106	8	5.19e-24	7.49e-20	SLC7A6; SLC7A7; SLC7A9
KH.C7.20	Cirobu.g00008025	KH2013:KH.C7.20_E1C120_CHICK	5.17711	0.724	0.418	8	5.93e-10	8.55e-06	CYP4F12; CYP4F3; CYP4F8
KH.L153.37	Cirobu.g00011486	SRGAP1/2/3	5.17023	0.828	0.285	8	2.18e-28	3.15e-24	SRGAP1; SRGAP2; SRGAP3
KH.C9.763	Cirobu.g00010342	NMA1/2	5.16901	0.621	0.218	8	6.12e-15	8.83e-11	NMNAT1; NMNAT2; NMNAT3
KH.L4.3	Cirobu.g00012497	KH2013:KH.L4.3_PTPRK	5.12004	0.776	0.286	8	1.08e-23	1.56e-19	PTPRK; PTPRM; PTPRT
KH.L18.5	Cirobu.g00011988	KH2013:KH.L18.5	5.10933	0.845	0.571	8	4.48e-07	0.0064706	KH.L18.5
KH.C8.810	Cirobu.g00009481	DNAJC25	5.07948	0.897	0.37	8	6.7e-25	9.67e-21	DNAJC16; DNAJC25; DNAJC25-GNG10
KH.C14.585	Cirobu.g00004033	KH2013:KH.C14.585	5.06908	0.655	0.319	8	6.46e-10	9.32e-06	KH.C14.585
KH.C2.254	Cirobu.g00004434	EPB41L5	5.06457	0.655	0.315	8	3.82e-12	5.51e-08	EPB41L4A; EPB41L4B; EPB41L5
KH.L96.3	Cirobu.g00013372	AKAP13	5.03538	0.845	0.311	8	2.5e-27	3.61e-23	AC008878.3; AKAP13; ARHGEF18
KH.L170.94	Cirobu.g00011834	KH2013:KH.L170.94	5.01129	0.224	0.007	8	1.22e-40	1.76e-36	KH.L170.94
KH.C11.46	Cirobu.g00002294	H3F3A	4.98755	1	0.878	8	3.31e-08	0.000478182	H3F3A; HIST2H3A; HIST2H3D
KH.L18.35	Cirobu.g00011972	CG17600	4.9677	0.431	0.009	8	2.16e-91	3.12e-87	FAM189A1
KH.C3.870	Cirobu.g00006082	SLC39A11	4.9654	0.862	0.258	8	9.17e-34	1.32e-29	SLC39A11; SLC39A4; SLC39A6
KH.C2.690	Cirobu.g00004913	TMEM41B	4.96223	0.776	0.548	8	1.62e-06	0.0233838	TMEM41A; TMEM41B
KH.C3.80	Cirobu.g00006006	FAM71A	4.91245	0.603	0.02	8	2.01e-106	2.9e-102	FAM71C
KH.C1.53	Cirobu.g00000777	YPEL5	4.90798	0.724	0.494	8	5.75e-06	0.0830357	YPEL1; YPEL2; YPEL5
KH.C11.128	Cirobu.g00001935	YIPF3	4.89376	0.621	0.351	8	4.34e-07	0.00625774	YIPF3
KH.C9.478	Cirobu.g00010027	SYT9	4.8781	0.569	0.025	8	2.46e-85	3.55e-81	SYT2; SYT5; SYT9
KH.C10.58	Cirobu.g00001811	ITPKA	4.87262	0.776	0.221	8	3.3e-29	4.76e-25	ITPKA; ITPKB; ITPKC
KH.C2.642	Cirobu.g00004862	KH2013:KH.C2.642	4.84155	0.569	0.192	8	1.19e-13	1.72e-09	KH.C2.642
KH.C1.615	Cirobu.g00000870	ABCB11	4.78006	0.448	0.165	8	9.76e-09	0.000140846	ABCB1; ABCB11; ABCB4
KH.S555.2	Cirobu.g00014682	KH2013:KH.S555.2_LARP6	4.77374	0.879	0.318	8	3.39e-30	4.89e-26	LARP6; LARP7; SSB
KH.L3.13	Cirobu.g00012283	KANK1/2/3/4	4.74951	0.707	0.119	8	9.71e-42	1.4e-37	KANK1; KANK2; KANK3
KH.C13.155	Cirobu.g00003372	CA7	4.71326	0.362	0.049	8	1.78e-23	2.57e-19	CA7; CA8
KH.L140.2	Cirobu.g00011154	KAZN	4.67898	0.724	0.187	8	2.4e-29	3.46e-25	KAZN; PPFIA1; PPFIA3
KH.C11.483	Cirobu.g00002318	NDRG1/2/3/4	4.63124	0.741	0.193	8	6.41e-30	9.25e-26	NDRG1; NDRG3; NDRG4
KH.S351.5	Cirobu.g00014352	SLC16A11/13/4	4.57366	0.586	0.038	8	5.3e-70	7.64e-66	SLC16A12; SLC16A4; SLC16A6
KH.C2.286	Cirobu.g00004469	GGT7	4.57199	0.879	0.332	8	1.03e-28	1.49e-24	GGT1; GGT2; GGT7
KH.C5.165	Cirobu.g00007028	UBE2NL	4.56564	0.81	0.612	8	0.00714783	1	UBE2D4; UBE2N; UBE2NL
KH.L56.1	Cirobu.g00012791	ADRBK1/2	4.55125	0.741	0.334	8	3.92e-15	5.66e-11	GRK2; GRK3; GRK5
KH.C10.546	Cirobu.g00001775	K07A1.3	4.52823	0.603	0.415	8	0.000130806	1	C19orf54
KH.S573.2	Cirobu.g00014711	KH2013:KH.S573.2	4.52708	0.81	0.47	8	4.17e-09	6.02e-05	KH.S573.2
KH.C4.753	Cirobu.g00006873	SH3BGR	4.4833	0.707	0.194	8	2.83e-23	4.08e-19	SH3BGRL; SH3BGRL2; SH3BGRL3
KH.C9.886	Cirobu.g00010475	F33E2.7	4.46809	0.621	0.164	8	4.91e-23	7.09e-19	KH.C9.886
KH.S553.1	Cirobu.g00014676	CCP84AC	4.45686	0.534	0.161	8	1.14e-15	1.65e-11	ZNF441; ZNF536; ZNF624
KH.C14.53	Cirobu.g00003973	KH2013:KH.C14.53_ARFGAP2/3	4.45227	0.776	0.621	8	0.00165122	1	ARFGAP1; ARFGAP2; ARFGAP3
KH.C7.535	Cirobu.g00008391	C11H19ORF42	4.43276	0.897	0.77	8	4.3e-06	0.0620087	AC008764.4; SMIM7
KH.C4.44	Cirobu.g00006531	GALNT4	4.42149	0.776	0.111	8	4.69e-53	6.77e-49	GALNT12; GALNT4; POC1B-GALNT4
KH.C3.719	Cirobu.g00005921	ABCF2	4.34143	0.397	0.143	8	2.47e-08	0.000356334	ABCF1; ABCF2; ABCF3
KH.S595.4	Cirobu.g00014766	KH2013:KH.S595.4	4.3262	0.759	0.172	8	1.47e-35	2.12e-31	KH.S595.4
KH.C11.453	Cirobu.g00002287	CHP/2	4.32282	0.845	0.754	8	0.00371451	1	CHP1; CHP2; PPP3R1
KH.C11.403	Cirobu.g00002235	SLC35B2	4.30136	0.638	0.284	8	1.7e-12	2.45e-08	SLC35B1; SLC35B2; SLC35B3
KH.L154.47	Cirobu.g00011588	ACBD3	4.25647	0.776	0.477	8	2.36e-08	0.00034049	ACBD3; SEC14L4; TMED8
KH.C2.209	Cirobu.g00004386	KH2013:KH.C2.209_CALM1/3	4.2368	0.845	0.39	8	3.31e-18	4.78e-14	CALM1; CALM3; CALML3
KH.L95.3	Cirobu.g00013328	KH2013:KH.L95.3	4.21771	0.931	0.809	8	1.21e-05	0.174329	KH.L95.3
KH.C9.319	Cirobu.g00009853	KH2013:KH.C9.319_PKD2	4.21386	0.81	0.271	8	1.77e-22	2.55e-18	PKD2; PKD2L1; PKD2L2
KH.C1.165	Cirobu.g00000376	VAMP1/2/3	4.18578	0.966	0.709	8	3.51e-18	5.07e-14	VAMP1; VAMP2; VAMP3
KH.C8.268	Cirobu.g00008888	SLC27A2/3/5/6	4.17082	0.552	0.398	8	0.00762683	1	SLC27A2; SLC27A3; SLC27A6
KH.C3.831	Cirobu.g00006040	SSB	4.15583	0.569	0.275	8	6.62e-07	0.00954993	LARP6; LARP7; SSB
KH.C7.187	Cirobu.g00008011	RHO1	4.14716	0.828	0.52	8	2.8e-09	4.04e-05	RHOA; RHOB; RHOC
KH.C14.29	Cirobu.g00003713	TTC39C	4.1428	0.724	0.293	8	5.05e-15	7.29e-11	TTC39A; TTC39B; TTC39C
KH.C11.77	Cirobu.g00002598	LGI1/2/3/4	4.13369	0.586	0.017	8	4.17e-109	6.01e-105	LRFN5; LRRTM3; RTN4RL2
KH.C4.250	Cirobu.g00006326	DDX24	4.10283	0.672	0.154	8	1.15e-27	1.67e-23	DDX24; DDX47
KH.S910.3	Cirobu.g00015180	HDAC11	4.07508	0.672	0.08	8	4.42e-53	6.37e-49	HDAC1; HDAC11; HDAC3
KH.L34.21	Cirobu.g00012333	LAMP1/2	4.06698	0.793	0.561	8	1.19e-06	0.017159	LAMP1; LAMP2; LAMP3
KH.C4.591	Cirobu.g00006694	SRPR	4.05312	0.741	0.366	8	3.62e-14	5.22e-10	SRP54; SRPRA
KH.L116.75	Cirobu.g00010808	C16ORF72	4.03961	0.638	0.32	8	1.11e-08	0.000159887	C16orf72
KH.C1.448	Cirobu.g00000689	RAP1GAP/2	4.02955	0.793	0.176	8	1.85e-37	2.67e-33	RAP1GAP; RAP1GAP2; SIPA1L3
KH.C7.750	Cirobu.g00008628	KH2013:KH.C7.750_AIFM2	4.01935	0.81	0.667	8	0.00123115	1	AIFM2; AIFM3
KH.C2.1080	Cirobu.g00004202	SYS1	4.00339	0.672	0.409	8	8.71e-07	0.0125778	SYS1; SYS1-DBNDD2
KH.C9.780	Cirobu.g00010361	KH2013:KH.C9.780_DAF-36	4.0012	0.724	0.021	8	2.18e-136	3.15e-132	KH.C9.780
KH.C4.169	Cirobu.g00006237	KH2013:KH.C4.169	3.96698	0.172	0.001	8	9.4e-52	1.36e-47	KH.C4.169
KH.S164.11	Cirobu.g00013988	KH2013:KH.S164.11_SLCO4A1	3.95278	0.586	0.177	8	3.03e-18	4.38e-14	SLCO3A1; SLCO4A1; SLCO4C1
KH.C9.274	Cirobu.g00009805	KH2013:KH.C9.274_NCS1	3.92765	0.759	0.403	8	2.92e-10	4.21e-06	HPCA; HPCAL1; NCS1
KH.C3.622	Cirobu.g00005817	ATP6V0D1	3.90875	0.707	0.439	8	1.51e-05	0.218048	ATP6V0D1; ATP6V0D2
KH.C11.468	Cirobu.g00002302	KH2013:KH.C11.468_ZBTB44	3.90848	0.793	0.128	8	1.39e-50	2.01e-46	ZBTB17; ZBTB44; ZBTB8A
KH.L87.11	Cirobu.g00013172	PHKG1/2	3.89963	0.793	0.226	8	8.31e-29	1.2e-24	CAMK4; PHKG1; PHKG2
KH.S460.2	Cirobu.g00014547	KSH/1	3.89654	0.879	0.729	8	6.95e-07	0.0100342	TMEM167A; TMEM167B
KH.C11.149	Cirobu.g00001958	RHOU	3.87697	0.793	0.301	8	1.31e-18	1.89e-14	CDC42; RHOU; RHOV
KH.L96.27	Cirobu.g00013369	KH2013:KH.L96.27	3.84505	0.638	0.097	8	1.18e-39	1.71e-35	GNAI1; GNAI2; GNAI3
KH.S1075.1	Cirobu.g00013566	YKR070W	3.81438	0.707	0.13	8	1.95e-38	2.82e-34	HDHD5; PGP
KH.C9.771	Cirobu.g00010351	HDAC3	3.80227	0.552	0.109	8	2.04e-24	2.95e-20	HDAC1; HDAC2; HDAC3
KH.C7.770	Cirobu.g00008649	DLX2/3/5	3.78476	0.741	0.189	8	4.32e-30	6.23e-26	DLX1; DLX5; DLX6
KH.C3.699	Cirobu.g00005898	ABCG1/4	3.78284	0.603	0.083	8	4.24e-39	6.12e-35	ABCG1; ABCG2; ABCG4
KH.C14.451	Cirobu.g00003887	SNTG1/2	3.76396	0.534	0.124	8	5.74e-21	8.28e-17	SNTG1; SNTG2
KH.L96.108	Cirobu.g00013345	KH2013:KH.L96.108_MUP1/3	3.74295	0.655	0.295	8	3e-10	4.34e-06	SLC7A6; SLC7A7; SLC7A9
KH.C8.659	Cirobu.g00009313	DHX32	3.73938	0.828	0.017	8	8.7e-179	1.25e-174	DHX15; DHX32; DQX1
KH.C11.191	Cirobu.g00002004	TPD52L1/2/3	3.73852	0.466	0.325	8	0.00417641	1	AC036214.3; TPD52L1; TPD52L2
KH.C8.159	Cirobu.g00008767	CG12061	3.73801	0.741	0.189	8	1.75e-31	2.53e-27	SLC8A1; SLC8A2; SLC8A3
KH.C6.65	Cirobu.g00007879	CACNA1H	3.73658	0.707	0.119	8	4.15e-39	5.99e-35	CACNA1G; CACNA1H; CACNA1I
KH.C9.43	Cirobu.g00009975	TPRN	3.72432	0.828	0.373	8	3.9e-20	5.64e-16	PPP1R18
KH.L61.1	Cirobu.g00012867	PRKAR2B	3.71978	0.621	0.422	8	0.000488381	1	PRKAR1B; PRKAR2A; PRKAR2B
KH.C6.36	Cirobu.g00007848	DYRK2/3/4	3.70005	0.448	0.01	8	4.52e-94	6.53e-90	DYRK2; DYRK3; DYRK4
KH.C8.372	Cirobu.g00008999	KH2013:KH.C8.372_ASAH2	3.69508	0.776	0.094	8	2.51e-60	3.62e-56	ASAH2; ASAH2B
KH.C2.93	Cirobu.g00005174	PICK1	3.69348	0.586	0.271	8	6.17e-11	8.91e-07	ARFIP1; ARFIP2; PICK1
KH.S643.6	Cirobu.g00014863	KH2013:KH.S643.6_CDKN1B	3.68031	0.638	0.31	8	4.34e-11	6.27e-07	CDKN1B; CDKN1C
KH.C4.488	Cirobu.g00006584	PRKCB	3.68006	0.828	0.051	8	1.6e-102	2.31e-98	PRKCA; PRKCB; PRKCG
KH.C7.38	Cirobu.g00008221	MICALL1/2	3.67043	0.655	0.196	8	5.5e-21	7.93e-17	MICAL3; MICALL1; MICALL2
KH.C7.496	Cirobu.g00008348	PDCD10	3.66057	0.69	0.272	8	5.12e-15	7.4e-11	PDCD10
KH.C5.98	Cirobu.g00007611	ATP6AP1	3.6518	0.776	0.487	8	1.41e-08	0.000203139	ATP6AP1; ATP6AP1L
KH.C13.152	Cirobu.g00003369	KH2013:KH.C13.152_F14B6.6	3.64538	0.655	0.284	8	1.58e-12	2.28e-08	B3GALT1; B3GALT5; B3GNT5
KH.C4.214	Cirobu.g00006287	GPA2	3.62989	0.5	0.047	8	4.86e-44	7.01e-40	GPHA2
KH.C8.50	Cirobu.g00009140	CADPS/2	3.61904	0.707	0.159	8	1.04e-29	1.5e-25	CADPS; CADPS2; UNC13A
KH.L141.28	Cirobu.g00011181	PDAP1	3.5646	0.741	0.506	8	4.99e-07	0.00720729	PDAP1
KH.C1.1118	Cirobu.g00000134	EFHD1/2	3.56076	0.879	0.675	8	1.55e-06	0.0223225	AIF1L; EFHD1; EFHD2
KH.C7.217	Cirobu.g00008044	SEC24C	3.5286	0.759	0.537	8	1.04e-07	0.00149586	SEC24B; SEC24C; SEC24D
KH.C4.409	Cirobu.g00006497	CHAC1	3.52486	0.759	0.037	8	9.5e-111	1.37e-106	CHAC1; CHAC2
KH.C2.810	Cirobu.g00005043	SERINC1/2/3	3.50975	0.724	0.536	8	0.00155746	1	SERINC1; SERINC2; SERINC3
KH.C9.334	Cirobu.g00009869	ICA1L	3.50886	0.759	0.326	8	1.36e-19	1.96e-15	ICA1; ICA1L
KH.C5.285	Cirobu.g00007157	WDR1	3.49422	0.862	0.418	8	9.93e-22	1.43e-17	NLE1; WDR1; WDR5
KH.C7.90	Cirobu.g00008691	SORBS1/2/3	3.48241	0.603	0.247	8	7e-12	1.01e-07	SH3RF2; SH3RF3; SORBS1
KH.C13.96	Cirobu.g00003501	C2H8ORF55	3.47965	0.603	0.275	8	4.23e-10	6.11e-06	THEM6
KH.C4.24	Cirobu.g00006315	ARCN1	3.47756	0.81	0.582	8	5.61e-05	0.809739	AP4M1; ARCN1
KH.C12.118	Cirobu.g00002643	FBXL4	3.45173	0.638	0.219	8	4.96e-16	7.16e-12	FBXL2; FBXL20; FBXL4
KH.C3.48	Cirobu.g00005662	KH2013:KH.C3.48	3.44951	0.552	0.198	8	1.36e-11	1.96e-07	MFSD10; MFSD14A; MFSD14B
KH.C3.257	Cirobu.g00005422	SPTBN1/2/4	3.43396	0.69	0.126	8	1.94e-35	2.81e-31	SPTB; SPTBN1; SPTBN2
KH.C3.231	Cirobu.g00005396	KH2013:KH.C3.231_FRRS1	3.42648	0.948	0.514	8	4.25e-22	6.14e-18	KH.C3.231
KH.C14.511	Cirobu.g00003954	MTMR1/2	3.42604	0.759	0.26	8	2.41e-21	3.49e-17	MTM1; MTMR1; MTMR2
KH.C2.252	Cirobu.g00004432	TH	3.38103	0.534	0.008	8	3.67e-125	5.3e-121	PAH; TH; TPH2
KH.C12.127	Cirobu.g00002653	CCDC104	3.37864	0.397	0.105	8	3.92e-13	5.65e-09	ARL2BP; CFAP36
KH.C8.413	Cirobu.g00009045	BCAP29/31	3.36082	0.569	0.208	8	1.5e-13	2.16e-09	BCAP29; BCAP31
KH.C1.27	Cirobu.g00000492	CERS5/6	3.35753	0.448	0.196	8	3.3e-07	0.00476316	CERS4; CERS5; CERS6
KH.L116.26	Cirobu.g00010756	SDR42E1/2	3.35618	0.621	0.124	8	1.83e-29	2.64e-25	NSDHL; SDR42E1; SDR42E2
KH.C7.766	Cirobu.g00008644	TMEM38A	3.34231	0.552	0.257	8	9.68e-10	1.4e-05	TMEM38A; TMEM38B
KH.L3.8	Cirobu.g00012299	AP3D1	3.34168	0.69	0.42	8	1.62e-09	2.33e-05	AP1G1; AP2A2; AP3D1
KH.C8.782	Cirobu.g00009450	KH2013:KH.C8.782_LPHN1/2/3	3.32952	0.603	0.161	8	2.54e-20	3.67e-16	ADGRL1; ADGRL2; ADGRL3
KH.C3.301	Cirobu.g00005472	CSNK2A1	3.30874	0.741	0.501	8	1.24e-05	0.178925	CSNK2A1; CSNK2A2; CSNK2A3
KH.C1.436	Cirobu.g00000677	PHO8	3.2754	0.241	0.001	8	3.61e-69	5.22e-65	ALPL; ALPP; ALPPL2
KH.C3.35	Cirobu.g00005523	LLGL1/2	3.2729	0.638	0.351	8	7.46e-10	1.08e-05	LLGL1; LLGL2; STXBP5
KH.C4.176	Cirobu.g00006245	KH2013:KH.C4.176_TAGLN/2/3	3.27286	0.603	0.348	8	3.66e-07	0.00527528	TAGLN; TAGLN2; TAGLN3
KH.C8.460	Cirobu.g00009097	MED9	3.25738	0.638	0.382	8	3.08e-06	0.0443852	KH.C8.460
KH.C3.45	Cirobu.g00005631	PRKCA	3.25209	0.69	0.405	8	2.95e-07	0.00426459	PRKCA; PRKCB; PRKCG
KH.C9.216	Cirobu.g00009742	KH2013:KH.C9.216_PLAC8	3.24823	0.983	0.66	8	3.12e-28	4.5e-24	CNFN; PLAC8; PLAC8L1
KH.S1051.1	Cirobu.g00013539	Ci-gnrh-1;	3.24326	0.69	0.021	8	1.93e-127	2.79e-123	KH.S1051.1
KH.L18.107	Cirobu.g00011911	SSR4	3.2278	0.983	0.925	8	0.000503115	1	SSR4
KH.C4.248	Cirobu.g00006323	IGSF21	3.22373	0.534	0.055	8	3.96e-45	5.72e-41	F11R; IGSF21; KIRREL3
KH.C4.327	Cirobu.g00006409	KH2013:KH.C4.327_RIF1	3.20985	0.724	0.179	8	2.13e-27	3.07e-23	KH.C4.327
KH.C7.81	Cirobu.g00008679	C1ORF9	3.20277	0.655	0.328	8	9.68e-09	0.00013978	SUCO
KH.C9.395	Cirobu.g00009936	PLA2G4A	3.19898	0.655	0.108	8	4.03e-39	5.81e-35	PLA2G4A; PLA2G4E; PLA2G4F
KH.C5.94	Cirobu.g00007607	KH2013:KH.C5.94_TRPA-1	3.18819	0.534	0.023	8	1.89e-80	2.72e-76	ANK1; ANK3; TRPA1
KH.C7.46	Cirobu.g00008308	CLTB	3.17819	0.862	0.469	8	5e-13	7.21e-09	CLTA; CLTB
KH.L153.59	Cirobu.g00011506	REPS/1/2	3.16969	0.724	0.243	8	3.55e-23	5.13e-19	ITSN1; REPS1; REPS2
KH.L70.5	Cirobu.g00013004	FAM3C	3.15363	0.621	0.397	8	1.82e-05	0.263013	FAM3A; FAM3C; FAM3D
KH.L11.2	Cirobu.g00010671	KIAA0232	3.14781	0.828	0.621	8	5.95e-08	0.000858445	KIAA0232
KH.C8.697	Cirobu.g00009355	C22ORF32	3.14365	0.724	0.542	8	0.000902264	1	SMDT1
KH.L53.15	Cirobu.g00012766	FLOT1	3.13591	0.793	0.483	8	3.04e-10	4.39e-06	FLOT1
KH.C4.443	Cirobu.g00006535	BRF/1	3.12814	0.534	0.065	8	1.92e-39	2.77e-35	BRF1; BRF2; GTF2B
KH.C2.245	Cirobu.g00004424	KH2013:KH.C2.245_B3GNT2/7/9	3.10098	0.431	0.008	8	1.46e-96	2.11e-92	B3GNT2; B3GNT6; B3GNT7
KH.C3.79	Cirobu.g00005994	CALM1/2/3	3.0998	0.672	0.189	8	1.76e-21	2.54e-17	CALM1; CALM2; CALM3
KH.S594.4	Cirobu.g00014754	KH2013:KH.S594.4_SELP	3.08918	0.552	0.043	8	4.97e-58	7.17e-54	SELE; SELP; SVEP1
KH.C3.656	Cirobu.g00005852	MPRIP	3.07915	0.81	0.471	8	3.18e-13	4.59e-09	MPRIP; TRIOBP
KH.L9.34	Cirobu.g00013261	ZNF706	3.06909	0.724	0.536	8	0.00117969	1	ZNF706
KH.C8.9	Cirobu.g00009578	MSRB3	3.06294	0.603	0.33	8	1.23e-06	0.0177688	MSRB1; MSRB2; MSRB3
KH.C12.78	Cirobu.g00003286	CD53	3.03031	0.414	0.027	8	1.08e-47	1.56e-43	CD53; TSPAN18
KH.C9.534	Cirobu.g00010089	SCIN	3.01625	0.552	0.014	8	1.72e-109	2.48e-105	GSN; SCIN; VIL1
KH.L18.94	Cirobu.g00012037	GLTPD1	3.01568	0.5	0.332	8	0.00110244	1	CPTP; GLTP; GLTPD2
KH.L95.10	Cirobu.g00013316	KH2013:KH.L95.10	3.01212	0.466	0.036	8	3.02e-48	4.36e-44	RPRM
KH.C14.66	Cirobu.g00004074	KH2013:KH.C14.66	3.00748	0.655	0.127	8	9.51e-32	1.37e-27	KH.C14.66
KH.C9.331	Cirobu.g00009866	ACTR3B	3.00547	0.741	0.548	8	2.6e-05	0.375058	ACTA1; ACTR3; ACTR3B
KH.L44.22	Cirobu.g00012663	GNA11/14	2.99999	0.759	0.347	8	9.83e-17	1.42e-12	GNA11; GNA14; GNAQ
KH.C5.21	Cirobu.g00007077	KH2013:KH.C5.21_CUBN	2.99945	0.845	0.601	8	3.08e-10	4.44e-06	OVCH2; TLL1; TNFAIP6
KH.C2.506	Cirobu.g00004711	DHCR7	2.985	0.362	0.044	8	2.26e-25	3.26e-21	DHCR7; LBR; TM7SF2
KH.C8.633	Cirobu.g00009285	ATP6V0B	2.98366	0.828	0.608	8	1.05e-10	1.51e-06	ATP6V0B; ATP6V0C; SLC9A5
KH.C9.111	Cirobu.g00009626	TMEM218	2.97442	0.431	0.17	8	8.37e-08	0.00120753	KH.C9.111
KH.L137.2	Cirobu.g00011114	RNF145	2.97289	0.431	0.221	8	4.3e-05	0.619928	RNF139; RNF145; SYVN1
KH.C2.42	Cirobu.g00004616	POU4F1/2/3	2.96792	0.621	0.071	8	1.5e-44	2.16e-40	POU4F1; POU4F2; POU4F3
KH.C1.275	Cirobu.g00000498	STAT5B	2.96596	0.672	0.16	8	2.27e-25	3.27e-21	STAT5A; STAT5B; STAT6
KH.C7.437	Cirobu.g00008283	RAB6A	2.93562	0.914	0.746	8	1.22e-06	0.0176462	RAB6A; RAB6B; RAB6C
KH.C2.650	Cirobu.g00004870	UIF	2.93306	0.534	0.042	8	1.22e-53	1.77e-49	FBN1; FBN2; FBN3
KH.S390.3	Cirobu.g00014399	KCTD1/15	2.93252	0.603	0.223	8	1.89e-14	2.73e-10	KCTD1; KCTD15; KCTD21
KH.C9.424	Cirobu.g00009969	KH2013:KH.C9.424_SLC31A1	2.92176	0.534	0.299	8	0.000110931	1	SLC31A1; SLC31A2
KH.C6.197	Cirobu.g00007719	KH2013:KH.C6.197_HMCN1	2.91402	0.879	0.766	8	4e-10	5.77e-06	ADGRB2; ADGRB3; HMCN1
KH.C4.505	Cirobu.g00006602	TRMT2A	2.9106	0.586	0.144	8	2.16e-22	3.12e-18	TRMT2A; TRMT2B
KH.L18.39	Cirobu.g00011976	FBXA-128	2.89591	0.466	0.066	8	3.29e-29	4.74e-25	HECTD1; MIB1; MIB2
KH.C9.281	Cirobu.g00009813	ASS1	2.89505	0.534	0.058	8	4.04e-42	5.84e-38	KH.C9.281
KH.C10.398	Cirobu.g00001615	KH2013:KH.C10.398_DHRS11	2.8822	0.259	0.074	8	1.57e-07	0.00226634	CBR4; DHRS11
KH.C11.663	Cirobu.g00002514	KREMEN1/2	2.86795	0.31	0.155	8	0.000391235	1	KREMEN1; KREMEN2; PLAT
KH.C3.383	Cirobu.g00005559	ANP32E	2.84446	0.155	0.31	8	0.00978056	1	ANP32A; ANP32B; ANP32E
KH.C9.627	Cirobu.g00010192	SLC44A2/5	2.81996	0.466	0.118	8	1.39e-15	2e-11	SLC44A2; SLC44A4; SLC44A5
KH.L87.3	Cirobu.g00013192	AP2A1/2	2.81262	0.603	0.314	8	2.94e-07	0.00423897	AP2A1; AP2A2
KH.C10.500	Cirobu.g00001726	FEM1C	2.80884	0.603	0.164	8	8.07e-19	1.16e-14	FEM1A; FEM1B; FEM1C
KH.C1.985	Cirobu.g00001278	BCR	2.8074	0.552	0.156	8	1.08e-16	1.56e-12	ABR; BCR
KH.L83.1	Cirobu.g00013127	CYFIP1/2	2.80703	0.793	0.344	8	5.73e-17	8.27e-13	CYFIP1; CYFIP2
KH.C3.281	Cirobu.g00005449	KH2013:KH.C3.281_GNRHR/1/2/4	2.80164	0.483	0.049	8	1.41e-40	2.04e-36	AVPR1B; GNRHR; NPSR1
KH.C2.998	Cirobu.g00005248	RABL2	2.78004	0.603	0.444	8	0.00242098	1	RAB11B; RABL2A; RABL2B
KH.S403.4	Cirobu.g00014429	GCAT	2.77539	0.828	0.488	8	2.16e-09	3.12e-05	ALAS1; ALAS2; GCAT
KH.C9.781	Cirobu.g00010362	CHST11/8/9	2.76358	0.293	0.043	8	6.69e-17	9.65e-13	CHST11; CHST8; CHST9
KH.C2.425	Cirobu.g00004622	PPP1R12B	2.75653	0.759	0.316	8	3.53e-17	5.09e-13	PPP1R12A; PPP1R12B; PPP1R12C
KH.C2.811	Cirobu.g00005044	SVOP	2.74585	0.534	0.284	8	1.31e-05	0.188609	SLC22A1; SVOP; SVOPL
KH.C7.178	Cirobu.g00008001	HECTD2	2.73286	0.638	0.093	8	1.11e-40	1.6e-36	HECTD2; HERC4; UBE3A
KH.L141.55	Cirobu.g00011210	KH2013:KH.L141.55_ACE	2.73101	0.672	0.015	8	2.79e-140	4.02e-136	AC113554.1; ACE; ACE2
KH.C3.582	Cirobu.g00005773	UBE2O	2.69654	0.741	0.537	8	0.00918435	1	UBE2O
KH.C9.366	Cirobu.g00009904	KH2013:KH.C9.366	2.66138	0.586	0.466	8	0.00547424	1	KH.C9.366
KH.C5.664	Cirobu.g00007573	KH2013:KH.C5.664_PSMD10	2.6571	0.5	0.166	8	1.71e-11	2.47e-07	ANK1; ANKK1; PSMD10
KH.C5.219	Cirobu.g00007087	KH2013:KH.C5.219	2.64837	0.603	0.239	8	4.18e-12	6.04e-08	KH.C5.219
KH.L20.23	Cirobu.g00012075	CH25H	2.63493	0.621	0.039	8	2.66e-75	3.84e-71	CH25H; FAXDC2; MSMO1
KH.C1.466	Cirobu.g00000708	HRSP12	2.6254	0.517	0.385	8	0.006004	1	RIDA
KH.C11.727	Cirobu.g00002584	SAP18	2.60335	0.724	0.34	8	3.17e-13	4.57e-09	SAP18
KH.L133.7	Cirobu.g00011071	MAP7D1/2	2.59757	0.793	0.174	8	7.91e-39	1.14e-34	MAP7
KH.C2.298	Cirobu.g00004482	SDF2L1	2.59503	0.879	0.579	8	2.04e-07	0.00295055	POMT2; SDF2; SDF2L1
KH.C7.262	Cirobu.g00008092	TFPI/2	2.58804	0.828	0.279	8	1.85e-27	2.67e-23	APLP2; SPINT3; TFPI
KH.C9.883	Cirobu.g00010472	PITPNB	2.57094	0.707	0.435	8	4.42e-06	0.0638014	PITPNA; PITPNB; PITPNM2
KH.C7.118	Cirobu.g00007937	DAZAP2	2.55152	0.741	0.528	8	1.31e-05	0.189121	KH.C7.118
KH.C2.451	Cirobu.g00004650	RRAS/2	2.52783	0.517	0.194	8	9.1e-10	1.31e-05	KRAS; RRAS; RRAS2
KH.C14.397	Cirobu.g00003827	CSGALNACT1/2	2.52593	0.655	0.167	8	1.83e-24	2.63e-20	CHSY1; CSGALNACT1; CSGALNACT2
KH.C2.294	Cirobu.g00004478	STIM/1/2	2.52452	0.655	0.237	8	2.33e-16	3.36e-12	STIM1; STIM2
KH.C12.69	Cirobu.g00003269	OGDHL	2.51889	0.707	0.127	8	3.56e-39	5.14e-35	DHTKD1; OGDH; OGDHL
KH.C1.483	Cirobu.g00000726	CAPN3/8	2.51636	0.603	0.124	8	3.08e-25	4.44e-21	CAPN2; CAPN8; CAPN9
KH.C11.645	Cirobu.g00002496	KH2013:KH.C11.645_CG31705	2.51274	0.638	0.226	8	1.51e-16	2.18e-12	KH.C11.645
KH.C11.76	Cirobu.g00002597	MAPK11/14	2.50796	0.603	0.32	8	2.28e-08	0.000329504	MAPK11; MAPK12; MAPK14
KH.C2.230	Cirobu.g00004409	CHMP2A	2.50011	0.603	0.287	8	4.51e-08	0.000650565	CHMP2A; CHMP2B; CHMP3
KH.C8.571	Cirobu.g00009218	KH2013:KH.C8.571_TRPC5	2.49288	0.569	0.039	8	6.74e-66	9.72e-62	TRPC3; TRPC4; TRPC5
KH.C14.181	Cirobu.g00003595	INF2	2.48523	0.379	0.066	8	9.7e-19	1.4e-14	FHDC1; FMNL3; INF2
KH.C9.199	Cirobu.g00009722	LRRFIP1/2	2.48211	0.534	0.3	8	6.9e-06	0.0995216	LRRFIP1; LRRFIP2
KH.C1.943	Cirobu.g00001232	MUC22	2.4722	0.69	0.102	8	1.06e-42	1.53e-38	KH.C1.943
KH.C1.1104	Cirobu.g00000119	POFUT2	2.45018	0.552	0.372	8	0.000130902	1	POFUT2
KH.L154.30	Cirobu.g00011570	KH2013:KH.L154.30_ZBTB44	2.44606	0.397	0.107	8	1.02e-11	1.48e-07	BACH2; ZBTB44; ZBTB46
KH.C8.170	Cirobu.g00008780	ARPC4	2.44004	0.879	0.746	8	2.49e-05	0.358942	ARPC4; ARPC4-TTLL3
KH.L172.15	Cirobu.g00011865	CLEC-92/93/94/95/96/98/99	2.42914	0.362	0.064	8	1.37e-17	1.98e-13	CHODL; PLA2R1; REG3A
KH.C8.491	Cirobu.g00009131	KH2013:KH.C8.491_FRRS1	2.42914	0.828	0.452	8	7.34e-13	1.06e-08	FRRS1; FRRS1L
KH.C4.295	Cirobu.g00006373	CSNK1G1/2/3	2.42754	0.603	0.168	8	4.13e-20	5.96e-16	CSNK1G1; CSNK1G2; CSNK1G3
KH.L96.106	Cirobu.g00013343	NLK/1/2	2.41792	0.483	0.228	8	1.58e-06	0.0228131	MAPK3; MAPK7; NLK
KH.C11.39	Cirobu.g00002219	STRN/3/4	2.41449	0.638	0.258	8	1.06e-13	1.52e-09	STRN; STRN3; STRN4
KH.C1.553	Cirobu.g00000803	OLFM2/3	2.39222	0.569	0.044	8	3.28e-58	4.74e-54	OLFM2; OLFM3; OLFML2B
KH.C11.253	Cirobu.g00002071	HECTD1	2.38187	0.448	0.269	8	0.00119214	1	HECTD1; TRIP12; UBE3A
KH.C8.529	Cirobu.g00009172	SUCLG2	2.38146	0.5	0.288	8	0.00126984	1	ACLY; SUCLA2; SUCLG2
KH.C1.995	Cirobu.g00001289	CARS	2.37882	0.517	0.208	8	3.68e-09	5.31e-05	CARS; CARS2
KH.S546.10	Cirobu.g00014665	DTYMK	2.36915	0.448	0.318	8	0.00668194	1	DTYMK
KH.C8.301	Cirobu.g00008923	UBE2H	2.34609	0.793	0.344	8	4.62e-18	6.67e-14	UBE2A; UBE2B; UBE2H
KH.C1.382	Cirobu.g00000617	CAB39L/1	2.33556	0.621	0.323	8	9.96e-09	0.000143818	CAB39; CAB39L
KH.L65.32	Cirobu.g00012940	KH2013:KH.L65.32	2.33081	0.431	0.275	8	0.00428167	1	KH.L65.32
KH.L53.20	Cirobu.g00012772	PLEKHG1	2.32404	0.741	0.327	8	4.2e-15	6.07e-11	PLEKHG1; PLEKHG2; PLEKHG3
KH.C10.12	Cirobu.g00001316	KH2013:KH.C10.12	2.28374	0.724	0.065	8	5.19e-69	7.49e-65	KH.C10.12
KH.S423.5	Cirobu.g00014479	REM1/2	2.27895	0.293	0.004	8	3.66e-70	5.28e-66	GEM; RIT2; RRAD
KH.C14.416	Cirobu.g00003848	MAPK10/8/9	2.27314	0.431	0.2	8	5.53e-06	0.0798362	MAPK10; MAPK8; MAPK9
KH.C3.21	Cirobu.g00005372	KH2013:KH.C3.21_HSPG2	2.26532	0.69	0.195	8	5.04e-23	7.27e-19	HMCN1; HSPG2; LAMA2
KH.C14.400	Cirobu.g00003832	PLD/1/2	2.26218	0.5	0.075	8	1.02e-29	1.48e-25	PLD1; PLD2
KH.C11.270	Cirobu.g00002090	DISP/1/2	2.25734	0.586	0.15	8	1.71e-21	2.47e-17	DISP1; DISP2; DISP3
KH.L41.40	Cirobu.g00012593	RAI14	2.25643	0.517	0.161	8	1.46e-14	2.11e-10	ANKRD24; RAI14; UACA
KH.C5.109	Cirobu.g00006967	RAP1A	2.23866	0.897	0.506	8	5.08e-18	7.34e-14	AC113404.3; RAP1A; RAP1B
KH.C2.1109	Cirobu.g00004234	HCRTR1/2	2.23729	0.586	0.057	8	1.47e-51	2.12e-47	HCRTR1; HCRTR2; NPY5R
KH.C4.129	Cirobu.g00006195	TSPAN1/11/18	2.23135	0.931	0.807	8	9.02e-07	0.0130119	TSPAN11; TSPAN17; TSPAN6
KH.C2.887	Cirobu.g00005127	LRBA	2.22981	0.638	0.275	8	8.14e-13	1.17e-08	LRBA; NBEA; NBEAL1
KH.C1.568	Cirobu.g00000818	Ci-Endo2	2.22163	0.586	0.1	8	5.21e-30	7.52e-26	KH.C1.568
KH.C2.327	Cirobu.g00004515	AFF1/2/3/4	2.22098	0.586	0.383	8	6.79e-05	0.979367	AFF2; AFF3; AFF4
KH.C5.598	Cirobu.g00007499	CARM1	2.21784	0.448	0.127	8	2.71e-12	3.91e-08	CARM1; PRMT1; PRMT8
KH.C5.510	Cirobu.g00007403	TAX1BP3	2.21754	0.879	0.591	8	1.4e-09	2.03e-05	SCRIB; TAX1BP3
KH.C2.705	Cirobu.g00004929	DAGLA	2.21379	0.586	0.176	8	4.14e-17	5.97e-13	DAGLA; DAGLB
KH.C10.46	Cirobu.g00001682	RTN1/3/4	2.21376	0.914	0.604	8	7.27e-14	1.05e-09	RTN1; RTN3; RTN4
KH.C10.91	Cirobu.g00001895	DPR/10/11/12/14/16/18/19/2/3/4/5/6/7/8/9	2.20825	0.879	0.596	8	1.02e-13	1.47e-09	F11R; IGSF11; JAM3
KH.C8.299	Cirobu.g00008919	KH2013:KH.C8.299	2.20053	0.121	0.046	8	0.00709568	1	KH.C8.299
KH.L114.2	Cirobu.g00010725	STRAP	2.19559	0.431	0.069	8	3.28e-23	4.74e-19	EIF3I; POC1A; STRAP
KH.C6.143	Cirobu.g00007662	KH2013:KH.C6.143_ARF1/2/3	2.19068	0.862	0.747	8	4.99e-05	0.719786	ARF1; ARF3; ARF4
KH.C1.5	Cirobu.g00000744	DUOX/1/2	2.18489	0.69	0.046	8	4.35e-81	6.28e-77	DUOX1; DUOX2; NOX3
KH.L30.3	Cirobu.g00012303	AP2M1	2.17086	0.672	0.422	8	1.37e-05	0.198138	AP1M1; AP1M2; AP2M1
KH.C4.301	Cirobu.g00006381	G6PD/2	2.16511	0.707	0.048	8	3.94e-83	5.68e-79	G6PD; H6PD
KH.C1.121	Cirobu.g00000234	FERMT1/2/3	2.15612	0.517	0.152	8	3.87e-15	5.58e-11	FERMT1; FERMT2; FERMT3
KH.C3.835	Cirobu.g00006044	KH2013:KH.C3.835_CYYR1	2.14242	0.655	0.323	8	4.32e-11	6.24e-07	TCERG1
KH.L18.74	Cirobu.g00012015	EFHC2	2.12485	0.19	0.015	8	2.64e-19	3.81e-15	CALM3; EFHC1; EFHC2
KH.C9.541	Cirobu.g00010097	RGS17/18/19/20	2.11997	0.672	0.083	8	3.32e-49	4.79e-45	RGS21; RGS4; RGS8
KH.C12.34	Cirobu.g00002886	CLTC	2.11434	0.655	0.381	8	1.87e-06	0.027027	CLHC1; CLTC; CLTCL1
KH.C2.737	Cirobu.g00004963	KH2013:KH.C2.737_SBK1/2	2.11345	0.345	0.025	8	4.01e-37	5.78e-33	MAP2K1; MAP2K2; TSSK6
KH.C10.168	Cirobu.g00001366	KH2013:KH.C10.168	2.11283	0.379	0.16	8	5.75e-06	0.0829358	PITPNA; PITPNC1; PITPNM2
KH.C11.690	Cirobu.g00002543	KH2013:KH.C11.690_C47F8.3/5/6	2.11113	0.5	0.19	8	8.98e-10	1.3e-05	B3GALT1; B3GALT5; B3GNT4
KH.C2.544	Cirobu.g00004753	Ci-osm9-related2	2.09463	0.155	0.012	8	1.11e-16	1.61e-12	KH.C2.544
KH.L30.2	Cirobu.g00012302	KH2013:KH.L30.2	2.08416	0.207	0.067	8	3.94e-05	0.568858	KH.L30.2
KH.C12.6	Cirobu.g00003169	MYO6	2.0829	0.5	0.187	8	1.08e-10	1.55e-06	MYO5A; MYO5B; MYO6
KH.L141.36	Cirobu.g00011190	KH2013:KH.L141.36_SELP	2.08141	0.569	0.073	8	3.77e-40	5.44e-36	KH.L141.36
KH.C12.301	Cirobu.g00002844	KH2013:KH.C12.301_FSTL4/5	2.08055	0.638	0.077	8	1.16e-45	1.67e-41	FSTL4; FSTL5; IGDCC3
KH.S735.2	Cirobu.g00014984	KH2013:KH.S735.2_EPN1/2	2.07475	0.707	0.332	8	2.48e-12	3.58e-08	EPN1; EPN2; EPN3
KH.C4.632	Cirobu.g00006740	C2ORF56	2.07293	0.241	0.049	8	2.06e-10	2.97e-06	NDUFAF7
KH.C5.91	Cirobu.g00007604	CNOT1	2.06047	0.517	0.288	8	0.000165672	1	CNOT1
KH.C2.203	Cirobu.g00004380	EFCAB4BB	2.05946	0.328	0.062	8	7.86e-15	1.13e-10	CRACR2A; RAB44; RASEF
KH.C4.45	Cirobu.g00006542	SMURF1/2	2.05931	0.431	0.139	8	6.81e-10	9.83e-06	ITCH; SMURF1; SMURF2
KH.C3.315	Cirobu.g00005486	KH2013:KH.C3.315	2.04973	0.224	0.012	8	4.5e-30	6.5e-26	KH.C3.315
KH.C1.378	Cirobu.g00000612	KH2013:KH.C1.378	2.04605	0.172	0.038	8	7.49e-07	0.0108047	KH.C1.378
KH.C1.99	Cirobu.g00001283	SOX1/2/3	2.03776	0.362	0.045	8	8.73e-25	1.26e-20	SOX14; SOX2; SOX21
KH.C1.803	Cirobu.g00001078	PAQR6/9	2.03581	0.569	0.287	8	1.07e-07	0.00154164	ADIPOR2; PAQR5; PAQR9
KH.C5.23	Cirobu.g00007099	OGT	2.03315	0.759	0.562	8	5.21e-05	0.752163	OGT; TMTC1; TMTC4
KH.C12.307	Cirobu.g00002850	ITSN1/2	2.0312	0.431	0.243	8	0.00037614	1	EPS15L1; ITSN1; ITSN2
KH.C14.133	Cirobu.g00003543	PTP4A1/2/3	2.02931	0.707	0.281	8	2.64e-14	3.81e-10	PTP4A1; PTP4A3
KH.C2.588	Cirobu.g00004801	KH2013:KH.C2.588_SULF1/2	2.02021	0.672	0.107	8	7.53e-39	1.09e-34	GNS; SULF1; SULF2
KH.C2.718	Cirobu.g00004942	TBC1D15/17	2.01185	0.81	0.522	8	1.92e-08	0.000277026	TBC1D15; TBC1D17; TBC1D25
KH.C8.625	Cirobu.g00009276	CLINT1	2.00217	0.466	0.3	8	0.0022385	1	CLINT1; EPN2; EPN3
KH.L5.19	Cirobu.g00012712	KH2013:KH.L5.19_ARPP19	1.99897	0.621	0.33	8	4.52e-07	0.00652218	ARPP19; ENSA
KH.C13.52	Cirobu.g00003454	CRB/1	1.99853	0.517	0.082	8	3.11e-30	4.48e-26	CRB1; CRB2; NOTCH2
KH.C6.226	Cirobu.g00007752	FILIP1	1.99699	0.431	0.033	8	8.31e-44	1.2e-39	CTTNBP2NL; FILIP1; FILIP1L
KH.C2.269	Cirobu.g00004450	CELF1/2	1.99368	0.621	0.123	8	5.49e-29	7.92e-25	CELF2; CELF3; CELF5
KH.L96.22	Cirobu.g00013364	GNB5	1.99308	0.586	0.129	8	1.31e-24	1.9e-20	GNB2; GNB4; GNB5
KH.L152.8	Cirobu.g00011438	SLC35A2	1.97657	0.759	0.608	8	0.000995717	1	SLC35A1; SLC35A2; SLC35A3
KH.C10.345	Cirobu.g00001558	RPAP3	1.97358	0.603	0.16	8	1.3e-20	1.88e-16	PPP5C; RPAP3; SPAG1
KH.C3.418	Cirobu.g00005597	WIPI2	1.97285	0.638	0.319	8	2.02e-07	0.00291356	WDR45B; WIPI1; WIPI2
KH.C4.532	Cirobu.g00006632	FLOT2	1.97058	0.741	0.472	8	4.79e-07	0.00690776	FLOT1; FLOT2
KH.C2.404	Cirobu.g00004599	PKD1L3	1.96912	0.293	0.006	8	1.02e-61	1.47e-57	PKD1L1; PKD2; PKD2L1
KH.C2.5	Cirobu.g00004703	ARAP1/2/3	1.96587	0.586	0.142	8	2.14e-22	3.08e-18	ARAP1; ARAP2; ARAP3
KH.C8.635	Cirobu.g00009287	KH2013:KH.C8.635_CG9903	1.9621	0.69	0.057	8	1.32e-68	1.91e-64	SLC10A1; SLC10A2; SLC10A4
KH.C7.323	Cirobu.g00008159	TCTEX1D2	1.95158	0.31	0.088	8	1.25e-08	0.000179723	AC069257.3; TCTEX1D1; TCTEX1D2
KH.L172.2	Cirobu.g00011870	MRAS	1.93906	0.655	0.312	8	4.25e-12	6.13e-08	MRAS; RAP1B; RRAS2
KH.L65.21	Cirobu.g00012928	MLF/1/2	1.93599	0.707	0.473	8	0.000229341	1	MLF1; MLF2
KH.S618.2	Cirobu.g00014830	MCF2L/2	1.92802	0.5	0.083	8	1.03e-26	1.49e-22	MCF2; MCF2L; MCF2L2
KH.C4.798	Cirobu.g00006921	DNAJC11	1.92769	0.241	0.091	8	0.000105464	1	DNAJB2; DNAJC11; DNAJC5
KH.L108.4	Cirobu.g00010635	CREB3L1/2	1.92564	0.793	0.325	8	2.69e-19	3.89e-15	CREB3L1; CREB3L2; CREB3L3
KH.C13.110	Cirobu.g00003323	KLF6/7	1.9202	0.621	0.252	8	2.57e-13	3.71e-09	KLF5; KLF6; KLF7
KH.C4.64	Cirobu.g00006748	DGKQ	1.91722	0.569	0.081	8	4.5e-36	6.5e-32	DGKI; DGKK; DGKQ
KH.C2.1091	Cirobu.g00004214	GCNT2	1.88353	0.552	0.028	8	9.4e-76	1.36e-71	GCNT1; GCNT2; GCNT3
KH.C4.719	Cirobu.g00006836	SEMA-1A	1.87127	0.603	0.061	8	6.14e-51	8.86e-47	SEMA6A; SEMA6B; SEMA6D
KH.C9.7	Cirobu.g00010271	PDE1C	1.84928	0.552	0.063	8	2.43e-42	3.51e-38	PDE1A; PDE1B; PDE1C
KH.C13.107	Cirobu.g00003319	DNM1/2/3	1.82853	0.638	0.36	8	2.57e-08	0.000371322	DNM1; DNM2; DNM3
KH.L37.20	Cirobu.g00012382	GTPBP1	1.82688	0.655	0.325	8	5.23e-10	7.55e-06	EEF1A2; GTPBP1; GTPBP2
KH.L96.49	Cirobu.g00013393	DENND4A	1.81138	0.586	0.162	8	2.56e-19	3.69e-15	DENND4A; DENND4B; DENND4C
KH.C12.380	Cirobu.g00002931	AGPAT3/4	1.80472	0.259	0.105	8	0.000241635	1	AGPAT3; AGPAT4; AGPAT5
KH.C8.843	Cirobu.g00009517	WNT7A	1.79438	0.5	0.054	8	6.99e-39	1.01e-34	WNT4; WNT7A; WNT7B
KH.C6.289	Cirobu.g00007820	KH2013:KH.C6.289	1.7878	0.241	0.051	8	2.25e-09	3.24e-05	KH.C6.289
KH.C2.363	Cirobu.g00004553	CLYBL	1.78727	0.31	0.168	8	0.00204578	1	GALNT10; GALNT13; GALNTL6
KH.L153.9	Cirobu.g00011537	FSD1L	1.78714	0.569	0.105	8	1.91e-27	2.76e-23	FSD1; FSD1L; MID1
KH.C9.137	Cirobu.g00009654	MARCH1/8	1.78683	0.517	0.206	8	4.65e-09	6.71e-05	MARCH2; MARCH5; MARCH8
KH.S115.26	Cirobu.g00013647	ANA1	1.7818	0.5	0.09	8	8.16e-25	1.18e-20	NHSL1
KH.C1.1032	Cirobu.g00000039	GOLPH3	1.7744	0.81	0.707	8	0.00117638	1	GOLPH3; GOLPH3L
KH.L6.2	Cirobu.g00012846	DCTN3	1.76637	0.586	0.349	8	0.000259031	1	DCTN3
KH.C5.65	Cirobu.g00007557	CDK16/17/18	1.75444	0.603	0.112	8	6.13e-29	8.84e-25	CDK16; CDK17; CDK18
KH.C13.80	Cirobu.g00003484	NAV1	1.75226	0.397	0.176	8	4.94e-06	0.0713358	NAV1; NAV2; NAV3
KH.C4.30	Cirobu.g00006379	AKT1/2/3	1.74148	0.707	0.339	8	1.63e-12	2.35e-08	AKT1; AKT3
KH.C4.137	Cirobu.g00006204	KH2013:KH.C4.137	1.74026	0.431	0.083	8	7.53e-20	1.09e-15	KH.C4.137
KH.C9.425	Cirobu.g00009970	VPS4B	1.73913	0.707	0.278	8	6.26e-16	9.03e-12	AC026464.4; VPS4A; VPS4B
KH.L124.17	Cirobu.g00010920	SPN	1.73677	0.69	0.253	8	4.7e-16	6.78e-12	KH.L124.17
KH.S563.2	Cirobu.g00014697	KH2013:KH.S563.2_DNMBP	1.7207	0.621	0.198	8	1.62e-16	2.33e-12	ARHGEF37; ARHGEF38; DNMBP
KH.L155.14	Cirobu.g00011612	PDE3B	1.71934	0.517	0.236	8	1.87e-08	0.000269437	PDE1A; PDE3A; PDE3B
KH.S1271.1	Cirobu.g00013764	SNAP23/24/25	1.71695	0.793	0.396	8	4.46e-13	6.44e-09	SNAP23; SNAP25; SNAP29
KH.C12.153	Cirobu.g00002681	BCKDHB	1.71433	0.603	0.408	8	0.00129107	1	BCKDHB; PDHB; TKTL2
KH.C5.8	Cirobu.g00007591	SYN/1/2/3	1.71373	0.293	0.058	8	5.73e-13	8.27e-09	RIMKLA; SYN1; SYN3
KH.C9.132	Cirobu.g00009649	OLFM1/2/3	1.70439	0.517	0.204	8	6.01e-09	8.67e-05	OLFM1; OLFM2; OLFM3
KH.C3.488	Cirobu.g00005671	KH2013:KH.C3.488_DYNC1H1	1.70291	0.586	0.187	8	2.25e-16	3.25e-12	DNAH10; DNAH6; DYNC1H1
KH.C1.1059	Cirobu.g00000068	IRAK1/3	1.70081	0.483	0.092	8	9.86e-23	1.42e-18	IRAK1; IRAK3; IRAK4
KH.S437.6	Cirobu.g00014531	KH2013:KH.S437.6_CIT	1.69722	0.655	0.431	8	2.25e-05	0.324919	KH.S437.6
KH.C1.637	Cirobu.g00000894	DLG1/2/3/4	1.69183	0.759	0.556	8	1.49e-05	0.215478	DLG1; DLG2; DLG4
KH.C2.687	Cirobu.g00004909	KH2013:KH.C2.687_VDR	1.68376	0.534	0.296	8	1.32e-05	0.190281	NR1I2; NR1I3; VDR
KH.C3.549	Cirobu.g00005737	GEL	1.6716	0.552	0.039	8	6.96e-62	1e-57	AVIL; GSN; SCIN
KH.C9.113	Cirobu.g00009628	KH2013:KH.C9.113_NCS1	1.66809	0.466	0.064	8	1.37e-29	1.98e-25	HPCA; HPCAL1; NCS1
KH.C12.195	Cirobu.g00002726	MLLT4	1.66385	0.483	0.226	8	1.37e-06	0.019761	AFDN; DLG2; RADIL
KH.C14.425	Cirobu.g00003858	KH2013:KH.C14.425_SLC5A7	1.66039	0.483	0.208	8	2.07e-08	0.000299425	SLC5A1; SLC5A3; SLC5A7
KH.C8.241	Cirobu.g00008859	KH2013:KH.C8.241_BIRC2/3	1.65355	0.845	0.524	8	5.18e-08	0.000747302	BIRC2; BIRC3; XIAP
KH.L102.2	Cirobu.g00010550	RASAL2	1.65242	0.379	0.175	8	4.93e-05	0.712217	DAB2IP; RASAL2; SYNGAP1
KH.C8.193	Cirobu.g00008805	CG6018	1.64781	0.345	0.005	8	1.51e-79	2.18e-75	ACHE; BCHE; CES2
KH.S215.14	Cirobu.g00014202	CETN1/2/4	1.63946	0.466	0.308	8	0.00607912	1	CETN1; CETN2; CETN3
KH.C11.479	Cirobu.g00002313	MLEC	1.63813	0.448	0.166	8	1.84e-10	2.66e-06	MLEC
KH.C2.833	Cirobu.g00005068	CUX1	1.63467	0.638	0.504	8	0.00165093	1	CUX1; CUX2
KH.C9.255	Cirobu.g00009784	KH2013:KH.C9.255_SSL2	1.63409	0.431	0.003	8	3.12e-121	4.51e-117	APMAP
KH.L20.16	Cirobu.g00012067	KH2013:KH.L20.16_VTI1A	1.6303	0.431	0.141	8	1.04e-10	1.5e-06	VTI1A; VTI1B
KH.C13.87	Cirobu.g00003491	TLR1/10/18/2/6	1.62955	0.69	0.333	8	4.79e-10	6.91e-06	LRIG2; TPBG
KH.L149.22	Cirobu.g00011343	IRAK1BP1	1.62881	0.5	0.157	8	1.22e-13	1.77e-09	IRAK1BP1
KH.S584.2	Cirobu.g00014727	SSBP2/3/4	1.62498	0.517	0.161	8	1.35e-13	1.95e-09	SSBP2; SSBP3; SSBP4
KH.C11.662	Cirobu.g00002513	KH2013:KH.C11.662	1.62343	0.328	0.001	8	6.66e-102	9.62e-98	KH.C11.662
KH.S595.8	Cirobu.g00014770	B3GALT4/5	1.62319	0.534	0.083	8	2.17e-30	3.12e-26	B3GALT4
KH.C7.659	Cirobu.g00008526	CG9164	1.61933	0.552	0.238	8	2.21e-09	3.19e-05	WSCD1; WSCD2
KH.L57.1	Cirobu.g00012796	NOMO/1/2/3	1.61683	0.362	0.159	8	3.13e-05	0.451918	NOMO1; NOMO2
KH.C10.372	Cirobu.g00001588	PPP1R37	1.60714	0.69	0.206	8	5.72e-22	8.26e-18	LRRC74A; NLRC3; PPP1R37
KH.C4.651	Cirobu.g00006761	KH2013:KH.C4.651_EPI-1	1.60219	0.621	0.42	8	4.2e-05	0.60596	LAMB1
KH.C12.61	Cirobu.g00003181	MAP3K10/11/9	1.6012	0.466	0.12	8	1.76e-15	2.54e-11	MAP3K10; MAP3K11; MAP3K9
KH.C8.314	Cirobu.g00008937	CR848757.1	1.59747	0.345	0.14	8	3.29e-06	0.0475327	ARID4B; ARID5A; ARID5B
KH.C1.770	Cirobu.g00001042	FAM134C	1.59412	0.69	0.495	8	0.00152973	1	RETREG1; RETREG2; RETREG3
KH.S597.4	Cirobu.g00014775	IP6K1/2/3	1.59179	0.586	0.249	8	5.06e-11	7.3e-07	IP6K1; IP6K2; IP6K3
KH.C7.494	Cirobu.g00008346	KH2013:KH.C7.494_ABCC1/3	1.58496	0.534	0.139	8	7.09e-17	1.02e-12	ABCC1; ABCC3
KH.C8.175	Cirobu.g00008785	HAND1/2	1.58478	0.328	0.014	8	1.12e-48	1.62e-44	ATOH1; ATOH7; NEUROD1
KH.C9.341	Cirobu.g00009877	KH2013:KH.C9.341	1.57969	0.517	0.332	8	0.00424153	1	PET117
KH.C2.446	Cirobu.g00004644	GNPAT	1.57524	0.345	0.169	8	6.68e-05	0.963598	GNPAT; GPAM; GPAT2
KH.C14.139	Cirobu.g00003549	GABRA1	1.56904	0.5	0.01	8	3.62e-106	5.22e-102	GABRB1; GABRP; GLRA1
KH.L96.41	Cirobu.g00013385	KH2013:KH.L96.41_AMPD2/3	1.56773	0.517	0.176	8	1.61e-12	2.32e-08	AMPD1; AMPD2; AMPD3
KH.C6.232	Cirobu.g00007759	KH2013:KH.C6.232_IFI30	1.5656	0.431	0.205	8	2.03e-05	0.292857	IFI30
KH.L147.11	Cirobu.g00011290	SGSM1/2	1.55663	0.448	0.091	8	1.71e-19	2.47e-15	SGSM1; SGSM2; TBC1D15
KH.C2.181	Cirobu.g00004355	ARIH1	1.55092	0.655	0.435	8	1.1e-06	0.0158986	ANKIB1; ARIH1; ARIH2
KH.L116.82	Cirobu.g00010816	GAS7	1.53944	0.638	0.344	8	2.44e-08	0.000351827	FCHO1; FCHO2; GAS7
KH.C5.547	Cirobu.g00007443	KLHL13/9	1.537	0.483	0.244	8	2.1e-06	0.0302444	KLHL13; KLHL26; KLHL9
KH.C9.804	Cirobu.g00010388	DHTKD1	1.53691	0.483	0.081	8	4.79e-25	6.91e-21	DHTKD1; OGDH; OGDHL
KH.C5.143	Cirobu.g00007004	DUSP6/7/9	1.53396	0.69	0.349	8	2.72e-09	3.92e-05	DUSP6; DUSP7; DUSP9
KH.C4.121	Cirobu.g00006187	KH2013:KH.C4.121_ATP6V0A1	1.53359	0.534	0.273	8	2.86e-06	0.0412884	ATP6V0A1; ATP6V0A2; ATP6V0A4
KH.L142.16	Cirobu.g00011243	KH2013:KH.L142.16	1.5334	0.431	0.046	8	1.47e-33	2.13e-29	KH.L142.16
KH.C2.596	Cirobu.g00004810	STARD10	1.5325	0.759	0.134	8	1.3e-43	1.87e-39	PCTP; STARD10; STARD7
KH.C9.83	Cirobu.g00010415	RAB11FIP3/4	1.5291	0.621	0.227	8	6.63e-14	9.58e-10	RAB11FIP3; RAB11FIP4
KH.C1.1300	Cirobu.g00000334	MAK	1.52839	0.431	0.119	8	1.42e-13	2.05e-09	ICK; MAK; MOK
KH.C4.177	Cirobu.g00006246	LIMS1/2	1.52628	0.638	0.329	8	4.76e-09	6.87e-05	LIMS1; LIMS3; LIMS4
KH.C8.135	Cirobu.g00008741	GCNT1/3	1.52381	0.552	0.113	8	2.96e-24	4.27e-20	GCNT1; GCNT3; GCNT4
KH.S766.1	Cirobu.g00015021	FAT4	1.52329	0.603	0.115	8	6.39e-29	9.22e-25	CELSR2; CELSR3; FAT4
KH.C12.90	Cirobu.g00003300	KH2013:KH.C12.90	1.5148	0.31	0.012	8	2.49e-50	3.6e-46	KH.C12.90
KH.C4.253	Cirobu.g00006328	DBNL	1.51448	0.776	0.4	8	2.71e-12	3.91e-08	CTTN; DBNL; HCLS1
KH.L164.5	Cirobu.g00011692	NEO1	1.51144	0.448	0.243	8	0.000290401	1	DCC; NEO1; SDK2
KH.L131.3	Cirobu.g00011035	RP11-178D12.1	1.5044	0.397	0.193	8	1.73e-05	0.249818	C15orf65; C9orf116
KH.L170.59	Cirobu.g00011797	DNAJB1/4/5	1.49885	0.466	0.189	8	3.31e-08	0.000478032	DNAJB1; DNAJB4; DNAJB5
KH.C2.567	Cirobu.g00004778	TBC1D8/9	1.49168	0.448	0.141	8	1.9e-11	2.75e-07	TBC1D8B; TBC1D9; TBC1D9B
KH.L57.32	Cirobu.g00012821	MCU	1.49158	0.862	0.53	8	7.49e-14	1.08e-09	MCU; MCUB
KH.C8.684	Cirobu.g00009341	RNF122	1.48713	0.379	0.239	8	0.00982571	1	RNF122; RNF149; RNF24
KH.C10.614	Cirobu.g00001850	UBE2J2	1.48411	0.414	0.218	8	0.000122366	1	UBE2E1; UBE2J1; UBE2J2
KH.L170.33	Cirobu.g00011769	SLC25A28/37	1.4796	0.517	0.104	8	6.4e-22	9.24e-18	SLC25A28; SLC25A33; SLC25A37
KH.L22.21	Cirobu.g00012136	KH2013:KH.L22.21_ITGA1/10/11	1.46954	0.276	0.04	8	1.6e-16	2.32e-12	ITGA11; ITGA9; ITGAD
KH.C5.223	Cirobu.g00007092	C18H16ORF70	1.46706	0.517	0.32	8	0.000478654	1	C16orf70
KH.C12.60	Cirobu.g00003170	SFTPB	1.46457	0.569	0.42	8	0.00123836	1	PSAP; PSAPL1; SFTPB
KH.S511.3	Cirobu.g00014602	KH2013:KH.S511.3	1.45462	0.517	0.14	8	1.21e-16	1.74e-12	KH.S511.3
KH.C7.794	Cirobu.g00008671	KH2013:KH.C7.794_CSPP1	1.45126	0.466	0.006	8	2.84e-113	4.11e-109	KH.C7.794
KH.C2.886	Cirobu.g00005126	SEC31B	1.44958	0.638	0.327	8	2.24e-09	3.23e-05	SEC31A; SEC31B; WDR59
KH.C10.524	Cirobu.g00001751	ANOH-1	1.44929	0.31	0.011	8	7.72e-52	1.11e-47	ANO3; ANO4; ANO5
KH.L141.37	Cirobu.g00011191	DVL1/2/3	1.439	0.466	0.146	8	1.54e-11	2.22e-07	DVL1; DVL2; DVL3
KH.S1337.3	Cirobu.g00013804	SLC9A3R1/2	1.43882	0.534	0.125	8	4.04e-20	5.84e-16	PDZK1; SLC9A3R1; SLC9A3R2
KH.L53.8	Cirobu.g00012779	KH2013:KH.L53.8	1.43686	0.483	0.302	8	0.00241403	1	KH.L53.8
KH.C2.683	Cirobu.g00004906	EIF2C1/2/3/4	1.43558	0.483	0.133	8	5.69e-14	8.21e-10	AGO1; AGO2; AGO3
KH.L170.38	Cirobu.g00011774	KH2013:KH.L170.38_Ci-cluster	1.42394	0.448	0.177	8	1.48e-08	0.000213317	KH.L170.38
KH.C4.718	Cirobu.g00006835	C3ORF70	1.4227	0.345	0.033	8	4.67e-29	6.74e-25	C3orf70
KH.C11.218	Cirobu.g00002033	SPECC1	1.41905	0.517	0.162	8	1.66e-13	2.39e-09	SPECC1; SPECC1L; SPECC1L-ADORA2A
KH.C3.716	Cirobu.g00005918	KH2013:KH.C3.716_EFNA1/2/3/4/5	1.41758	0.328	0.062	8	3.15e-15	4.54e-11	EFNA1; EFNA4; EFNA5
KH.C8.920	Cirobu.g00009602	NR2C1/2	1.41706	0.603	0.107	8	6.25e-31	9.01e-27	NR2C1; NR2C2; RXRA
KH.C2.72	Cirobu.g00004944	ADAM17	1.40301	0.31	0.07	8	2.05e-11	2.96e-07	ADAM10; ADAM17; ADAM21
KH.C1.1046	Cirobu.g00000054	EPB41L1/2/3	1.3966	0.672	0.401	8	7.98e-05	1	EPB41L1; EPB41L2; EPB41L3
KH.C5.92	Cirobu.g00007605	RNF123	1.39503	0.569	0.195	8	3.72e-14	5.37e-10	RNF123; RSPRY1
KH.C2.881	Cirobu.g00005121	AVT5/6/7	1.39212	0.586	0.301	8	7.36e-08	0.00106294	SLC36A1; SLC36A2; SLC36A3
KH.C12.364	Cirobu.g00002913	STXBP5L	1.39087	0.414	0.051	8	2.58e-29	3.73e-25	LLGL2; STXBP5; STXBP5L
KH.C8.912	Cirobu.g00009593	ATG4C	1.38735	0.5	0.12	8	1.8e-18	2.6e-14	ATG4A; ATG4C; ATG4D
KH.C3.261	Cirobu.g00005427	YIF1B	1.38726	0.81	0.629	8	0.000275114	1	YIF1A; YIF1B
KH.L22.22	Cirobu.g00012137	BAG6	1.36811	0.448	0.113	8	7e-15	1.01e-10	BAG6
KH.C8.618	Cirobu.g00009268	DGKH	1.36511	0.5	0.072	8	4.32e-31	6.23e-27	DGKD; DGKH
KH.C11.691	Cirobu.g00002544	RPS6KA4/5	1.36138	0.534	0.281	8	2.26e-05	0.326541	RPS6KA1; RPS6KA4; RPS6KA5
KH.C14.297	Cirobu.g00003721	GOLGA4	1.35851	0.603	0.416	8	0.00021513	1	GOLGA4
KH.C3.684	Cirobu.g00005883	FET3/5	1.35812	0.207	0.034	8	5.84e-11	8.43e-07	HEPH; HEPHL1
KH.L96.33	Cirobu.g00013376	KRTAP11-1	1.35726	0.362	0.027	8	5.25e-38	7.58e-34	KH.L96.33
KH.C2.915	Cirobu.g00005158	PCBD1/2	1.35532	0.69	0.541	8	0.000728101	1	PCBD1; PCBD2
KH.C7.402	Cirobu.g00008246	GHITM	1.35329	0.586	0.393	8	0.000136644	1	GHITM; TMBIM6
KH.C9.213	Cirobu.g00009739	KH2013:KH.C9.213	1.35182	0.448	0.086	8	2.38e-20	3.43e-16	KH.C9.213
KH.C4.756	Cirobu.g00006876	HUWE1	1.34883	0.5	0.17	8	8.37e-12	1.21e-07	HUWE1; ITCH; NEDD4L
KH.C3.241	Cirobu.g00005406	NUDT9	1.34742	0.276	0.096	8	4.51e-06	0.0651553	NUDT9; TRPM2
KH.L121.2	Cirobu.g00010886	GNAL	1.34467	0.569	0.289	8	1.2e-07	0.0017249	GNAL; GNAQ; GNAS
KH.C3.511	Cirobu.g00005696	KH2013:KH.C3.511_CG33099	1.34398	0.466	0.183	8	1.46e-08	0.000210821	KH.C3.511
KH.C5.277	Cirobu.g00007149	VCP	1.34336	0.5	0.194	8	1.97e-09	2.85e-05	NVL; SPATA5; VCP
KH.C2.405	Cirobu.g00004600	FAM84A	1.33396	0.655	0.209	8	8.79e-18	1.27e-13	FAM84A; FAM84B
KH.C7.275	Cirobu.g00008106	KH2013:KH.C7.275_BATH-1/10/13/15/2/20/24/27/29/3/31/33/35/36/38/39/4/5/7/9	1.33131	0.5	0.261	8	8.16e-06	0.117755	KLHL13; KLHL26; KLHL9
KH.S555.6	Cirobu.g00014686	SIRT4	1.33037	0.466	0.237	8	2.29e-05	0.331157	SIRT1; SIRT4; SIRT5
KH.C1.322	Cirobu.g00000551	NAT1/2	1.32966	0.172	0.057	8	0.000218901	1	NAT1; NAT2
KH.C9.571	Cirobu.g00010130	ANKRD17	1.32712	0.517	0.193	8	1.29e-10	1.87e-06	ANKHD1; ANKHD1-EIF4EBP3; ANKRD17
KH.C10.241	Cirobu.g00001447	KH2013:KH.C10.241_GXYLT1/2	1.32496	0.397	0.169	8	7.49e-07	0.0108144	GXYLT1; GXYLT2; LARGE1
KH.C6.136	Cirobu.g00007654	RPS6KA1/2/3/6	1.32239	0.466	0.252	8	9.08e-05	1	RPS6KA1; RPS6KA3
KH.L153.20	Cirobu.g00011469	MAPK1/3	1.31898	0.724	0.401	8	2.99e-08	0.000431111	MAPK1; MAPK3; MAPK7
KH.C5.14	Cirobu.g00007000	SLC35E1	1.31478	0.5	0.349	8	0.00281582	1	SLC35E1; SLC35E2B; SLC35E3
KH.C7.763	Cirobu.g00008641	SAMD10/12	1.31217	0.569	0.141	8	9e-21	1.3e-16	DGKD; SAMD10; SAMD12
KH.C2.137	Cirobu.g00004307	KCTD20	1.30948	0.552	0.254	8	1.58e-07	0.00228541	BTBD10; KCTD20
KH.L134.22	Cirobu.g00011087	PIP4K2B	1.30608	0.431	0.138	8	4.05e-10	5.84e-06	PIP4K2A; PIP4K2B
KH.C4.318	Cirobu.g00006399	EIF4G2	1.30499	0.534	0.335	8	0.000526453	1	EIF4G1; EIF4G2; EIF4G3
KH.C14.320	Cirobu.g00003748	ADCY5/6	1.30314	0.431	0.102	8	4.45e-15	6.43e-11	ADCY4; ADCY5; ADCY6
KH.C12.121	Cirobu.g00002647	KH2013:KH.C12.121_PRKG1	1.30145	0.431	0.062	8	2.34e-26	3.38e-22	PRKG1; PRKG2; PRKX
KH.C8.601	Cirobu.g00009251	PDCD4	1.30033	0.638	0.284	8	1.22e-09	1.75e-05	EIF4G1; EIF4G2; PDCD4
KH.C8.719	Cirobu.g00009380	KH2013:KH.C8.719_PTBP1/2/3	1.29964	0.483	0.154	8	1.45e-12	2.09e-08	PTBP1; PTBP2; PTBP3
KH.C2.472	Cirobu.g00004673	DNAJC12	1.29808	0.362	0.127	8	9.28e-08	0.00133869	DNAJA3; DNAJC10; DNAJC12
KH.C5.217	Cirobu.g00007085	CASKIN1/2	1.29248	0.362	0.125	8	2.11e-07	0.00304441	ANKS1B; CASKIN1; CASKIN2
KH.C9.228	Cirobu.g00009754	SOB	1.29021	0.328	0.144	8	5.46e-05	0.787851	ZIM3; ZNF226; ZNF317
KH.C2.240	Cirobu.g00004420	ATP10B	1.2859	0.483	0.211	8	4.06e-07	0.00585529	ATP10A; ATP10B; ATP10D
KH.C5.364	Cirobu.g00007240	TCEB2	1.28511	0.379	0.217	8	0.00208805	1	ELOB; UBD
KH.C10.37	Cirobu.g00001585	CBLB	1.28378	0.345	0.113	8	4.32e-08	0.000623327	CBL; CBLB; CBLC
KH.S991.2	Cirobu.g00015277	RNF11	1.2837	0.5	0.238	8	9.27e-07	0.0133863	RLIM; RNF11; RNF6
KH.C10.246	Cirobu.g00001452	SLC8A1/2/3	1.28031	0.241	0.036	8	8.46e-14	1.22e-09	SLC8A1; SLC8A2; SLC8A3
KH.L53.17	Cirobu.g00012768	PITPNM1/2/3	1.27176	0.397	0.085	8	6.47e-16	9.34e-12	PITPNM1; PITPNM2; PITPNM3
KH.C7.175	Cirobu.g00007998	UBE4B	1.27051	0.5	0.266	8	8.32e-06	0.120057	STUB1; UBE4A; UBE4B
KH.C3.350	Cirobu.g00005524	ZC3H18	1.27	0.466	0.319	8	0.00840431	1	ZC3H18
KH.L84.27	Cirobu.g00013153	DCUN1D1/2	1.26916	0.672	0.459	8	2.98e-05	0.430376	DCUN1D1; DCUN1D2; DCUN1D3
KH.C4.407	Cirobu.g00006495	KH2013:KH.C4.407_KIF1B	1.2685	0.724	0.299	8	4.76e-16	6.87e-12	KIF1A; KIF1B; KIF1C
KH.C1.279	Cirobu.g00000502	FBLN1/2	1.26665	0.328	0.062	8	2.52e-14	3.63e-10	FBLN1; FBLN2; HMCN1
KH.S1214.2	Cirobu.g00013712	B3GNT5	1.26535	0.414	0.226	8	0.000106299	1	B3GALT2; B3GNT4; B3GNT5
KH.C2.179	Cirobu.g00004353	ATP8A1/2	1.26526	0.431	0.164	8	1.7e-08	0.000245942	ATP8A1; ATP8A2; ATP8B2
KH.C3.161	Cirobu.g00005319	KH2013:KH.C3.161_MDGA2	1.26358	0.5	0.023	8	4.73e-72	6.83e-68	MALRD1; MAMDC2; MDGA2
KH.C10.545	Cirobu.g00001774	KH2013:KH.C10.545_SCOSPONDIN	1.25953	0.707	0.584	8	0.0022839	1	KH.C10.545
KH.C7.62	Cirobu.g00008484	DRD1	1.2592	0.241	0.044	8	1.1e-11	1.59e-07	DRD1; DRD5; GPR119
KH.C1.495	Cirobu.g00000739	PLG	1.25732	0.431	0.201	8	3.53e-05	0.509948	CTRL; KLKB1; PLG
KH.S630.1	Cirobu.g00014843	ITGA5/8	1.24968	0.483	0.252	8	2.69e-05	0.388203	ITGA5; ITGA8; ITGAV
KH.L23.1	Cirobu.g00012196	MYO1F	1.24954	0.655	0.38	8	8.94e-08	0.00129084	MYO1B; MYO1E; MYO1F
KH.C3.400	Cirobu.g00005578	HECW1/2	1.24687	0.448	0.147	8	2.34e-11	3.37e-07	HECW1; HECW2; NEDD4L
KH.C13.19	Cirobu.g00003409	TIE1/2	1.24595	1	0.943	8	9.57e-06	0.138176	TNXB
KH.C9.559	Cirobu.g00010116	UAP1L1	1.24019	0.672	0.431	8	4.72e-06	0.0680656	UAP1; UAP1L1; UGP2
KH.L158.3	Cirobu.g00011651	PHC1/2	1.2398	0.483	0.244	8	1.59e-05	0.229399	PHC1; PHC2; PHC3
KH.C3.920	Cirobu.g00006137	MFSD6L	1.23751	0.328	0.105	8	1.03e-07	0.00148039	MFSD6; MFSD6L
KH.C3.807	Cirobu.g00006014	SNX14	1.23636	0.5	0.138	8	1.11e-15	1.6e-11	SNX13; SNX14; SNX19
KH.C5.239	Cirobu.g00007109	SLK	1.22503	0.517	0.23	8	5.25e-08	0.000757216	SLK; STK10; STK3
KH.C8.46	Cirobu.g00009096	VAMP4	1.22389	0.569	0.366	8	0.000157511	1	AC129492.3; VAMP2; VAMP4
KH.C11.402	Cirobu.g00002234	BSCL2	1.22259	0.655	0.282	8	6.36e-11	9.18e-07	BSCL2
KH.C2.872	Cirobu.g00005111	KH2013:KH.C2.872_GPA1	1.22204	0.414	0.152	8	4.53e-08	0.000653737	GNAI1; GNAI2; GNAI3
KH.S435.4	Cirobu.g00014518	ZGC:175131	1.21863	0.397	0.146	8	2.42e-08	0.00034917	FAT4; IMPG2; NOTCH3
KH.C2.532	Cirobu.g00004740	KH2013:KH.C2.532	1.21416	0.276	0.1	8	1.71e-05	0.246911	GLT1D1
KH.C2.741	Cirobu.g00004968	EPB41L4A	1.21044	0.379	0.12	8	2.31e-09	3.34e-05	EPB41L4A; EPB41L4B; EPB41L5
KH.C11.368	Cirobu.g00002195	C7ORF23	1.2099	0.414	0.232	8	0.000560225	1	TMEM243
KH.C6.166	Cirobu.g00007687	KH2013:KH.C6.166_GPR84	1.20724	0.293	0.085	8	3.66e-08	0.000527846	ADRA1B; ADRA1D; GPR84
KH.L170.8	Cirobu.g00011819	PNKP	1.20452	0.431	0.275	8	0.00344908	1	APTX; PNKP
KH.C3.413	Cirobu.g00005592	KH2013:KH.C3.413_PDCD6	1.20214	0.948	0.733	8	3.36e-10	4.84e-06	PDCD6; PEF1; SRI
KH.C14.230	Cirobu.g00003649	KH2013:KH.C14.230_FBXW7	1.20018	0.466	0.21	8	6.88e-07	0.00993291	BTRC; FBXW11; FBXW7
KH.S781.1	Cirobu.g00015048	STARD6	1.19873	0.672	0.165	8	1.17e-23	1.69e-19	STARD5; STARD6
KH.C2.135	Cirobu.g00004305	PPP6R1/2/3	1.19506	0.569	0.178	8	1.96e-16	2.82e-12	PPP6R1; PPP6R2; PPP6R3
KH.C10.610	Cirobu.g00001846	MED13	1.19276	0.224	0.116	8	0.00869272	1	MED13; MED13L
KH.C8.247	Cirobu.g00008865	ELK1/3/4	1.19237	0.534	0.26	8	6.91e-07	0.00996784	ELK1; ELK3; ELK4
KH.C14.267	Cirobu.g00003688	RP1-139D8.6	1.19038	0.103	0.019	8	1.98e-05	0.285911	AL096814.1
KH.C4.603	Cirobu.g00006708	RSU1	1.18677	0.586	0.185	8	1.89e-18	2.73e-14	LRRC8A; MFHAS1; RSU1
KH.C2.276	Cirobu.g00004458	PSD/2/3	1.18308	0.552	0.114	8	3.5e-23	5.05e-19	PSD; PSD2; PSD3
KH.S1391.2	Cirobu.g00013847	SFT2D3	1.17204	0.672	0.384	8	1.84e-05	0.265042	SFT2D1; SFT2D2; SFT2D3
KH.C6.44	Cirobu.g00007857	KH2013:KH.C6.44_KCNK10/2/4	1.16788	0.414	0.206	8	3.69e-05	0.53309	KCNK10; KCNK2; KCNK5
KH.C1.25	Cirobu.g00000470	KH2013:KH.C1.25	1.1658	0.397	0.161	8	6.15e-07	0.0088741	KH.C1.25
KH.L24.8	Cirobu.g00012244	KH2013:KH.L24.8	1.16151	0.328	0.199	8	0.0081024	1	KH.L24.8
KH.C10.559	Cirobu.g00001789	CERK	1.16042	0.448	0.258	8	0.000129756	1	CERK; CERKL; SPHK2
KH.C9.670	Cirobu.g00010239	EXOC1	1.16009	0.379	0.15	8	2.01e-06	0.0290373	EXOC1; STXBP6
KH.C10.105	Cirobu.g00001301	KH2013:KH.C10.105	1.15526	0.431	0.264	8	0.00671051	1	TOMM34; TOMM70; TTC1
KH.C1.277	Cirobu.g00000500	KH2013:KH.C1.277_LPHN1/2/3	1.15258	0.431	0.049	8	1.88e-32	2.72e-28	ADGRE2; ADGRG2; ADGRG4
KH.C11.62	Cirobu.g00002468	KH2013:KH.C11.62_PHGDH	1.14565	0.759	0.526	8	4.73e-06	0.0681965	CTBP2; GRHPR; PHGDH
KH.C8.284	Cirobu.g00008905	PFKFB1/2/3/4	1.14493	0.397	0.13	8	1.8e-09	2.59e-05	PFKFB1; PFKFB3; PFKFB4
KH.L147.5	Cirobu.g00011323	TMEM164	1.14486	0.431	0.147	8	3.54e-10	5.11e-06	TMEM164
KH.C4.416	Cirobu.g00006505	SH2B1/2/3	1.14121	0.414	0.142	8	7.91e-09	0.000114172	SH2B1; SH2B2; SH2B3
KH.C9.633	Cirobu.g00010199	UBE2E1/2/3	1.13786	0.569	0.306	8	1.87e-06	0.0270383	UBE2E1; UBE2E2; UBE2E3
KH.L130.1	Cirobu.g00011013	ITGA3/6/7	1.13351	0.414	0.163	8	6.24e-08	0.000900617	ITGA3; ITGA6; ITGA7
KH.L116.100	Cirobu.g00010738	KH2013:KH.L116.100_LRRC15	1.13319	0.448	0.085	8	5.26e-20	7.6e-16	LGR5; LRIG2; LRIG3
KH.C7.267	Cirobu.g00008097	ARFGAP1	1.12986	0.517	0.29	8	6.82e-05	0.983866	ARFGAP1; ARFGAP2; ARFGAP3
KH.C3.461	Cirobu.g00005644	C18H12ORF23	1.12622	0.724	0.433	8	6.02e-08	0.00086952	KH.C3.461
KH.C2.615	Cirobu.g00004832	KH2013:KH.C2.615_KIFC3	1.12547	0.397	0.198	8	0.000136998	1	KIF3A; KIF3B; KIFC3
KH.L22.32	Cirobu.g00012147	KH2013:KH.L22.32	1.12537	0.103	0.025	8	0.000328561	1	KH.L22.32
KH.C2.33	Cirobu.g00004518	ZNF385B	1.12436	0.569	0.057	8	2.47e-48	3.57e-44	ZNF385A; ZNF385B; ZNF385D
KH.C3.502	Cirobu.g00005687	SYNE1/2	1.12086	0.724	0.431	8	7.3e-08	0.00105427	SYNE1; SYNE2; SYNE3
KH.C10.232	Cirobu.g00001437	ETFA	1.11922	0.517	0.359	8	0.0074336	1	ETFA
KH.C9.236	Cirobu.g00009763	FZD1/2/6/7	1.11719	0.569	0.383	8	0.00210838	1	FZD1; FZD2; FZD7
KH.L147.36	Cirobu.g00011316	KH2013:KH.L147.36_GJC2	1.11412	0.414	0.021	8	1.03e-55	1.49e-51	AL139260.3; GJA3; GJD2
KH.L87.61	Cirobu.g00013224	FAM91A1	1.11122	0.534	0.102	8	2.28e-25	3.3e-21	FAM91A1
KH.C7.61	Cirobu.g00008473	BSG25D	1.10644	0.328	0.195	8	0.00601074	1	DSP; NIN; NINL
KH.C12.157	Cirobu.g00002685	KH2013:KH.C12.157_KLHL20	1.1058	0.569	0.215	8	7.13e-12	1.03e-07	KLHL17; KLHL20; KLHL5
KH.C3.433	Cirobu.g00005613	KH2013:KH.C3.433	1.10556	0.31	0.005	8	2.76e-69	3.99e-65	KH.C3.433
KH.C11.93	Cirobu.g00002615	NAT6	1.1038	0.586	0.298	8	2.35e-07	0.00339119	NAT6
KH.L119.5	Cirobu.g00010873	AURKAIP1	1.10155	0.328	0.195	8	0.00830991	1	AURKAIP1
KH.C3.665	Cirobu.g00005862	KH2013:KH.C3.665_ZAN	1.1004	0.362	0.038	8	5.08e-29	7.34e-25	KH.C3.665
KH.C10.93	Cirobu.g00001897	KH2013:KH.C10.93_PDZK1	1.09934	0.362	0.068	8	1.81e-16	2.61e-12	PDZD3; PDZK1; SLC9A3R1
KH.C9.285	Cirobu.g00009817	PFK/1/2	1.09158	0.517	0.123	8	4.88e-19	7.04e-15	PFKL; PFKM; PFKP
KH.C10.287	Cirobu.g00001497	BCL9L	1.08727	0.397	0.13	8	2.19e-09	3.16e-05	BCL9
KH.C14.340	Cirobu.g00003769	RAB3IL1	1.08142	0.345	0.144	8	5.77e-06	0.0832865	RAB3IL1; RAB3IP
KH.C6.101	Cirobu.g00007616	RAPGEF2/6	1.08049	0.655	0.211	8	2.63e-17	3.79e-13	AC008695.1; RAPGEF2; RAPGEF6
KH.C12.73	Cirobu.g00003281	SKP1	1.07429	0.638	0.286	8	4.14e-11	5.97e-07	AC104109.3; ELOC; SKP1
KH.C10.59	Cirobu.g00001822	SI:CH73-22O12.1	1.06799	0.448	0.277	8	0.00428831	1	CADM4; NECTIN1; NECTIN3
KH.C4.528	Cirobu.g00006627	KH2013:KH.C4.528	1.06505	0.603	0.275	8	1.13e-09	1.63e-05	KH.C4.528
KH.C11.697	Cirobu.g00002550	HUNK	1.06404	0.31	0.059	8	5.23e-14	7.55e-10	HUNK; MARK2; MARK4
KH.C8.124	Cirobu.g00008729	SEC23IP	1.061	0.379	0.184	8	8.76e-05	1	DDHD1; DDHD2; SEC23IP
KH.C12.681	Cirobu.g00003260	NPL	1.05214	0.172	0.031	8	1.81e-08	0.000261314	HOGA1; NPL
KH.C10.2	Cirobu.g00001400	KH2013:KH.C10.2	1.04766	0.569	0.282	8	1.12e-06	0.0161184	MARK1; MARK2; MARK3
KH.L37.48	Cirobu.g00012412	VCL	1.04391	0.552	0.269	8	2.36e-07	0.00339932	CTNNA1; CTNNA2; VCL
KH.C12.533	Cirobu.g00003097	KH2013:KH.C12.533	1.04127	0.397	0.209	8	0.000575332	1	KH.C12.533
KH.C5.251	Cirobu.g00007122	RRP36	1.04093	0.431	0.264	8	0.00458898	1	RRP36
KH.C2.549	Cirobu.g00004758	ASL	1.03932	0.5	0.183	8	1.16e-09	1.68e-05	AC068533.4; ASL
KH.C2.144	Cirobu.g00004315	E230025N22RIK	1.03173	0.345	0.048	8	5.2e-22	7.51e-18	KH.C2.144
KH.C10.406	Cirobu.g00001625	KH2013:KH.C10.406_SELP	1.02831	0.414	0.036	8	4.51e-38	6.51e-34	SELE; SELL; SELP
KH.C1.865	Cirobu.g00001146	GOLIM4	1.02789	0.741	0.468	8	6.21e-07	0.00896112	GOLIM4
KH.L7.1	Cirobu.g00012970	TAF10	1.02567	0.638	0.514	8	0.00369736	1	TAF10
KH.C7.527	Cirobu.g00008382	ORC3	1.02564	0.345	0.057	8	5.39e-18	7.79e-14	ORC3
KH.C2.433	Cirobu.g00004631	GIPR	1.02559	0.276	0.018	8	3.96e-32	5.72e-28	GLP1R; GLP2R; PTH1R
KH.C14.449	Cirobu.g00003884	CREBBP	1.02373	0.397	0.204	8	0.000160462	1	CREBBP; EP300; PHIP
KH.C9.170	Cirobu.g00009691	CNPPD1	1.02234	0.517	0.212	8	1.31e-08	0.000189655	CNPPD1
KH.C8.355	Cirobu.g00008980	FZR1	1.01924	0.552	0.321	8	7.57e-05	1	CDC20; CDC20B; FZR1
KH.C14.462	Cirobu.g00003899	KH2013:KH.C14.462_MATN1/4	1.01677	0.345	0.01	8	9.13e-63	1.32e-58	COL12A1; SELP; SVEP1
KH.C14.184	Cirobu.g00003598	KH2013:KH.C14.184	1.01598	0.793	0.491	8	3.72e-07	0.00536712	KH.C14.184
KH.L96.70	Cirobu.g00013417	TBC-19	1.01188	0.483	0.228	8	3.63e-06	0.0523732	SGSM3; TBC1D2; TBC1D2B
KH.C11.388	Cirobu.g00002217	GATAD2A	1.01059	0.569	0.321	8	3.09e-06	0.044648	GATAD2A; GATAD2B
KH.C3.93	Cirobu.g00006146	TTYH1/2/3	1.00963	0.483	0.263	8	0.00013266	1	TTYH1; TTYH2; TTYH3
KH.C11.325	Cirobu.g00002149	PHLDA2/3	1.00901	0.397	0.082	8	2.22e-16	3.2e-12	PHLDA2; PHLDA3
KH.C8.146	Cirobu.g00008753	KH2013:KH.C8.146	1.00822	0.638	0.377	8	7.19e-06	0.103712	KH.C8.146
KH.L149.12	Cirobu.g00011332	KH2013:KH.L149.12_TMPRSS6/7	1.00139	0.586	0.209	8	1.04e-12	1.51e-08	KLKB1; ST14; TMPRSS15
KH.C1.603	Cirobu.g00000857	TAOK1/2/3	1.00055	0.466	0.125	8	1.01e-14	1.45e-10	TAOK1; TAOK2; TAOK3
KH.L96.64	Cirobu.g00013410	PNPLA8	0.999153	0.431	0.131	8	2.72e-11	3.92e-07	PLA2G6; PNPLA8
KH.C2.143	Cirobu.g00004314	RAB9B	0.996273	0.5	0.208	8	8.84e-09	0.000127582	RAB7A; RAB9A; RAB9B
KH.L44.11	Cirobu.g00012652	RNF157	0.992719	0.586	0.229	8	1.29e-10	1.87e-06	MGRN1; NEURL1B; RNF157
KH.C10.340	Cirobu.g00001553	KH2013:KH.C10.340_DHRS11	0.99123	0.345	0.075	8	8.36e-14	1.21e-09	CBR4; DHRS11
KH.C8.499	Cirobu.g00009138	MRPL42	0.990788	0.534	0.316	8	2.32e-05	0.334999	MRPL42
KH.C1.918	Cirobu.g00001205	STX12/7	0.987551	0.466	0.275	8	8.02e-05	1	STX12; STX7; TSNARE1
KH.S1411.3	Cirobu.g00013863	KH2013:KH.S1411.3	0.986148	0.293	0.116	8	1.57e-05	0.226502	KH.S1411.3
KH.C8.90	Cirobu.g00009579	KH2013:KH.C8.90	0.980632	0.259	0.018	8	4.88e-28	7.05e-24	KH.C8.90
KH.C11.211	Cirobu.g00002026	KLHDC3	0.97901	0.5	0.278	8	0.000102477	1	HCFC2; KLHDC1; KLHDC3
KH.C8.473	Cirobu.g00009111	FAM50A	0.972015	0.362	0.178	8	8.3e-05	1	FAM50A; FAM50B
KH.C5.535	Cirobu.g00007430	TJP1/2/3	0.971245	0.759	0.516	8	8.51e-10	1.23e-05	TJP1; TJP2
KH.C1.869	Cirobu.g00001150	KH2013:KH.C1.869	0.969967	0.19	0.02	8	1.42e-15	2.05e-11	KH.C1.869
KH.C8.677	Cirobu.g00009333	PEB	0.966665	0.586	0.178	8	2.84e-15	4.1e-11	PRDM10; ZNF112; ZNF543
KH.S1011.2	Cirobu.g00013492	RALA	0.96352	0.345	0.09	8	6.6e-11	9.53e-07	HRAS; RALA; RALB
KH.C14.573	Cirobu.g00004020	RP2	0.957476	0.293	0.106	8	3.43e-06	0.0494452	RP2; TBCC; TBCCD1
KH.L164.21	Cirobu.g00011689	KH2013:KH.L164.21	0.956007	0.293	0.014	8	7.05e-42	1.02e-37	KH.L164.21
KH.C9.338	Cirobu.g00009873	MTMR14	0.953988	0.362	0.183	8	0.000410384	1	MTMR14; MTMR3; MTMR4
KH.C8.356	Cirobu.g00008981	GAK	0.95146	0.517	0.21	8	1.65e-08	0.000238285	AAK1; DNAJC6; GAK
KH.L80.1	Cirobu.g00013120	KH2013:KH.L80.1_CTTNBP2NL	0.950119	0.431	0.158	8	9.34e-09	0.000134763	CTTNBP2; CTTNBP2NL; FILIP1L
KH.L71.28	Cirobu.g00013027	KH2013:KH.L71.28_PPP1CA	0.948627	0.466	0.203	8	2.42e-07	0.00349603	PPP1CA; PPP1CB; PPP1CC
KH.C3.11	Cirobu.g00005262	C46A5.4	0.948377	0.5	0.001	8	8.12e-153	1.17e-148	EPX; LPO; MPO
KH.C1.1017	Cirobu.g00000022	NRCAM	0.945393	0.241	0.059	8	2.03e-08	0.000293681	CHL1; L1CAM; NRCAM
KH.C11.374	Cirobu.g00002202	KCNH2/6/7	0.945033	0.414	0.055	8	5.71e-27	8.25e-23	KCNH2; KCNH6; KCNH7
KH.C6.63	Cirobu.g00007877	KH2013:KH.C6.63	0.944558	0.397	0.133	8	3.1e-09	4.48e-05	KH.C6.63
KH.C2.725	Cirobu.g00004950	KH2013:KH.C2.725_RBPJ	0.943699	0.362	0.066	8	7.47e-17	1.08e-12	RBPJ; RBPJL
KH.C9.42	Cirobu.g00009964	FGFR1OP2	0.943358	0.414	0.28	8	0.00973705	1	FGFR1OP2; SIKE1
KH.C5.629	Cirobu.g00007534	STK39	0.942488	0.414	0.06	8	2.34e-24	3.38e-20	OXSR1; STK25; STK39
KH.C3.214	Cirobu.g00005377	SYPL/1/2	0.941476	0.638	0.284	8	6.08e-10	8.78e-06	SYNPR; SYP; SYPL2
KH.C14.71	Cirobu.g00004080	KH2013:KH.C14.71	0.941335	0.586	0.297	8	3.26e-07	0.00470408	KH.C14.71
KH.C12.81	Cirobu.g00003290	SYAP1	0.93807	0.569	0.226	8	1.58e-10	2.28e-06	SYAP1
KH.L163.3	Cirobu.g00011676	MYH10/14	0.936795	0.586	0.264	8	4.88e-10	7.04e-06	KH.L163.3
KH.L84.6	Cirobu.g00013163	COPB2	0.936603	0.759	0.582	8	9.87e-07	0.0142432	COPA; COPB2; PAFAH1B1
KH.C9.662	Cirobu.g00010231	DIP2A	0.93468	0.517	0.214	8	5.53e-09	7.98e-05	DIP2A; DIP2B; DIP2C
KH.C9.41	Cirobu.g00009953	SLC25A23/24/25	0.929732	0.379	0.15	8	3.65e-06	0.0526827	SLC25A23; SLC25A24; SLC25A25
KH.C14.72	Cirobu.g00004081	BDP1	0.928199	0.448	0.219	8	2.83e-05	0.408774	BDP1
KH.C7.481	Cirobu.g00008332	W02C12.1	0.92809	0.121	0.008	8	4.2e-15	6.05e-11	NOTCH1; NOTCH2; NOTCH3
KH.C4.676	Cirobu.g00006788	STON1/2	0.92596	0.293	0.134	8	0.000584597	1	STON1; STON1-GTF2A1L; STON2
KH.L20.63	Cirobu.g00012118	KH2013:KH.L20.63	0.925069	0.862	0.625	8	9.34e-07	0.0134805	KH.L20.63
KH.L126.10	Cirobu.g00010939	MYO5B	0.923387	0.603	0.348	8	1.54e-06	0.0222925	MYO5A; MYO5B; MYO5C
KH.C11.519	Cirobu.g00002358	KH2013:KH.C11.519_PRPS1/2	0.922993	0.224	0.04	8	5.61e-11	8.09e-07	PRPS1; PRPS1L1; PRPS2
KH.C1.628	Cirobu.g00000884	KH2013:KH.C1.628_MS4A17A.1/11/14/2/4/5/6/7/8/9	0.922683	0.483	0.319	8	0.0011898	1	MS4A12; MS4A18; MS4A8
KH.C1.552	Cirobu.g00000802	CCDC92	0.918654	0.31	0.099	8	1.93e-07	0.00278209	CCDC92
KH.S497.9	Cirobu.g00014597	MAPKAPK2/3	0.917183	0.466	0.271	8	0.00037648	1	MAPKAPK2; MAPKAPK3; MAPKAPK5
KH.C8.701	Cirobu.g00009361	SLC12A1/2/3	0.915687	0.379	0.187	8	6.73e-05	0.971151	SLC12A1; SLC12A2; SLC12A3
KH.C2.778	Cirobu.g00005006	MLF1	0.914098	0.483	0.269	8	5.19e-05	0.749258	MLF1; MLF2
KH.C8.817	Cirobu.g00009488	NADKD1	0.912532	0.259	0.062	8	3.33e-09	4.81e-05	NADK2
KH.S1598.2	Cirobu.g00013974	FIS1	0.909305	0.586	0.279	8	7.24e-08	0.00104474	KH.S1598.2
KH.C5.149	Cirobu.g00007010	MVP	0.905114	0.397	0.088	8	5.6e-15	8.08e-11	MVP
KH.C8.2	Cirobu.g00008812	DDRGK1	0.904984	0.603	0.284	8	2.04e-09	2.94e-05	DDRGK1
KH.C7.421	Cirobu.g00008266	ARL16	0.903738	0.586	0.306	8	2.46e-06	0.0354534	ARF5; ARL16; ARL8A
KH.C2.366	Cirobu.g00004556	KIAA1109	0.903005	0.466	0.18	8	4.78e-08	0.000689245	KIAA1109
KH.L166.4	Cirobu.g00011707	SORCS2	0.90261	0.534	0.212	8	4.58e-10	6.61e-06	SORCS1; SORCS2; SORCS3
KH.C4.39	Cirobu.g00006476	SH3GL1/2/3	0.902271	0.466	0.176	8	5e-09	7.21e-05	SH3GL1; SH3GL2; SH3GL3
KH.C10.142	Cirobu.g00001341	KH2013:KH.C10.142	0.901746	0.534	0.364	8	0.00415383	1	CPTP; GLTP; PLEKHA8
KH.C3.359	Cirobu.g00005532	BROX	0.901341	0.741	0.443	8	1.79e-07	0.00258568	BROX; PDCD6IP; PTPN23
KH.C1.787	Cirobu.g00001060	TANC1/2	0.900744	0.466	0.222	8	5.02e-06	0.0724782	ANKRD50; TANC1; TANC2
KH.C9.785	Cirobu.g00010366	KH2013:KH.C9.785_IFA-1/3/4	0.898937	0.345	0.1	8	2.59e-09	3.74e-05	DES; GFAP; VIM
KH.C3.477	Cirobu.g00005661	VAC14	0.898016	0.31	0.047	8	1.2e-17	1.74e-13	VAC14
KH.C7.665	Cirobu.g00008533	PSMB4	0.897134	0.345	0.201	8	0.00477333	1	PSMB1; PSMB4; PSMB8
KH.C10.311	Cirobu.g00001524	PRKCE	0.89619	0.414	0.087	8	1.25e-16	1.8e-12	PRKCD; PRKCE; PRKCH
KH.C11.566	Cirobu.g00002409	TMEM134	0.893527	0.466	0.074	8	1.38e-25	2e-21	TMEM134; TMEM230
KH.C1.98	Cirobu.g00001272	KH2013:KH.C1.98	0.893197	0.5	0.185	8	7.2e-10	1.04e-05	KH.C1.98
KH.C11.186	Cirobu.g00001998	JAG1/2	0.891664	0.448	0.126	8	3.39e-13	4.89e-09	JAG1; JAG2; NOTCH1
KH.C4.103	Cirobu.g00006168	KCNJ12	0.890653	0.276	0.018	8	3.19e-31	4.6e-27	KCNJ12; KCNJ18; KCNJ4
KH.C14.271	Cirobu.g00003693	GRXCR1/2	0.889944	0.379	0.045	8	1.17e-27	1.69e-23	AL132671.2; GOPC; GRXCR1
KH.C1.874	Cirobu.g00001156	KH2013:KH.C1.874_CG14331	0.889225	0.328	0.01	8	4.13e-58	5.96e-54	JMJD6
KH.C8.64	Cirobu.g00009292	KH2013:KH.C8.64_OSBPL9	0.886877	0.517	0.226	8	4.31e-08	0.000621593	OSBPL10; OSBPL11; OSBPL9
KH.C2.53	Cirobu.g00004737	SEPN1	0.882156	0.466	0.191	8	3.98e-08	0.000574239	SELENON
KH.C5.563	Cirobu.g00007461	CG5390	0.881711	0.19	0.006	8	2.76e-33	3.98e-29	CTRL; F11; PRSS8
KH.C7.616	Cirobu.g00008480	GRINA	0.881408	0.534	0.26	8	2.54e-07	0.00366449	FAIM2; GRINA; TMBIM1
KH.C14.414	Cirobu.g00003846	BX548044.10/12/13/14/15/2/5/8	0.879041	0.552	0.197	8	5.37e-11	7.75e-07	PIM1; PIM2; PIM3
KH.L53.18	Cirobu.g00012769	CG34114	0.877923	0.293	0.049	8	4.71e-15	6.8e-11	DSCAM; DSCAML1; HMCN2
KH.C7.580	Cirobu.g00008440	PFDN1	0.877858	0.569	0.412	8	0.00383578	1	PFDN1
KH.C9.153	Cirobu.g00009672	GOLGA2	0.877488	0.483	0.315	8	0.00471338	1	GOLGA2
KH.C14.328	Cirobu.g00003755	SEC24A	0.876033	0.5	0.228	8	1.28e-07	0.00184495	SEC24A; SEC24B; SEC24C
KH.L40.8	Cirobu.g00012558	MAGT1	0.873922	0.69	0.479	8	4.91e-05	0.708191	MAGT1; TUSC3
KH.S714.4	Cirobu.g00014968	BICD/1/2	0.873576	0.466	0.177	8	3.88e-09	5.6e-05	BICD1; BICD2
KH.C10.207	Cirobu.g00001409	KH2013:KH.C10.207	0.872814	0.241	0.052	8	1.53e-09	2.2e-05	EML1; EML5; EML6
KH.C9.673	Cirobu.g00010242	MORN5	0.872506	0.224	0.042	8	1.3e-10	1.88e-06	MORN2; MORN4; MORN5
KH.S642.1	Cirobu.g00014856	ZDHHC13/17	0.872176	0.5	0.262	8	1.1e-05	0.15895	ZDHHC13; ZDHHC17; ZDHHC4
KH.S638.5	Cirobu.g00014850	MADD	0.871921	0.397	0.053	8	7.09e-25	1.02e-20	MADD; SBF1; SBF2
KH.C1.1196	Cirobu.g00000218	CG32054	0.871346	0.69	0.441	8	1.58e-06	0.0228404	KH.C1.1196
KH.C8.157	Cirobu.g00008765	SLC2A7/9	0.869044	0.293	0.094	8	4.27e-07	0.00616839	SLC2A1; SLC2A7; SLC2A9
KH.C13.73	Cirobu.g00003476	KH2013:KH.C13.73_FNBP1	0.868909	0.552	0.182	8	1.97e-13	2.84e-09	FNBP1; FNBP1L; TRIP10
KH.L168.6	Cirobu.g00011719	F53B3.2	0.868618	0.397	0.288	8	0.00875392	1	WBP2NL
KH.C3.745	Cirobu.g00005948	KH2013:KH.C3.745	0.866416	0.466	0.181	8	1.11e-08	0.000160439	KH.C3.745
KH.C8.101	Cirobu.g00008704	KH2013:KH.C8.101_ROR/1/2	0.866133	0.741	0.323	8	7.44e-13	1.07e-08	MUSK; ROR1; ROR2
KH.L65.10	Cirobu.g00012916	DYRK2/3	0.85986	0.31	0.064	8	1.97e-12	2.84e-08	DYRK2; DYRK3; DYRK4
KH.C12.549	Cirobu.g00003114	KH2013:KH.C12.549_ACAN	0.858756	0.379	0.02	8	1.46e-50	2.1e-46	ACAN; CLEC17A; NCAN
KH.L93.4	Cirobu.g00013309	SPATS2L	0.85833	0.707	0.43	8	1.27e-06	0.0182998	SPATS2; SPATS2L
KH.C9.9	Cirobu.g00010487	ACADL	0.857389	0.362	0.146	8	2.59e-06	0.0373969	ACADL; ACADS; IVD
KH.L110.3	Cirobu.g00010679	KH2013:KH.L110.3_ERG11	0.854874	0.207	0.013	8	9.19e-25	1.33e-20	CYP7A1; CYP7B1; CYP8B1
KH.C2.191	Cirobu.g00004366	KH2013:KH.C2.191	0.853647	0.466	0.131	8	1.76e-13	2.53e-09	KH.C2.191
KH.C1.158	Cirobu.g00000368	GSH1	0.853526	0.397	0.109	8	4.67e-11	6.74e-07	GCLC
KH.C4.133	Cirobu.g00006200	RABGEF1	0.851772	0.414	0.245	8	0.000625462	1	GAPVD1; RABGEF1; RIN3
KH.C11.342	Cirobu.g00002167	KH2013:KH.C11.342_SLCO4A1	0.851717	0.379	0.159	8	2.65e-06	0.0382528	SLCO4A1; SLCO4C1; SLCO5A1
KH.C12.408	Cirobu.g00002961	KH2013:KH.C12.408_MGAT5	0.851353	0.5	0.242	8	4.69e-06	0.0676635	MGAT5; MGAT5B
KH.C1.396	Cirobu.g00000632	ZGC:195224	0.84952	0.293	0.038	8	2.16e-19	3.11e-15	AL096711.2; MTCL1; SOGA3
KH.C1.299	Cirobu.g00000524	KH2013:KH.C1.299_B3GNT2/7/9	0.847921	0.534	0.116	8	2.38e-21	3.43e-17	B3GNT2; B3GNT6; B3GNT7
KH.C1.1161	Cirobu.g00000181	KH2013:KH.C1.1161_CCH1	0.847156	0.379	0.018	8	4.55e-54	6.57e-50	SCN10A; SCN2A; SCN9A
KH.L84.4	Cirobu.g00013161	FAM72B	0.845243	0.328	0.173	8	0.00128524	1	FAM72B; FAM72C; FAM72D
KH.C2.574	Cirobu.g00004786	MARCO	0.843437	0.121	0.005	8	1.02e-19	1.47e-15	KH.C2.574
KH.C9.649	Cirobu.g00010216	GPR107	0.841256	0.5	0.204	8	4.73e-08	0.000682124	GPR107; GPR108; TMEM87B
KH.C9.695	Cirobu.g00010266	PPP1R10	0.841122	0.655	0.441	8	0.000729775	1	PPP1R10
KH.L141.43	Cirobu.g00011198	SLC35G2/6	0.840687	0.345	0.014	8	6.11e-53	8.82e-49	SLC35G2; SLC35G3; SLC35G6
KH.L34.24	Cirobu.g00012336	PHACTR1/2/3/4	0.840666	0.414	0.145	8	1.19e-08	0.000172465	PHACTR1; PHACTR2; PHACTR4
KH.C11.327	Cirobu.g00002151	KH2013:KH.C11.327	0.838185	0.672	0.492	8	0.00181904	1	KH.C11.327
KH.L155.23	Cirobu.g00011621	KH2013:KH.L155.23	0.838152	0.397	0.082	8	1.99e-16	2.88e-12	KH.L155.23
KH.L114.8	Cirobu.g00010730	KH2013:KH.L114.8_MS4A17A.1/11/14/2/4/5/6/7/8/9	0.835167	0.207	0.047	8	5.66e-08	0.000817215	MS4A1; MS4A12; MS4A4A
KH.C1.7	Cirobu.g00000963	USP11/15/4	0.834176	0.448	0.136	8	4.65e-11	6.71e-07	USP11; USP15; USP4
KH.C7.105	Cirobu.g00007923	KH2013:KH.C7.105_KRAKEN	0.831713	0.517	0.27	8	1.26e-05	0.18162	ABHD8; EPHX2; SERHL2
KH.C1.1159	Cirobu.g00000178	KH2013:KH.C1.1159	0.830271	0.328	0.005	8	3.37e-74	4.86e-70	FUT10; FUT11; FUT4
KH.L51.7	Cirobu.g00012754	C18ORF32	0.829952	0.776	0.679	8	4.64e-05	0.669861	C18orf32
KH.C10.96	Cirobu.g00001899	WDR13	0.829521	0.31	0.176	8	0.00372798	1	WDR13; WDR5; WDR5B
KH.C2.958	Cirobu.g00005204	RGS6/7	0.828351	0.724	0.334	8	6.24e-11	9.01e-07	RGS6; RGS7; RGS9
KH.S1588.1	Cirobu.g00013966	KH2013:KH.S1588.1_MATN2/4	0.826436	0.345	0.021	8	3.29e-41	4.75e-37	MATN1; MATN2; MATN3
KH.C1.442	Cirobu.g00000683	POLDIP3	0.822714	0.362	0.189	8	0.000202447	1	ALYREF; POLDIP3
KH.C8.835	Cirobu.g00009508	KH2013:KH.C8.835	0.821187	0.69	0.366	8	1.8e-07	0.00259223	KH.C8.835
KH.S618.3	Cirobu.g00014831	PHO-1/10/11/12/13/4	0.819852	0.569	0.25	8	1.13e-08	0.000162676	ACP2; ACP6; ACPP
KH.C6.94	Cirobu.g00007910	TP53I11	0.81902	0.345	0.044	8	1.77e-22	2.56e-18	TP53I11
KH.C2.370	Cirobu.g00004561	KH2013:KH.C2.370_SCRIB	0.812242	0.586	0.202	8	4.54e-13	6.55e-09	LRRC1; SCRIB
KH.C1.478	Cirobu.g00000720	Y67H2A.10	0.810782	0.362	0.167	8	2.73e-05	0.394085	RBM15; RBM15B; SPEN
KH.L46.1	Cirobu.g00012678	TBCB	0.810658	0.483	0.312	8	0.00490769	1	CLIP3; CLIP4; TBCB
KH.C3.791	Cirobu.g00005996	GGT1/2	0.807232	0.293	0.113	8	1.98e-05	0.285249	GGT1; GGT2; GGT5
KH.C1.413	Cirobu.g00000652	TPP2	0.805935	0.569	0.257	8	4.12e-08	0.000595356	MBTPS1; TPP2
KH.C8.362	Cirobu.g00008988	EXOC6	0.805854	0.483	0.134	8	2.78e-14	4.01e-10	EXOC6; EXOC6B
KH.L155.9	Cirobu.g00011630	SND1	0.805295	0.621	0.37	8	1.37e-05	0.198261	SND1; TDRD1; TDRD5
KH.C7.168	Cirobu.g00007991	KH2013:KH.C7.168_KIF13B	0.803293	0.448	0.144	8	4.79e-11	6.92e-07	CLIP2; CLIP3; KIF13B
KH.C11.232	Cirobu.g00002049	KH2013:KH.C11.232_FUT8	0.800051	0.276	0.056	8	6.72e-12	9.69e-08	FUT8
KH.S1593.2	Cirobu.g00013970	KH2013:KH.S1593.2	0.79941	0.276	0.001	8	5.53e-85	7.99e-81	KH.S1593.2
KH.C14.5	Cirobu.g00003940	SLC25A18/22	0.795505	0.466	0.199	8	2.45e-07	0.00354066	SLC25A13; SLC25A18; SLC25A22
KH.S363.4	Cirobu.g00014357	PLCL1/2	0.789555	0.379	0.1	8	2.42e-12	3.49e-08	PLCD4; PLCL1; PLCL2
KH.L96.101	Cirobu.g00013338	CLIP1/2	0.789331	0.362	0.147	8	2.18e-06	0.0314185	CLIP1; CLIP2; CLIP3
KH.L13.34	Cirobu.g00011004	KH2013:KH.L13.34_PGPEP1	0.785183	0.414	0.188	8	4.35e-06	0.0628338	PGPEP1; PGPEP1L
KH.C1.457	Cirobu.g00000699	KLHL1/4/5	0.783681	0.431	0.162	8	2.19e-08	0.000316147	KLHL1; KLHL4; KLHL5
KH.C7.660	Cirobu.g00008528	PEX14	0.782096	0.379	0.155	8	3.08e-06	0.0444494	PEX14
KH.L107.5	Cirobu.g00010597	POLD4	0.781013	0.466	0.274	8	0.000182056	1	AP003419.1; POLD4
KH.C9.283	Cirobu.g00009815	MAP4K3/5	0.781002	0.621	0.308	8	5.57e-08	0.000803278	MAP4K2; MAP4K3; MAP4K5
KH.C1.569	Cirobu.g00000819	KH2013:KH.C1.569	0.780789	0.293	0.007	8	3.84e-59	5.55e-55	KH.C1.569
KH.C10.202	Cirobu.g00001404	KH2013:KH.C10.202	0.780106	0.517	0.277	8	1.33e-05	0.191633	ALG5; DPM1
KH.C9.892	Cirobu.g00010482	RXRG	0.779515	0.379	0.146	8	3.21e-07	0.00463755	RXRA; RXRB; RXRG
KH.C3.595	Cirobu.g00005787	HERPUD1/2	0.776955	0.552	0.373	8	0.00230106	1	HERPUD1; HERPUD2
KH.C9.864	Cirobu.g00010453	KH2013:KH.C9.864_EPN1/2	0.774039	0.397	0.234	8	0.000976476	1	EPN1; EPN2; EPN3
KH.C2.208	Cirobu.g00004385	USP6NL	0.770876	0.414	0.193	8	7.01e-06	0.10124	TBC1D3D; TBC1D3K; USP6NL
KH.L81.2	Cirobu.g00013124	RGL/1/2/3	0.769641	0.293	0.068	8	1.41e-10	2.04e-06	RALGDS; RGL1; RGL3
KH.C4.693	Cirobu.g00006807	KH2013:KH.C4.693	0.765948	0.397	0.058	8	1.93e-22	2.79e-18	LRRC4C; SLITRK1; SLITRK5
KH.C14.164	Cirobu.g00003576	KH2013:KH.C14.164	0.764408	0.259	0.072	8	2.04e-07	0.00294822	KH.C14.164
KH.C8.104	Cirobu.g00008707	ZRANB1	0.764101	0.448	0.119	8	4.33e-14	6.25e-10	OTUD7B; TNFAIP3; ZRANB1
KH.L147.22	Cirobu.g00011301	MAP2K1/2	0.761585	0.517	0.332	8	0.000318515	1	MAP2K1; MAP2K2; MAP2K5
KH.C1.1000	Cirobu.g00000004	PDCD6IP	0.759099	0.379	0.137	8	1.92e-07	0.00277592	PDCD6IP; PTPN23; RHPN1
KH.C3.298	Cirobu.g00005467	SEPT12/3/9	0.757435	0.603	0.374	8	5.11e-05	0.737939	SEPT12; SEPT3; SEPT9
KH.C1.173	Cirobu.g00000385	TBL2	0.757155	0.466	0.214	8	3.1e-06	0.044692	TAF5; TAF5L; TBL2
KH.C1.630	Cirobu.g00000887	KH2013:KH.C1.630	0.756822	0.31	0.035	8	2.93e-23	4.23e-19	KH.C1.630
KH.C14.216	Cirobu.g00003633	KH2013:KH.C14.216	0.755707	0.431	0.296	8	0.00894491	1	KH.C14.216
KH.S610.2	Cirobu.g00014805	NRM	0.753683	0.466	0.312	8	0.00315948	1	NRM
KH.C11.471	Cirobu.g00002306	ATP2C1/2	0.752425	0.431	0.134	8	2.06e-11	2.97e-07	ATP2A3; ATP2C1; ATP2C2
KH.L149.1	Cirobu.g00011329	YARS	0.745457	0.534	0.269	8	3.37e-06	0.0486363	AIMP1; EEF1B2; YARS
KH.C2.387	Cirobu.g00004579	ARHGAP22/24/25	0.745162	0.534	0.142	8	5.34e-17	7.71e-13	ARHGAP22; ARHGAP24; ARHGAP25
KH.C11.267	Cirobu.g00002086	SEC23A	0.743183	0.466	0.143	8	1.62e-11	2.33e-07	SEC23A; SEC23B; SEC24B
KH.L139.15	Cirobu.g00011128	KH2013:KH.L139.15_B0393.5	0.742822	0.121	0	8	1.95e-40	2.81e-36	FBN1; HMCN1; LTBP4
KH.C10.330	Cirobu.g00001543	KH2013:KH.C10.330_PPP2R5A	0.742705	0.5	0.193	8	1.19e-09	1.72e-05	PPP2R5A; PPP2R5B; PPP2R5E
KH.S1526.1	Cirobu.g00013928	RIMS1/3/4	0.742077	0.397	0.07	8	2.09e-19	3.02e-15	RIMS1; RIMS2; RIMS3
KH.C12.24	Cirobu.g00002776	PACRG	0.740209	0.448	0.095	8	1.17e-17	1.68e-13	PACRG; PACRGL
KH.L166.5	Cirobu.g00011708	KH2013:KH.L166.5	0.739916	0.379	0.05	8	1.19e-24	1.72e-20	KH.L166.5
KH.C2.766	Cirobu.g00004994	CNOT2	0.739773	0.517	0.241	8	7.48e-07	0.0108014	CNOT2; CNOT3
KH.C10.320	Cirobu.g00001534	KH2013:KH.C10.320_USP32/6	0.739199	0.379	0.161	8	9.94e-06	0.143404	USP11; USP32; USP4
KH.C4.119	Cirobu.g00006184	CAMTA/1/2	0.739163	0.31	0.101	8	1.28e-07	0.00185319	ASPM; CAMTA1; CAMTA2
KH.L77.1	Cirobu.g00013082	RANBP10/9	0.737488	0.345	0.162	8	0.000175634	1	RANBP10; RANBP9; SPRYD3
KH.C7.98	Cirobu.g00008699	PAK/1/2/3	0.735788	0.431	0.251	8	0.00196337	1	PAK1; PAK2; PAK3
KH.C4.783	Cirobu.g00006906	ENPP4/5	0.733996	0.534	0.286	8	1.84e-06	0.0265293	ENPP4; ENPP5; ENPP7
KH.C10.379	Cirobu.g00001594	ZGC:154054	0.733234	0.776	0.587	8	8.19e-05	1	MGAT4A; MGAT4B; MGAT4D
KH.S164.9	Cirobu.g00014017	KH2013:KH.S164.9_UNC93A	0.731328	0.276	0.1	8	1.58e-05	0.227347	MFSD11; UNC93A
KH.L18.81	Cirobu.g00012023	KLC/1/2/4	0.731193	0.31	0.097	8	1.39e-07	0.00199969	KLC1; KLC2; KLC4
KH.C2.905	Cirobu.g00005147	XNP	0.730953	0.672	0.301	8	9.39e-11	1.36e-06	ATRX; RAD54L; RAD54L2
KH.C4.394	Cirobu.g00006481	TRAF4	0.730324	0.431	0.128	8	1.78e-11	2.57e-07	TRAF2; TRAF4; TRAF6
KH.C5.362	Cirobu.g00007238	CIR1	0.729971	0.741	0.424	8	1.16e-07	0.00167351	CIR1
KH.C10.408	Cirobu.g00001627	AP3S1/2	0.729764	0.672	0.464	8	3.97e-05	0.57231	AP3S1; AP3S2; C15orf38-AP3S2
KH.C2.34	Cirobu.g00004529	MAPK8IP3	0.72912	0.362	0.195	8	0.00065705	1	ARHGEF10L; MAPK8IP3; SPAG9
KH.C1.697	Cirobu.g00000960	FGF4	0.728344	0.345	0.014	8	5.21e-54	7.52e-50	FGF4; FGF6; FGF7
KH.L92.1	Cirobu.g00013289	THRAP3	0.726873	0.707	0.4	8	4.1e-07	0.00591185	KH.L92.1
KH.L96.38	Cirobu.g00013381	KH2013:KH.L96.38_MS4A1/15/18/2/3	0.72453	0.121	0.009	8	2.25e-13	3.25e-09	MS4A12; MS4A15; MS4A4A
KH.C1.380	Cirobu.g00000615	KH2013:KH.C1.380_CHSY1/3	0.722778	0.517	0.237	8	2.99e-07	0.0043183	CHSY1; CHSY3; CSGALNACT1
KH.C3.416	Cirobu.g00005595	CRIM1	0.722395	0.31	0.066	8	3.19e-12	4.6e-08	CRIM1; FRAS1; KCP
KH.C3.455	Cirobu.g00005637	SNX13	0.722252	0.293	0.06	8	1.83e-12	2.63e-08	SNX13; SNX14; SNX25
KH.C12.194	Cirobu.g00002725	KH2013:KH.C12.194_CYP-33C1/11/12/3/4/5/6/7/8	0.720133	0.241	0.072	8	1.77e-06	0.0255442	CYP2A13; CYP2J2; CYP2U1
KH.C4.741	Cirobu.g00006861	KH2013:KH.C4.741_RAB27B	0.718578	0.466	0.284	8	0.000915733	1	RAB27A; RAB27B; RAB3C
KH.C11.158	Cirobu.g00001968	KH2013:KH.C11.158_FUT8	0.718185	0.569	0.306	8	2.94e-06	0.0423625	FUT8
KH.C1.710	Cirobu.g00000976	FAM49A	0.716442	0.414	0.155	8	1.09e-07	0.00156695	FAM49A; FAM49B
KH.C9.106	Cirobu.g00009620	KH2013:KH.C9.106_TGFBR3	0.715774	0.276	0.111	8	9.74e-05	1	KH.C9.106
KH.L145.2	Cirobu.g00011280	KH2013:KH.L145.2_ANKFY1	0.715208	0.276	0.095	8	6.34e-06	0.0914845	ANK2; ANK3; ANKFY1
KH.L32.2	Cirobu.g00012313	KH2013:KH.L32.2_PZF1	0.71236	0.379	0.111	8	2.77e-10	4e-06	ZNF345; ZNF70; ZNF846
KH.C2.350	Cirobu.g00004540	KH2013:KH.C2.350_NCOR1/2	0.71046	0.345	0.173	8	0.000492678	1	KH.C2.350
KH.C2.1147	Cirobu.g00004276	KH2013:KH.C2.1147_ZGC:152830	0.709621	0.379	0.126	8	3.51e-08	0.000506823	LAP3; NPEPL1
KH.C3.532	Cirobu.g00005719	LIPE	0.709048	0.224	0.085	8	0.000256577	1	AADACL2; LIPE
KH.C11.383	Cirobu.g00002212	BRSK1/2	0.708504	0.345	0.073	8	6.43e-14	9.28e-10	BRSK1; BRSK2; SIK3
KH.L96.102	Cirobu.g00013339	KH2013:KH.L96.102_UBR4	0.705415	0.31	0.148	8	0.000561059	1	FBXO11; UBR4; UBR5
KH.C11.729	Cirobu.g00002585	KH2013:KH.C11.729_GS1-211B7.1	0.705233	0.5	0.273	8	1.03e-05	0.148818	SMIM18
KH.L19.13	Cirobu.g00012047	KH2013:KH.L19.13_MDP1	0.704989	0.397	0.173	8	4.72e-06	0.0680661	MDP1
KH.S2058.1	Cirobu.g00014177	KH2013:KH.S2058.1	0.704612	0.293	0.09	8	2.77e-07	0.00399744	KH.S2058.1
KH.C9.856	Cirobu.g00010444	MOB4	0.702089	0.569	0.267	8	2.38e-09	3.43e-05	HSPE1-MOB4; MOB1B; MOB4
KH.C2.762	Cirobu.g00004990	SYT15	0.701842	0.345	0.01	8	1.64e-62	2.36e-58	FO681492.1; SYT15; SYT9
KH.L166.6	Cirobu.g00011709	KH2013:KH.L166.6_SORCS1/2/3	0.698207	0.241	0.102	8	0.000573587	1	SORCS1; SORCS2; SORCS3
KH.C1.751	Cirobu.g00001021	ABTB1	0.698013	0.345	0.113	8	4.14e-08	0.000597869	ABTB1; KLHL12; KLHL24
KH.L43.5	Cirobu.g00012649	KH2013:KH.L43.5_WBSCR27	0.697087	0.328	0.038	8	4.92e-24	7.1e-20	KH.L43.5
KH.C11.715	Cirobu.g00002571	SLIT1/3	0.696652	0.552	0.393	8	0.00261699	1	RTN4RL2; SLIT1; SLIT2
KH.C6.109	Cirobu.g00007624	TMEM181	0.69497	0.431	0.117	8	1.31e-12	1.9e-08	TMEM181
KH.C7.109	Cirobu.g00007927	SLC30A2/8	0.694079	0.552	0.177	8	9.33e-15	1.35e-10	SLC30A2; SLC30A3; SLC30A8
KH.C14.54	Cirobu.g00003984	CABZ01111729.1	0.693334	0.397	0.209	8	0.000159631	1	KH.C14.54
KH.C4.363	Cirobu.g00006448	MGAT2	0.692947	0.672	0.502	8	0.00807562	1	MGAT2
KH.C7.188	Cirobu.g00008012	CSNK1E	0.691858	0.379	0.18	8	0.00013799	1	CSNK1A1; CSNK1D; CSNK1E
KH.C14.346	Cirobu.g00003775	ZMIZ1/2	0.689486	0.19	0.065	8	0.000224564	1	PIAS1; ZMIZ1; ZMIZ2
KH.S1218.3	Cirobu.g00013717	KH2013:KH.S1218.3	0.687729	0.138	0.029	8	6.32e-06	0.0912879	KH.S1218.3
KH.C9.740	Cirobu.g00010317	KH2013:KH.C9.740	0.685065	0.31	0.044	8	5.51e-19	7.96e-15	KH.C9.740
KH.C10.512	Cirobu.g00001738	KH2013:KH.C10.512	0.680927	0.603	0.193	8	2.05e-15	2.96e-11	KH.C10.512
KH.C11.137	Cirobu.g00001945	KH2013:KH.C11.137_MTNR1B	0.679131	0.293	0.017	8	2.2e-36	3.18e-32	GPR50; MTNR1A; MTNR1B
KH.S675.3	Cirobu.g00014901	ACBD5	0.678665	0.328	0.082	8	1.06e-10	1.52e-06	ACBD4; ACBD5; ECI2
KH.C11.670	Cirobu.g00002522	TMEM184A	0.676133	0.397	0.208	8	0.000400254	1	TMEM184A; TMEM184B; TMEM184C
KH.C1.991	Cirobu.g00001285	YMR114C	0.675752	0.328	0.107	8	5.63e-08	0.00081322	HMCES
KH.C14.314	Cirobu.g00003741	UBC-20/21	0.675011	0.655	0.409	8	3.08e-06	0.0444737	UBE2D2; UBE2D4; UBE2K
KH.C1.146	Cirobu.g00000355	KH2013:KH.C1.146_EPHA10/2/3/4/5/6/7/8	0.674868	0.379	0.155	8	3.9e-06	0.056327	EPHA4; EPHA7; EPHB2
KH.C1.301	Cirobu.g00000528	HOMER/1/2/3	0.673717	0.5	0.146	8	9.98e-14	1.44e-09	HOMER1; HOMER2; HOMER3
KH.C2.202	Cirobu.g00004379	KH2013:KH.C2.202	0.672658	0.345	0.102	8	6.76e-09	9.76e-05	SAT1; SAT2; SATL1
KH.L44.2	Cirobu.g00012660	CAMKK1/2	0.668554	0.414	0.193	8	4.07e-05	0.587529	CAMKK1; CAMKK2; PRKAA1
KH.C12.676	Cirobu.g00003254	PURB	0.667737	0.759	0.397	8	1.02e-09	1.47e-05	PURA; PURB; PURG
KH.L50.10	Cirobu.g00012726	NAPB	0.666273	0.259	0.115	8	0.000780403	1	NAPA; NAPB
KH.C2.422	Cirobu.g00004619	TES	0.665832	0.379	0.227	8	0.0024467	1	PRICKLE1; PRICKLE2; TES
KH.C7.376	Cirobu.g00008217	C2ORF43	0.665826	0.293	0.101	8	2.07e-06	0.0299343	LDAH
KH.C4.617	Cirobu.g00006723	CRTC1/2/3	0.663299	0.397	0.116	8	1.84e-10	2.65e-06	CRTC1; CRTC2; CRTC3
KH.C8.434	Cirobu.g00009068	ST7L	0.66178	0.5	0.136	8	7.97e-15	1.15e-10	ST7; ST7L
KH.C4.373	Cirobu.g00006459	KH2013:KH.C4.373_IL1RAPL1/2	0.661144	0.224	0.032	8	9.11e-14	1.31e-09	FGFRL1
KH.C2.192	Cirobu.g00004367	MST1R	0.660192	0.569	0.232	8	6.1e-10	8.81e-06	MET; MST1R; TYRO3
KH.C1.308	Cirobu.g00000535	C06E1.3	0.660191	0.207	0.009	8	2.12e-31	3.05e-27	DUOXA1; DUOXA2
KH.S494.4	Cirobu.g00014581	KH2013:KH.S494.4_SLC26A4/5/6	0.659986	0.259	0.116	8	0.000527932	1	SLC26A4; SLC26A5; SLC26A6
KH.C3.7	Cirobu.g00005899	EDC4	0.659298	0.328	0.17	8	0.00146008	1	EDC4
KH.C7.359	Cirobu.g00008198	LZTFL1	0.658282	0.569	0.345	8	0.000381466	1	LZTFL1
KH.C2.787	Cirobu.g00005016	KH2013:KH.C2.787	0.657965	0.5	0.198	8	8.31e-09	0.000119889	KH.C2.787
KH.C2.92	Cirobu.g00005163	AGFG1/2	0.656684	0.517	0.193	8	9.85e-11	1.42e-06	AGFG1; AGFG2; SMAP1
KH.C11.257	Cirobu.g00002075	KH2013:KH.C11.257_SLCO4A1	0.654554	0.276	0.022	8	1.31e-27	1.89e-23	SLCO4A1; SLCO4C1; SLCO5A1
KH.S215.3	Cirobu.g00014214	EDEM2/3	0.652654	0.328	0.153	8	0.000122536	1	EDEM1; EDEM2; EDEM3
KH.C5.367	Cirobu.g00007243	LRP2	0.652338	0.759	0.355	8	1.53e-17	2.21e-13	CRB1; LRP2
KH.L4.44	Cirobu.g00012512	TUSC2	0.647547	0.362	0.095	8	2.54e-11	3.66e-07	TUSC2
KH.C8.143	Cirobu.g00008750	PPARA	0.647372	0.448	0.129	8	1.01e-12	1.46e-08	PPARA; PPARD; PPARG
KH.C2.57	Cirobu.g00004781	YTHDF1/2/3	0.646273	0.69	0.463	8	0.00012172	1	YTHDF1; YTHDF2; YTHDF3
KH.C9.72	Cirobu.g00010294	CDH1/13/15/2/3/4	0.644804	0.879	0.627	8	1.58e-09	2.28e-05	CDH11; CDH12; CDH4
KH.C1.1083	Cirobu.g00000095	KH2013:KH.C1.1083_EPHA10/2/3/4/5/6/7/8	0.643886	0.397	0.206	8	0.000294853	1	EPHA4; EPHA7; EPHB2
KH.C1.94	Cirobu.g00001228	MIB1	0.642669	0.379	0.096	8	3.41e-12	4.92e-08	ANK3; MIB1; MIB2
KH.C5.558	Cirobu.g00007455	RIMBP2/3	0.641816	0.293	0.083	8	2.6e-08	0.000374591	RIMBP2; RIMBP3; TSPOAP1
KH.L57.20	Cirobu.g00012808	9430023L20RIK	0.641446	0.414	0.221	8	0.000119112	1	ATG101
KH.C9.863	Cirobu.g00010452	LYS2	0.640637	0.276	0.161	8	0.0088774	1	DHRS11; KDSR
KH.L172.9	Cirobu.g00011892	KH2013:KH.L172.9	0.640144	0.466	0.26	8	0.000266971	1	KH.L172.9
KH.C2.253	Cirobu.g00004433	KDM1B	0.639013	0.276	0.051	8	4.77e-13	6.88e-09	KDM1A; KDM1B; PAOX
KH.C2.943	Cirobu.g00005188	PGLS	0.638029	0.19	0.089	8	0.00878379	1	GNPDA2; H6PD; PGLS
KH.L9.14	Cirobu.g00013240	MAPK8IP1/2	0.637308	0.241	0.075	8	2.7e-06	0.0389442	GULP1; MAPK8IP1; MAPK8IP2
KH.C4.324	Cirobu.g00006406	4922501L14RIK	0.636365	0.276	0.04	8	2.53e-16	3.65e-12	ERICH3
KH.C2.827	Cirobu.g00005061	2023-03-06	0.635987	0.362	0.185	8	0.000228706	1	MARCH1; MARCH6; MARCH8
KH.C2.466	Cirobu.g00004666	FAM199X	0.635461	0.362	0.152	8	7.21e-06	0.104107	FAM199X
KH.L131.5	Cirobu.g00011037	RPS6KB1/2	0.635292	0.224	0.113	8	0.00865679	1	RPS6KA2; RPS6KB1; RPS6KB2
KH.L139.12	Cirobu.g00011125	ZAP70	0.635248	0.414	0.141	8	3.6e-09	5.2e-05	ABL1; SYK; ZAP70
KH.C4.440	Cirobu.g00006532	SBF/1/2	0.633772	0.362	0.134	8	3.7e-07	0.00533653	MTMR2; SBF1; SBF2
KH.C11.495	Cirobu.g00002331	KH2013:KH.C11.495_RXFP3	0.633538	0.81	0.123	8	2.76e-50	3.99e-46	RXFP3; SSTR2
KH.C4.426	Cirobu.g00006516	UBQLN1/2/4	0.633436	0.345	0.17	8	0.000172627	1	UBQLN1; UBQLN2; UBQLN4
KH.C3.89	Cirobu.g00006103	PATL1	0.633373	0.293	0.144	8	0.00138842	1	PATL1; PATL2
KH.C11.224	Cirobu.g00002040	DRAP1	0.631729	0.207	0.101	8	0.00909531	1	CHRAC1; DRAP1; NFYC
KH.L34.1	Cirobu.g00012322	LRRC3B	0.630158	0.241	0.013	8	1.23e-31	1.78e-27	LRRC3; LRRC3B; LRRC3C
KH.S854.1	Cirobu.g00015126	KH2013:KH.S854.1_BRI3	0.630109	0.638	0.302	8	1.08e-08	0.000156324	BRI3
KH.L153.109	Cirobu.g00011450	KH2013:KH.L153.109	0.629933	0.328	0.193	8	0.00582367	1	KH.L153.109
KH.C2.624	Cirobu.g00004842	PTPRG	0.62912	0.224	0.108	8	0.0057163	1	PTPRD; PTPRG; PTPRZ1
KH.C9.178	Cirobu.g00009699	SEC16A	0.623617	0.379	0.077	8	9.14e-16	1.32e-11	SEC16A; SEC16B
KH.S390.8	Cirobu.g00014404	STK17B	0.62352	0.293	0.081	8	9.61e-09	0.000138697	DAPK2; STK17A; STK17B
KH.C10.400	Cirobu.g00001619	SCAMP/1/2/3	0.623047	0.241	0.06	8	2.89e-08	0.000417396	SCAMP1; SCAMP2; SCAMP3
KH.C1.397	Cirobu.g00000633	NAB1/2	0.622712	0.224	0.096	8	0.0014085	1	NAB1; NAB2
KH.L69.5	Cirobu.g00012965	LPCAT1/2	0.622154	0.328	0.155	8	0.00023821	1	LPCAT1; LPCAT2
KH.L38.1	Cirobu.g00012450	ITK	0.621052	0.241	0.109	8	0.000882237	1	BTK; TEC; TXK
KH.C8.155	Cirobu.g00008763	CHD3/4/5	0.619786	0.534	0.218	8	1.63e-08	0.000235463	CHD3; CHD4; CHD5
KH.L44.25	Cirobu.g00012666	4933432B09RIK	0.618347	0.259	0.037	8	9.49e-16	1.37e-11	FAM227A; FAM227B
KH.C10.566	Cirobu.g00001797	KH2013:KH.C10.566	0.615912	0.397	0.069	8	3.7e-19	5.34e-15	KH.C10.566
KH.C3.378	Cirobu.g00005553	C09D4.1	0.615479	0.621	0.266	8	1.02e-09	1.47e-05	FLVCR1; FLVCR2; SLC49A3
KH.C7.433	Cirobu.g00008279	GEMIN8	0.609717	0.328	0.192	8	0.00975673	1	GEMIN8
KH.C1.200	Cirobu.g00000416	FAM110C	0.60961	0.603	0.271	8	2.62e-09	3.78e-05	FAM110B; FAM110C
KH.C3.300	Cirobu.g00005471	SLC9A3/5	0.609143	0.362	0.131	8	2.76e-07	0.0039776	SLC9A2; SLC9A3; SLC9A5
KH.C1.211	Cirobu.g00000428	SYX-7	0.608427	0.397	0.227	8	0.000565572	1	STX12; STX1A; STX7
KH.L154.32	Cirobu.g00011572	GNAQ	0.603929	0.414	0.059	8	3.32e-24	4.8e-20	GNA11; GNA14; GNAQ
KH.L131.13	Cirobu.g00011029	TEKT3	0.600096	0.103	0.027	8	0.000880576	1	TEKT3; TEKT4; TEKT5
KH.C4.727	Cirobu.g00006845	VHA68-1/2	0.60005	0.345	0.173	8	0.000290178	1	ATP5F1B; ATP6V1A; ATP6V1B2
KH.C9.407	Cirobu.g00009950	IPMK	0.599882	0.362	0.1	8	2.05e-10	2.96e-06	IP6K2; IP6K3; IPMK
KH.L42.8	Cirobu.g00012644	NCKAP1	0.5923	0.534	0.204	8	3.14e-10	4.54e-06	NCKAP1; NCKAP1L
KH.L170.72	Cirobu.g00011811	KH2013:KH.L170.72_RICTOR	0.592103	0.362	0.106	8	5.27e-10	7.6e-06	RICTOR
KH.S811.3	Cirobu.g00015085	AP1G1/2	0.590087	0.466	0.26	8	0.000295301	1	AP1G1; AP1G2; AP2A1
KH.L108.1	Cirobu.g00010602	PXN	0.589612	0.397	0.221	8	0.000360018	1	LPXN; PXN; TGFB1I1
KH.C9.112	Cirobu.g00009627	SRCIN1	0.589402	0.379	0.232	8	0.00239829	1	KIAA1217; SRCIN1
KH.S606.2	Cirobu.g00014797	CG32703	0.588904	0.534	0.284	8	1.08e-05	0.156144	MAPK3; MAPK4; MAPK6
KH.C1.606	Cirobu.g00000860	PDK/1/2/3/4	0.588365	0.397	0.168	8	6.26e-06	0.0904224	PDK2; PDK3; PDK4
KH.C12.277	Cirobu.g00002817	KH2013:KH.C12.277_PRKCSH	0.587534	0.379	0.124	8	9.04e-09	0.000130472	GNPTG; PRKCSH; SSPO
KH.C5.579	Cirobu.g00007478	KH2013:KH.C5.579	0.587258	0.776	0.284	8	2.18e-20	3.15e-16	KH.C5.579
KH.C2.103	Cirobu.g00004146	UBE3A	0.587238	0.276	0.126	8	0.000925597	1	HECTD2; HERC4; UBE3A
KH.S516.3	Cirobu.g00014613	USP12/46	0.586457	0.328	0.084	8	2.14e-10	3.09e-06	USP12; USP17L5; USP46
KH.C2.626	Cirobu.g00004844	KH2013:KH.C2.626_GDPD1	0.585208	0.397	0.237	8	0.00391331	1	GDE1; GDPD1; GDPD2
KH.L22.24	Cirobu.g00012138	KH2013:KH.L22.24_ITGA1/10/11	0.584433	0.448	0.029	8	1.65e-51	2.38e-47	ITGA1; ITGA11; ITGAX
KH.C1.138	Cirobu.g00000346	FAM155A	0.583339	0.241	0.095	8	0.000118974	1	FAM155A; FAM155B
KH.C8.144	Cirobu.g00008751	AHCYL1/2	0.580246	0.828	0.515	8	7.41e-13	1.07e-08	AHCY; AHCYL1; AHCYL2
KH.C9.480	Cirobu.g00010030	SMG7	0.578238	0.397	0.154	8	2.53e-07	0.00364877	KH.C9.480
KH.S2020.1	Cirobu.g00014165	KH2013:KH.S2020.1_FUT4/7/9	0.577507	0.397	0.148	8	2.22e-07	0.00320129	FUT5; FUT6; FUT7
KH.C7.320	Cirobu.g00008156	RALBP1	0.57731	0.483	0.182	8	1.05e-09	1.52e-05	ARHGAP15; ARHGAP32; RALBP1
KH.L113.1	Cirobu.g00010717	RUFY1/2/3	0.577249	0.517	0.308	8	0.000117821	1	RUFY1; RUFY2; RUFY3
KH.L149.20	Cirobu.g00011341	LCA5	0.576918	0.19	0.072	8	0.000681453	1	LCA5; LCA5L
KH.C10.198	Cirobu.g00001398	KH2013:KH.C10.198_CDH-5	0.576448	0.19	0.027	8	5.31e-12	7.67e-08	CDH11; CDH7; PCDH1
KH.L3.7	Cirobu.g00012298	FAM86A	0.57452	0.276	0.062	8	2.34e-10	3.38e-06	EEF2KMT; FAM86B1; FAM86B2
KH.L116.12	Cirobu.g00010741	WWP1/2	0.574136	0.207	0.083	8	0.00067853	1	ITCH; WWP1; WWP2
KH.C7.781	Cirobu.g00008661	FGD1/2/3/4	0.57412	0.345	0.037	8	8.1e-27	1.17e-22	FGD1; FGD2; FGD4
KH.C14.391	Cirobu.g00003821	SEMA6B	0.569848	0.466	0.187	8	1.48e-07	0.00213551	SEMA6A; SEMA6B; SEMA6D
KH.C2.69	Cirobu.g00004912	AQP1/2/4/5/6	0.569565	0.362	0.081	8	1.94e-13	2.8e-09	AQP1; AQP4; MIP
KH.C6.104	Cirobu.g00007619	DLG5	0.569057	0.259	0.059	8	1.37e-09	1.97e-05	DLG1; DLG5
KH.C8.74	Cirobu.g00009403	KCMF1	0.568742	0.431	0.154	8	1.92e-08	0.000277771	KCMF1; RNF114; RNF138
KH.C14.156	Cirobu.g00003568	KH2013:KH.C14.156_LRRN2	0.568303	0.569	0.273	8	7.48e-07	0.0108027	LRRC4B; LRRN1; LRRN2
KH.L40.10	Cirobu.g00012535	DIAPH1/2/3	0.565793	0.466	0.183	8	3.18e-08	0.000458881	DIAPH1; DIAPH2; DIAPH3
KH.C3.624	Cirobu.g00005819	USF1/2	0.565785	0.672	0.35	8	7.4e-08	0.00106736	USF1; USF2; USF3
KH.S534.2	Cirobu.g00014643	RB1CC1	0.564387	0.362	0.107	8	1.47e-09	2.12e-05	RB1CC1
KH.C7.560	Cirobu.g00008419	UHRF1BP1L	0.564	0.259	0.097	8	5.42e-05	0.782178	UHRF1BP1; UHRF1BP1L; VPS13D
KH.C6.250	Cirobu.g00007779	FEM1B	0.563171	0.259	0.133	8	0.00654929	1	FEM1A; FEM1B; FEM1C
KH.C14.564	Cirobu.g00004010	KH2013:KH.C14.564_CDKN1B	0.562905	0.31	0.104	8	7.09e-07	0.010237	CDKN1A; CDKN1B
KH.L116.52	Cirobu.g00010783	TBC1D10B	0.560821	0.362	0.154	8	1.64e-05	0.236788	TBC1D10A; TBC1D10B; TBC1D10C
KH.L170.76	Cirobu.g00011815	CCDC153	0.557378	0.207	0.025	8	7.78e-15	1.12e-10	CCDC153
KH.S403.3	Cirobu.g00014428	UBXN6	0.556917	0.5	0.228	8	6.46e-07	0.00932601	ASPSCR1; NGLY1; UBXN6
KH.C14.109	Cirobu.g00003516	UBA5	0.555488	0.431	0.279	8	0.00671238	1	MOCS3; UBA2; UBA5
KH.C8.589	Cirobu.g00009236	KH2013:KH.C8.589_DAZAP1	0.555454	0.207	0.083	8	0.000753286	1	DAZAP1; MSI1; MSI2
KH.C4.671	Cirobu.g00006783	SALL1/3/4	0.555313	0.293	0.033	8	4.34e-22	6.26e-18	SALL1; SALL3; SALL4
KH.L18.58	Cirobu.g00011997	PRUNE2	0.5538	0.241	0.033	8	2.49e-15	3.59e-11	ATCAY; BNIP2; PRUNE2
KH.C1.101	Cirobu.g00000014	KH2013:KH.C1.101_CDIPT	0.552575	0.534	0.282	8	2.74e-06	0.0396081	CDIPT
KH.C2.708	Cirobu.g00004931	C17ORF28	0.552426	0.172	0.04	8	1.81e-06	0.0260798	DYM; HID1
KH.C14.41	Cirobu.g00003842	KH2013:KH.C14.41	0.551474	0.31	0.023	8	5.7e-33	8.23e-29	KH.C14.41
KH.C9.335	Cirobu.g00009870	RBM17	0.550934	0.517	0.334	8	0.00138138	1	PUF60; RBM17
KH.L131.16	Cirobu.g00011032	KH2013:KH.L131.16_MATN2/4	0.550209	0.241	0.023	8	2.04e-21	2.94e-17	MATN1; MATN2; MATN4
KH.C9.722	Cirobu.g00010297	KH2013:KH.C9.722_PRDX6	0.547999	0.207	0.025	8	1.14e-14	1.64e-10	PRDX1; PRDX2; PRDX6
KH.C3.34	Cirobu.g00005513	SCLT1	0.547146	0.328	0.11	8	2.58e-07	0.00371927	CEP89; SCLT1
KH.C2.944	Cirobu.g00005189	DNAJC5B	0.545045	0.552	0.38	8	0.00309306	1	DNAJC5; DNAJC5B; DNAJC5G
KH.C7.717	Cirobu.g00008591	KH2013:KH.C7.717	0.543764	0.362	0.117	8	1.95e-08	0.000281943	KH.C7.717
KH.C1.1011	Cirobu.g00000016	RAB35	0.543402	0.448	0.249	8	0.00035522	1	RAB1A; RAB1B; RAB35
KH.L95.11	Cirobu.g00013317	PACS1/2	0.542303	0.328	0.091	8	3.14e-09	4.53e-05	PACS1; PACS2
KH.C1.1056	Cirobu.g00000065	GRB10/14/7	0.540858	0.241	0.11	8	0.00141389	1	GRB10; GRB14; GRB7
KH.C10.75	Cirobu.g00001877	EFCAB1	0.540607	0.155	0.042	8	4.6e-05	0.663241	EFCAB1; KCNIP3; NCS1
KH.S966.1	Cirobu.g00015244	TRIP11	0.540233	0.241	0.077	8	4.62e-06	0.0666834	TRIP11
KH.L84.2	Cirobu.g00013145	ACAP1/2/3	0.538975	0.31	0.183	8	0.00574612	1	ACAP2; ACAP3; ASAP2
KH.C7.412	Cirobu.g00008257	CDC42SE1/2	0.538825	0.586	0.45	8	0.00863196	1	CDC42SE1; CDC42SE2
KH.C14.435	Cirobu.g00003869	ANKRD10	0.538594	0.5	0.308	8	0.000415706	1	ANKRD10; ANKRD37; ASB2
KH.C7.113	Cirobu.g00007932	SCYL1	0.538018	0.276	0.112	8	7.23e-05	1	SCYL1; SCYL2; SCYL3
KH.C3.289	Cirobu.g00005457	D430042O09RIK	0.537783	0.293	0.103	8	3.47e-06	0.0500107	KIAA0556
KH.C1.1208	Cirobu.g00000232	C12ORF56	0.537651	0.19	0.025	8	1.49e-12	2.15e-08	C12orf56
KH.C11.245	Cirobu.g00002063	KH2013:KH.C11.245_NBEAL1/2	0.535478	0.293	0.051	8	1.7e-14	2.45e-10	LYST; NBEAL1; WDFY3
KH.S346.2	Cirobu.g00014340	R10E11.5	0.535076	0.276	0.003	8	9.68e-72	1.4e-67	KH.S346.2
KH.C7.141	Cirobu.g00007962	FBXO45	0.534455	0.517	0.216	8	3.4e-08	0.000490442	FBXO45; SPSB1; SPSB4
KH.S1056.1	Cirobu.g00013545	KH2013:KH.S1056.1	0.533816	0.207	0.01	8	8.14e-29	1.17e-24	KH.S1056.1
KH.C8.839	Cirobu.g00009512	KH2013:KH.C8.839_ATRNL1	0.533298	0.276	0.095	8	4.6e-06	0.0664188	ATRN; ATRNL1; MEGF8
KH.C2.1106	Cirobu.g00004231	ELOVL3/6	0.532661	0.328	0.148	8	0.000152659	1	ELOVL3; ELOVL4; ELOVL6
KH.C1.756	Cirobu.g00001026	SLC25A11	0.532651	0.448	0.275	8	0.00219188	1	AC139530.2; SLC25A11; UCP1
KH.C9.99	Cirobu.g00010497	TMC4/7	0.532157	0.259	0.064	8	8.89e-09	0.000128341	TMC4; TMC7
KH.L4.33	Cirobu.g00012501	SLC6A11/13/8	0.530427	0.138	0.052	8	0.00384824	1	SLC6A11; SLC6A13; SLC6A6
KH.C6.11	Cirobu.g00007625	Ci-VP	0.530368	0.155	0.031	8	5.08e-07	0.00733461	KH.C6.11
KH.C9.143	Cirobu.g00009661	TBCD	0.530246	0.379	0.107	8	1.96e-10	2.83e-06	TBCD
KH.L152.31	Cirobu.g00011408	ILVBL	0.528858	0.328	0.107	8	1.42e-07	0.00204765	HACL1; ILVBL
KH.C10.166	Cirobu.g00001365	KH2013:KH.C10.166	0.528836	0.362	0.115	8	7.92e-09	0.000114291	WIPF1; WIPF2
KH.C9.277	Cirobu.g00009808	ABCA15/17/3	0.526991	0.276	0.095	8	4.38e-06	0.0631494	ABCA1; ABCA2; ABCA3
KH.C2.547	Cirobu.g00004756	ZFAND2A	0.526424	0.328	0.124	8	4.26e-06	0.061544	ZFAND1; ZFAND2A; ZFAND2B
KH.C4.188	Cirobu.g00006258	ZNF532	0.525487	0.397	0.214	8	0.0003591	1	ZNF532; ZNF592; ZNF687
KH.C5.258	Cirobu.g00007129	KH2013:KH.C5.258_RNF38/44	0.525467	0.431	0.195	8	8.2e-06	0.118287	RLIM; RNF38; RNF44
KH.L7.26	Cirobu.g00012988	LIMK1/2	0.525212	0.207	0.062	8	8.75e-06	0.12634	LIMK1; LIMK2; TESK1
KH.L153.42	Cirobu.g00011492	TMEM50B	0.524898	0.483	0.258	8	3.17e-05	0.457491	TMEM50A; TMEM50B
KH.C1.562	Cirobu.g00000812	KH2013:KH.C1.562	0.524551	0.328	0.118	8	1.28e-06	0.0185172	KH.C1.562
KH.C3.465	Cirobu.g00005648	WARS	0.523891	0.603	0.373	8	2.52e-05	0.363398	WARS; WARS2
KH.L124.11	Cirobu.g00010914	KH2013:KH.L124.11_RXFP1/2	0.52114	0.448	0.18	8	3.24e-07	0.00467896	LRP2; RXFP2; VLDLR
KH.L68.2	Cirobu.g00012957	KH2013:KH.L68.2	0.520727	0.259	0.077	8	6.96e-07	0.0100445	STMN1; STMN2; STMN3
KH.C10.476	Cirobu.g00001699	DNM1L	0.520397	0.241	0.089	8	6.02e-05	0.869072	DNM1; DNM1L; DNM2
KH.L37.68	Cirobu.g00012434	KH2013:KH.L37.68	0.517381	0.207	0	8	2.88e-68	4.16e-64	KH.L37.68
KH.C4.725	Cirobu.g00006843	KH2013:KH.C4.725	0.517369	0.379	0.152	8	1.78e-06	0.025761	WBP11
KH.C10.81	Cirobu.g00001884	PPP2R5D	0.514335	0.431	0.155	8	9.64e-09	0.000139151	PPP2R5A; PPP2R5C; PPP2R5D
KH.C12.124	Cirobu.g00002650	KH2013:KH.C12.124	0.513677	0.172	0.01	8	1.07e-22	1.54e-18	KH.C12.124
KH.C3.208	Cirobu.g00005370	TMEM64	0.512785	0.293	0.135	8	0.000489875	1	TMEM64
KH.C4.599	Cirobu.g00006702	AP3B1/2	0.511356	0.397	0.187	8	1.32e-05	0.190034	AP2B1; AP3B1; AP3B2
KH.S1066.1	Cirobu.g00013559	Endostyle	0.510405	0.155	0.054	8	0.000804432	1	KH.S1066.1
KH.S555.3	Cirobu.g00014683	DERA	0.510374	0.5	0.093	8	2.81e-24	4.05e-20	DERA
KH.C5.128	Cirobu.g00006987	PDE4D	0.507327	0.379	0.203	8	0.000530328	1	PDE4A; PDE4B; PDE4D
KH.C2.97	Cirobu.g00005217	PARVB	0.504979	0.448	0.262	8	0.0015129	1	PARVA; PARVB; PARVG
KH.L16.3	Cirobu.g00011658	C14ORF118	0.504368	0.397	0.243	8	0.00818999	1	GPATCH2; GPATCH2L; RBM5
KH.L141.42	Cirobu.g00011197	KH2013:KH.L141.42_CILP/2	0.500891	0.379	0.117	8	2.71e-09	3.92e-05	CILP2; MUC5AC; MUC5B
KH.C7.25	Cirobu.g00008078	SNRNP27	0.499707	0.569	0.377	8	0.000138024	1	KH.C7.25
KH.C5.51	Cirobu.g00007402	DYNC2LI1	0.499137	0.345	0.155	8	7.13e-05	1	DYNC1LI1; DYNC1LI2; DYNC2LI1
KH.L141.31	Cirobu.g00011185	GULP1	0.496602	0.31	0.159	8	0.00167787	1	GULP1; LDLRAP1; NUMBL
KH.C1.711	Cirobu.g00000977	SNX18/33	0.494918	0.414	0.226	8	0.000247194	1	SNX18; SNX33; SNX9
KH.C11.37	Cirobu.g00002197	ANKRD28/44/52	0.49481	0.362	0.107	8	1.5e-09	2.16e-05	ANKRD28; ANKRD44; ANKRD52
KH.C3.414	Cirobu.g00005593	KH2013:KH.C3.414_UBE2J1	0.49479	0.259	0.036	8	3.02e-16	4.36e-12	KH.C3.414
KH.C11.694	Cirobu.g00002547	KIAA1919	0.494358	0.31	0.098	8	2.1e-07	0.00302859	MFSD4A; MFSD4B
KH.C2.312	Cirobu.g00004499	KHK	0.493439	0.483	0.219	8	5.92e-07	0.00854155	KHK
KH.C12.489	Cirobu.g00003047	C15ORF27	0.491418	0.207	0.075	8	0.000187321	1	CACNA1A; CACNA1B; TMEM266
KH.L7.6	Cirobu.g00012996	SCMH1	0.490992	0.259	0.077	8	4.86e-07	0.00701979	L3MBTL4; SCMH1; SCML2
KH.C5.141	Cirobu.g00007002	ZCCHC11/6	0.490137	0.534	0.25	8	3.67e-08	0.000530012	PAPD4; ZCCHC11; ZCCHC6
KH.C4.519	Cirobu.g00006617	KH2013:KH.C4.519_ATP6V0A1	0.488868	0.448	0.191	8	7.7e-07	0.0111181	ATP6V0A1; ATP6V0A2; ATP6V0A4
KH.S1446.2	Cirobu.g00013876	SMAP1/2	0.488662	0.448	0.228	8	3.63e-05	0.523749	AGAP3; SMAP1; SMAP2
KH.L152.38	Cirobu.g00011415	GBA2	0.488365	0.276	0.045	8	1.39e-14	2e-10	GBA2
KH.C3.106	Cirobu.g00005258	RBBP8	0.488202	0.207	0.034	8	5.53e-11	7.98e-07	RBBP8
KH.L20.26	Cirobu.g00012078	FOXO/1/3/4/6	0.487946	0.379	0.134	8	1.12e-07	0.00161072	FOXO1; FOXO3; FOXO4
KH.C2.124	Cirobu.g00004294	LCLAT1	0.487657	0.293	0.143	8	0.00114997	1	AGPAT3; AGPAT4; LCLAT1
KH.C11.23	Cirobu.g00002046	KH2013:KH.C11.23_GPHN	0.486932	0.293	0.071	8	4.55e-10	6.56e-06	GPHN
KH.C5.496	Cirobu.g00007386	DYNC1LI1/2	0.486791	0.414	0.176	8	1.74e-06	0.0251653	DYNC1LI1; DYNC1LI2; DYNC2LI1
KH.C3.162	Cirobu.g00005320	SPHK1/2	0.485535	0.379	0.225	8	0.00496012	1	CERK; SPHK1; SPHK2
KH.C9.104	Cirobu.g00009618	KH2013:KH.C9.104_CG30280	0.485218	0.121	0.014	8	1.15e-09	1.66e-05	FIBCD1; TNR; TNXB
KH.S437.4	Cirobu.g00014529	SEC63	0.483705	0.672	0.354	8	9.88e-07	0.0142577	DNAJC16; SEC63; SNRNP200
KH.S516.2	Cirobu.g00014612	HERC2	0.483603	0.259	0.062	8	4.54e-09	6.56e-05	HERC1; HERC2
KH.C6.118	Cirobu.g00007634	ARIH2	0.483211	0.276	0.135	8	0.00133154	1	ANKIB1; ARIH1; ARIH2
KH.C5.660	Cirobu.g00007569	KH2013:KH.C5.660_NLRP1/10/11/12/13/14/2/3/4/5/6/7/8/9	0.48232	0.19	0.049	8	2.78e-06	0.0400651	NLRP1; NLRP14; NLRP3
KH.C14.107	Cirobu.g00003514	ATP7A	0.481959	0.379	0.183	8	0.000136743	1	ATP2C2; ATP7A; ATP7B
KH.C5.281	Cirobu.g00007153	KIAA0494	0.480697	0.345	0.201	8	0.00586442	1	EFCAB14; GOLM1
KH.C8.23	Cirobu.g00008846	MIDN	0.479537	0.293	0.105	8	3.02e-06	0.0436339	MIDN
KH.L39.5	Cirobu.g00012472	WWC1/2/3	0.479486	0.207	0.078	8	0.000418805	1	WWC1; WWC2; WWC3
KH.L132.15	Cirobu.g00011048	SLC24A3/4/5	0.479176	0.276	0.005	8	5.05e-59	7.29e-55	SLC24A2; SLC24A3; SLC24A4
KH.C3.783	Cirobu.g00005988	THNSL2	0.478755	0.293	0.108	8	1.03e-05	0.148414	THNSL1; THNSL2
KH.C4.304	Cirobu.g00006384	C2CD4C	0.478085	0.293	0.025	8	9.03e-28	1.3e-23	SYT11; SYT4; SYT7
KH.L155.18	Cirobu.g00011616	LRRC4C	0.476483	0.207	0.014	8	7.01e-24	1.01e-19	LRRC4; LRRC4B; LRRC4C
KH.C8.313	Cirobu.g00008936	CCDC66	0.476099	0.328	0.096	8	7.79e-09	0.000112403	CCDC66
KH.C8.630	Cirobu.g00009282	CBLL1	0.474282	0.259	0.049	8	6.42e-12	9.27e-08	CBLL1; CBLL2
KH.L43.1	Cirobu.g00012645	DAP	0.47423	0.483	0.221	8	2.04e-06	0.029402	ANKEF1; DAP; DAPL1
KH.C1.504	Cirobu.g00000750	TRIP12	0.47183	0.69	0.338	8	1.3e-08	0.000187113	HECTD1; TRIP12; WWP1
KH.C2.199	Cirobu.g00004374	DCHS1	0.471675	0.397	0.111	8	9.83e-11	1.42e-06	DCHS1; DCHS2; FAT4
KH.C10.99	Cirobu.g00001902	CG6650	0.471315	0.397	0.188	8	3.62e-05	0.521858	ADPGK
KH.C7.400	Cirobu.g00008244	KH2013:KH.C7.400	0.471313	0.362	0.192	8	0.00145137	1	SRRM2; SRRM3
KH.C7.733	Cirobu.g00008609	VPS52	0.471178	0.328	0.126	8	6.84e-06	0.0987093	VPS52
KH.S484.1	Cirobu.g00014567	SSU-2	0.470964	0.362	0.093	8	6.26e-11	9.04e-07	SSUH2
KH.C12.291	Cirobu.g00002832	KH2013:KH.C12.291	0.470525	0.31	0.122	8	1.71e-05	0.247341	CHST10; CHST11; CHST13
KH.C2.120	Cirobu.g00004290	ANKRD49	0.469195	0.224	0.053	8	3.05e-08	0.000440023	ANKRD49; TNKS; TNKS2
KH.C2.170	Cirobu.g00004344	ODZ1/2/3/4	0.467698	0.31	0.172	8	0.00412399	1	TENM2; TENM3; TENM4
KH.C3.203	Cirobu.g00005365	KH2013:KH.C3.203_SULT6B1	0.466837	0.259	0.112	8	0.000388635	1	SULT1C2; SULT2B1; SULT4A1
KH.C7.611	Cirobu.g00008475	IFT172	0.466421	0.207	0.084	8	0.00112842	1	IFT140; IFT172; WDR19
KH.C14.232	Cirobu.g00003651	KH2013:KH.C14.232	0.465974	0.707	0.505	8	0.00198127	1	KH.C14.232
KH.C4.605	Cirobu.g00006710	MDH1/2	0.465039	0.259	0.131	8	0.00259704	1	LDHAL6A; LDHC; MDH2
KH.C7.508	Cirobu.g00008362	CG34417	0.464972	0.328	0.09	8	2.34e-09	3.38e-05	KH.C7.508
KH.C14.118	Cirobu.g00003526	NMGP-1	0.464609	0.362	0.208	8	0.00406804	1	GPM6A; GPM6B; PLP1
KH.C9.751	Cirobu.g00010329	SPEG	0.463441	0.379	0.031	8	2.8e-37	4.03e-33	OBSCN; SPEG; TRIO
KH.C12.378	Cirobu.g00002928	1700013F07RIK	0.463324	0.259	0.052	8	4.52e-11	6.52e-07	C1orf194
KH.C7.102	Cirobu.g00007920	CHD1/2	0.461587	0.345	0.18	8	0.000504963	1	CHD1; CHD2; CHD3
KH.C3.717	Cirobu.g00005919	ELAVL2/3/4	0.46122	0.328	0.121	8	5.86e-06	0.0845745	ELAVL2; ELAVL3; ELAVL4
KH.C12.141	Cirobu.g00002668	KH2013:KH.C12.141_CSTF1	0.460058	0.259	0.036	8	2.92e-16	4.22e-12	CSTF1; PRPF4; WDR88
KH.L12.3	Cirobu.g00010880	KH2013:KH.L12.3_MAMDC4	0.460041	0.431	0.167	8	1.34e-07	0.0019332	MAMDC2; MAMDC4; MDGA1
KH.L116.17	Cirobu.g00010746	KH2013:KH.L116.17	0.458818	0.19	0.068	8	0.000314755	1	KH.L116.17
KH.C1.179	Cirobu.g00000391	ABCF3	0.457906	0.414	0.207	8	6.38e-05	0.921281	ABCF1; ABCF2; ABCF3
KH.C1.199	Cirobu.g00000413	BBS1	0.457101	0.224	0.081	8	0.000111722	1	AP002748.4; BBS1
KH.C11.595	Cirobu.g00002440	PPP1R15A	0.456791	0.345	0.192	8	0.00299799	1	PPP1R15A; PPP1R15B
KH.C8.457	Cirobu.g00009093	APC/2	0.456472	0.31	0.085	8	9.03e-09	0.000130381	AC008575.1; APC; APC2
KH.C14.273	Cirobu.g00003695	SRP68	0.456202	0.534	0.195	8	1.11e-10	1.61e-06	SRP68
KH.C8.623	Cirobu.g00009274	MCOLN1/2/3	0.455357	0.138	0.058	8	0.00945997	1	MCOLN1; MCOLN2; MCOLN3
KH.C10.448	Cirobu.g00001669	KH2013:KH.C10.448_B4GALT1	0.454725	0.276	0.028	8	2.4e-22	3.46e-18	B4GALT1; B4GALT2; B4GALT3
KH.C4.236	Cirobu.g00006311	EHF	0.45336	0.414	0.195	8	2.33e-05	0.336982	EHF; ELF3; ELF5
KH.C10.163	Cirobu.g00001362	KH2013:KH.C10.163	0.453045	0.276	0.037	8	1.36e-17	1.97e-13	ABCG2; ABCG4; ABCG8
KH.C4.535	Cirobu.g00006635	CPD	0.45231	0.448	0.262	8	0.000825524	1	CPD; CPE; CPN1
KH.C1.1224	Cirobu.g00000249	LEPREL1/2	0.452034	0.259	0.099	8	7.59e-05	1	P3H1; P3H2; P3H3
KH.C2.542	Cirobu.g00004751	KH2013:KH.C2.542	0.451563	0.19	0.029	8	5.76e-11	8.32e-07	CCR10; CCR4; CCR6
KH.C1.1099	Cirobu.g00000112	SGPL1	0.451508	0.379	0.211	8	0.000751553	1	PDXDC1; SGPL1
KH.C6.55	Cirobu.g00007869	CR626889.1	0.450682	0.224	0.108	8	0.00387736	1	KH.C6.55
KH.C14.308	Cirobu.g00003734	ATP6V1E1/2	0.449696	0.517	0.303	8	0.00098117	1	ATP6V1E1; ATP6V1E2
KH.C2.58	Cirobu.g00004792	NEK1	0.449131	0.207	0.052	8	5.73e-07	0.00827538	NEK1; NEK3; NEK5
KH.L148.1	Cirobu.g00011328	PRKAR1B	0.446611	0.293	0.055	8	3.09e-13	4.47e-09	PRKAR1A; PRKAR1B; PRKAR2B
KH.C8.509	Cirobu.g00009150	AP1AR	0.446423	0.69	0.367	8	3.97e-08	0.000572775	AP1AR
KH.C10.79	Cirobu.g00001881	SLC25A46	0.445966	0.293	0.134	8	0.000368779	1	SLC25A19; SLC25A46
KH.L170.54	Cirobu.g00011792	KAZALD1/2/3	0.445877	0.241	0.078	8	1.14e-05	0.164913	HTRA1; IGFBP7; KAZALD1
KH.C13.34	Cirobu.g00003435	KH2013:KH.C13.34_LRP1/2	0.445867	0.328	0.077	8	3e-11	4.32e-07	LRP1; LRP1B; LRP2
KH.L87.5	Cirobu.g00013212	KH2013:KH.L87.5_PHRF1	0.445558	0.552	0.353	8	0.00109985	1	PHRF1; RSF1
KH.C11.166	Cirobu.g00001977	RASEF	0.445259	0.397	0.095	8	2.15e-13	3.11e-09	RAB8A; RAB8B; RASEF
KH.L38.2	Cirobu.g00012460	SHROOM/2/3/4	0.444605	0.328	0.106	8	1.12e-07	0.00161673	SHROOM1; SHROOM2; SHROOM4
KH.C8.502	Cirobu.g00009143	FANK1	0.443016	0.328	0.132	8	1.97e-05	0.284369	ANKRD28; ANKRD50; FANK1
KH.C1.505	Cirobu.g00000751	CASK	0.442588	0.397	0.192	8	3.22e-05	0.4651	CASK; MPP1; MPP6
KH.C8.720	Cirobu.g00009382	ADPGK	0.44257	0.517	0.314	8	0.000601166	1	ADPGK
KH.C8.79	Cirobu.g00009458	RBMXL1/2	0.442364	0.207	0.084	8	0.000920545	1	RBMX; RBMXL1; RBMXL2
KH.C11.237	Cirobu.g00002054	MDH1	0.442363	0.31	0.088	8	1.13e-08	0.0001628	MDH1; MDH1B
KH.L152.32	Cirobu.g00011409	MCTP/1/2	0.442152	0.293	0.081	8	1.63e-08	0.000235689	DOC2A; MCTP1; MCTP2
KH.C13.111	Cirobu.g00003324	GPD2	0.442146	0.259	0.055	8	4.71e-10	6.8e-06	CALM2; CALM3; GPD2
KH.C6.286	Cirobu.g00007817	KH2013:KH.C6.286	0.44214	0.172	0.061	8	0.000549432	1	KH.C6.286
KH.L100.2	Cirobu.g00010535	GLY-5/9	0.441285	0.207	0.029	8	5.59e-13	8.07e-09	GALNT12; GALNT4; POC1B-GALNT4
KH.C5.132	Cirobu.g00006992	PORCN	0.440689	0.345	0.161	8	0.000246602	1	PORCN
KH.C3.273	Cirobu.g00005440	NRXN1/2/3	0.440392	0.172	0.027	8	6.53e-10	9.42e-06	NRXN1; NRXN2; NRXN3
KH.C8.778	Cirobu.g00009445	ZGC:174877	0.440218	0.241	0.039	8	5.14e-13	7.41e-09	KIAA1958; QRICH1; ZMYM3
KH.C4.16	Cirobu.g00006227	LRRC61	0.438702	0.362	0.154	8	1.19e-05	0.171704	LRRC6; LRRC61; LRRC9
KH.L87.40	Cirobu.g00013202	EFTUD1	0.438645	0.172	0.049	8	3.66e-05	0.527717	EEF2; EFL1; EFTUD2
KH.C2.613	Cirobu.g00004830	SLC30A9	0.438288	0.431	0.16	8	5.18e-08	0.000747429	SLC30A9; XPA
KH.C1.832	Cirobu.g00001110	FGL2	0.437217	0.155	0.005	8	3.63e-28	5.25e-24	FGL1; FGL2; FIBCD1
KH.C10.387	Cirobu.g00001603	C23H1ORF192	0.433318	0.172	0.016	8	3.21e-15	4.63e-11	CFAP126
KH.C4.570	Cirobu.g00006672	GLY-3	0.432206	0.207	0.036	8	1.28e-10	1.85e-06	GALNT12; GALNT4; POC1B-GALNT4
KH.C10.502	Cirobu.g00001728	KH2013:KH.C10.502_CCH1	0.430668	0.121	0.013	8	5.07e-10	7.32e-06	SCN10A; SCN1A; SCN4A
KH.C2.595	Cirobu.g00004809	ARHGAP18/28/40	0.430128	0.224	0.03	8	1.62e-14	2.34e-10	ARHGAP18; ARHGAP28; ARHGAP40
KH.S870.2	Cirobu.g00015138	KH2013:KH.S870.2_BX927253.1	0.428956	0.121	0.039	8	0.0019486	1	GIN1; NYNRIN; RTL1
KH.L99.9	Cirobu.g00013480	ROPN1L	0.42892	0.155	0.031	8	6.39e-07	0.00922511	ROPN1; ROPN1B; ROPN1L
KH.C9.171	Cirobu.g00009692	KH2013:KH.C9.171_LRSAM1	0.428069	0.259	0.081	8	1.5e-06	0.0215961	BIRC7; LRSAM1; XIAP
KH.L9.12	Cirobu.g00013238	4930526D03RIK	0.427068	0.207	0.039	8	1.64e-09	2.36e-05	LKAAEAR1
KH.C1.302	Cirobu.g00000529	TMPRSS11E	0.42644	0.224	0.058	8	4.19e-07	0.00604943	ST14; TMPRSS3; TMPRSS9
KH.S1500.1	Cirobu.g00013919	ILK	0.426279	0.328	0.165	8	0.000868138	1	FPGT-TNNI3K; ILK; TNNI3K
KH.C8.688	Cirobu.g00009345	GUCY1A2/3	0.42618	0.276	0.099	8	1.5e-05	0.217108	GUCY1A1; GUCY1A2; GUCY1B1
KH.C4.497	Cirobu.g00006594	SEMA4E	0.425914	0.328	0.1	8	2.97e-08	0.000428882	SEMA6A; SEMA6B; SEMA6D
KH.C2.1047	Cirobu.g00004165	DCTN5	0.42366	0.276	0.148	8	0.00730381	1	DCTN5
KH.C2.1068	Cirobu.g00004188	SRPK/1/2	0.423651	0.897	0.537	8	7.92e-17	1.14e-12	SRPK1; SRPK2; SRPK3
KH.L141.2	Cirobu.g00011172	KH2013:KH.L141.2_ELO-3/4/9	0.423275	0.103	0.006	8	1.93e-13	2.79e-09	ELOVL3; ELOVL6; ELOVL7
KH.L9.1	Cirobu.g00013235	KH2013:KH.L9.1_SMPD1	0.423089	0.31	0.167	8	0.00382268	1	SMPD1; SMPDL3A; SMPDL3B
KH.C11.324	Cirobu.g00002148	KCNJ5/6/9	0.422815	0.155	0.026	8	2.42e-08	0.000349626	KCNJ3; KCNJ5; KCNJ6
KH.C11.286	Cirobu.g00002106	LEPROTL1	0.422791	0.379	0.157	8	5.83e-06	0.0840914	LEPROT; LEPROTL1
KH.C3.605	Cirobu.g00005799	KH2013:KH.C3.605	0.422693	0.138	0.033	8	2.56e-05	0.370104	KH.C3.605
KH.C10.556	Cirobu.g00001786	SLC4A11	0.420146	0.362	0.158	8	4.66e-05	0.672067	SLC4A11; SLC4A3; SLC4A4
KH.L61.8	Cirobu.g00012882	SYCE2	0.418919	0.345	0.172	8	0.000269243	1	SYCE2
KH.C2.162	Cirobu.g00004335	MAML1/2/3	0.418733	0.466	0.215	8	3.24e-06	0.0467332	MAML1; MAML3
KH.C7.143	Cirobu.g00007964	KH2013:KH.C7.143	0.418124	0.19	0.023	8	8.91e-14	1.29e-09	KH.C7.143
KH.C14.415	Cirobu.g00003847	COPB1	0.416907	0.534	0.342	8	0.00204374	1	AP2B1; AP3D1; COPB1
KH.C5.377	Cirobu.g00007254	LMBRD2	0.41634	0.345	0.116	8	1.54e-07	0.00222175	LMBRD2
KH.L9.6	Cirobu.g00013274	MPV17	0.415904	0.328	0.161	8	0.000737603	1	MPV17; MPV17L; MPV17L2
KH.C14.352	Cirobu.g00003782	B0511.11	0.415792	0.31	0.162	8	0.00241807	1	KH.C14.352
KH.C4.196	Cirobu.g00006267	ZNHIT2	0.415432	0.172	0.053	8	9.95e-05	1	ZNHIT2; ZNHIT3
KH.C9.848	Cirobu.g00010435	KH2013:KH.C9.848_SQSTM1	0.414784	0.345	0.12	8	3.27e-07	0.00471861	SQSTM1
KH.C5.220	Cirobu.g00007089	KH2013:KH.C5.220	0.413366	0.207	0.018	8	5.07e-19	7.31e-15	KH.C5.220
KH.C3.631	Cirobu.g00005827	KH2013:KH.C3.631	0.412049	0.293	0.107	8	6.42e-06	0.0926702	RNF8; RSPH3
KH.C7.629	Cirobu.g00008494	SCA	0.412005	0.276	0.133	8	0.00144906	1	ANGPT1; ANGPT2; ANGPT4
KH.C14.275	Cirobu.g00003697	SYVN1	0.409683	0.259	0.108	8	0.000202528	1	AMFR; RNF145; SYVN1
KH.C11.456	Cirobu.g00002290	MYH10/11/14/9	0.409205	0.931	0.615	8	1.09e-21	1.57e-17	MYH10; MYH11
KH.C9.57	Cirobu.g00010128	MCM3AP	0.408799	0.224	0.06	8	5.53e-07	0.00797733	LENG8; MCM3AP; SAC3D1
KH.L13.28	Cirobu.g00010997	TH1L	0.407974	0.379	0.134	8	1.17e-07	0.00168212	NELFCD
KH.C7.374	Cirobu.g00008215	USP9Y	0.407044	0.259	0.109	8	0.000232381	1	USP24; USP9X; USP9Y
KH.C5.372	Cirobu.g00007249	RAD54L2	0.406876	0.397	0.204	8	0.000408226	1	ERCC6L2; RAD54L; RAD54L2
KH.C4.478	Cirobu.g00006573	FSCB	0.40648	0.121	0.002	8	5.74e-28	8.29e-24	AHNAK2; SF3A2; SPA17
KH.L57.19	Cirobu.g00012806	FAHD1	0.40436	0.31	0.157	8	0.0013262	1	FAHD1; FAHD2A; FAHD2B
KH.C1.141	Cirobu.g00000350	TMEM68	0.40398	0.155	0.033	8	1.37e-06	0.0197935	AWAT2; MOGAT2; TMEM68
KH.C5.515	Cirobu.g00007408	C3ORF20	0.403552	0.172	0.01	8	1.54e-21	2.22e-17	C3orf20; ERICH6
KH.C13.10	Cirobu.g00003311	CG10508	0.403483	0.431	0.142	8	2.24e-09	3.24e-05	BAG3; WWP1; WWTR1
KH.C9.743	Cirobu.g00010320	C9ORF86	0.402941	0.293	0.081	8	1.58e-08	0.000227589	RAB11A; RABL6
KH.C14.601	Cirobu.g00004050	SAR1A	0.401817	0.862	0.692	8	5e-06	0.0721783	ARL14; SAR1A; SAR1B
KH.C3.545	Cirobu.g00005733	KH2013:KH.C3.545_B4GALT2	0.40118	0.259	0.12	8	0.00115489	1	B4GALT1; B4GALT2; B4GALT3
KH.C2.614	Cirobu.g00004831	ADA	0.401115	0.259	0.035	8	1.88e-16	2.71e-12	ADA; ADA2; ADAL
KH.C1.822	Cirobu.g00001099	Y56A3A.30	0.400681	0.362	0.092	8	3.41e-11	4.92e-07	VGLL4
KH.L138.1	Cirobu.g00011120	PLCB4	0.400051	0.19	0.04	8	5.09e-08	0.000735178	PLCB1; PLCB3; PLCB4
KH.C1.80	Cirobu.g00001074	TMEM201	0.399955	0.259	0.104	8	0.000178484	1	TMEM201
KH.C11.151	Cirobu.g00001961	KH2013:KH.C11.151_C3/4/5	0.399633	0.569	0.315	8	2.84e-05	0.409361	C3; C4B; C5
KH.C3.655	Cirobu.g00005851	KH2013:KH.C3.655_COL4A3BP	0.399253	0.379	0.246	8	0.00935764	1	COL4A3BP; OSBP2; PLEKHA3
KH.C3.689	Cirobu.g00005887	PLDN	0.399252	0.31	0.085	8	6.49e-09	9.37e-05	BLOC1S6
KH.C12.382	Cirobu.g00002933	GBF1	0.39904	0.569	0.36	8	0.000272233	1	ARFGEF1; ARFGEF2; GBF1
KH.L96.13	Cirobu.g00013354	KIAA1244	0.398605	0.224	0.081	8	8.79e-05	1	ARFGEF1; ARFGEF2; ARFGEF3
KH.S598.4	Cirobu.g00014780	KH2013:KH.S598.4	0.398362	0.155	0.054	8	0.00102931	1	KH.S598.4
KH.L44.3	Cirobu.g00012667	KH2013:KH.L44.3	0.39799	0.241	0.109	8	0.00155535	1	KH.L44.3
KH.C12.182	Cirobu.g00002713	CLIP2/3	0.396772	0.241	0.055	8	6.49e-09	9.37e-05	CLIP1; CLIP2; CLIP3
KH.C7.215	Cirobu.g00008042	NFKB1/2	0.395602	0.431	0.201	8	7.66e-06	0.110494	NFKB1; NFKB2; RELA
KH.L120.1	Cirobu.g00010883	FAM73B	0.393665	0.19	0.066	8	0.000276624	1	MIGA1; MIGA2
KH.C1.1201	Cirobu.g00000225	F52C9.7	0.393647	0.293	0.126	8	0.000164822	1	KH.C1.1201
KH.L84.23	Cirobu.g00013149	KLHL21	0.393031	0.103	0.021	8	5.95e-05	0.859224	KLHL21; KLHL24; KLHL29
KH.C3.77	Cirobu.g00005974	ADAMTS16/18	0.392771	0.241	0.03	8	1.21e-16	1.75e-12	ADAMTS16; ADAMTS18; ADAMTS6
KH.C4.664	Cirobu.g00006775	ZC3H10	0.392301	0.293	0.142	8	0.00117979	1	MBNL2; MBNL3; ZC3H10
KH.C8.847	Cirobu.g00009521	USP44/49	0.391526	0.31	0.109	8	1.59e-06	0.0229865	USP3; USP44; USP49
KH.C2.449	Cirobu.g00004647	RTF1	0.389292	0.293	0.143	8	0.00133277	1	RTF1
KH.C8.787	Cirobu.g00009455	MAEA	0.388594	0.362	0.122	8	8.32e-08	0.00120145	MAEA; RMND5A; RMND5B
KH.C1.455	Cirobu.g00000697	YME1L1	0.387934	0.448	0.232	8	0.000136888	1	AFG3L2; SPG7; YME1L1
KH.C2.353	Cirobu.g00004543	FCHSD2	0.38791	0.379	0.113	8	9.71e-10	1.4e-05	CD2AP; FCHSD1; FCHSD2
KH.S404.2	Cirobu.g00014439	ALKBH5	0.387553	0.293	0.163	8	0.00547472	1	ALKBH5
KH.C9.555	Cirobu.g00010112	DPP7	0.387426	0.31	0.152	8	0.000607131	1	DPP7; PRCP; PRSS16
KH.L149.2	Cirobu.g00011340	KH2013:KH.L149.2_METTL24	0.385795	0.569	0.352	8	0.000234167	1	METTL24
KH.C13.23	Cirobu.g00003423	KH2013:KH.C13.23	0.385671	0.121	0.037	8	0.00127072	1	KH.C13.23
KH.C13.115	Cirobu.g00003328	STXBP1/2	0.383094	0.276	0.098	8	9.45e-06	0.136349	STXBP1; STXBP2; STXBP3
KH.L140.9	Cirobu.g00011161	C20ORF85	0.383006	0.224	0.026	8	1.77e-16	2.56e-12	C20orf85; C2orf50
KH.C9.595	Cirobu.g00010156	XPR1	0.381537	0.259	0.085	8	5.33e-06	0.0769268	XPR1
KH.C8.621	Cirobu.g00009272	KH2013:KH.C8.621_PM20D1	0.381399	0.241	0.012	8	8.39e-33	1.21e-28	PM20D1
KH.C11.583	Cirobu.g00002427	TP53I13	0.379861	0.397	0.201	8	0.000150672	1	TP53I13
KH.C9.767	Cirobu.g00010346	KH2013:KH.C9.767	0.379165	0.241	0.038	8	3.87e-13	5.59e-09	KH.C9.767
KH.C7.108	Cirobu.g00007926	ERCC3	0.378065	0.241	0.098	8	0.000386697	1	ERCC3
KH.S534.4	Cirobu.g00014645	HPCAL1	0.377173	0.276	0.085	8	4.69e-07	0.00676499	HPCA; HPCAL1; VSNL1
KH.C13.121	Cirobu.g00003335	ZFYVE19	0.37717	0.259	0.078	8	8.83e-07	0.0127502	FGD6; MTMR3; ZFYVE19
KH.C9.496	Cirobu.g00010047	KH2013:KH.C9.496	0.375964	0.345	0.1	8	5.05e-09	7.28e-05	KH.C9.496
KH.C5.326	Cirobu.g00007200	KH2013:KH.C5.326_FUT8	0.374783	0.534	0.279	8	1.62e-05	0.233417	FUT8
KH.C1.1008	Cirobu.g00000012	MFAP1	0.374707	0.345	0.189	8	0.00108388	1	MFAP1
KH.C5.38	Cirobu.g00007257	CG5098	0.374265	0.517	0.204	8	1.95e-09	2.82e-05	MAST2; MAST3; MAST4
KH.C13.97	Cirobu.g00003502	CYR1	0.373827	0.19	0.012	8	4.03e-23	5.81e-19	LGR4; LRRTM3; NYX
KH.S761.6	Cirobu.g00015008	GAD1/2	0.373591	0.466	0.145	8	3.99e-12	5.75e-08	CSAD; GAD1; GAD2
KH.L147.13	Cirobu.g00011292	KH2013:KH.L147.13	0.37321	0.259	0.014	8	3.05e-33	4.4e-29	GJC1; GJC2; GJD2
KH.C14.123	Cirobu.g00003532	DGKI	0.372894	0.293	0.042	8	3.19e-17	4.6e-13	DGKB; DGKI; DGKZ
KH.C14.172	Cirobu.g00003585	CSDE1	0.372561	0.19	0.09	8	0.00940722	1	CSDE1
KH.C10.319	Cirobu.g00001532	KH2013:KH.C10.319	0.372188	0.345	0.144	8	1.89e-05	0.272852	KH.C10.319
KH.C3.569	Cirobu.g00005758	THAP5	0.372093	0.293	0.145	8	0.00139347	1	ZNF3; ZNF34; ZNF407
KH.C1.336	Cirobu.g00000566	KIF3B	0.371943	0.259	0.086	8	5.98e-06	0.0863306	KIF3A; KIF3B; KIF3C
KH.C9.267	Cirobu.g00009797	KH2013:KH.C9.267	0.37132	0.31	0.172	8	0.00467542	1	KH.C9.267
KH.C1.218	Cirobu.g00000435	ILKAP	0.370997	0.328	0.131	8	1.32e-05	0.190079	ILKAP; PPM1A; PPM1E
KH.C4.723	Cirobu.g00006841	RALGAPA1/2	0.37072	0.224	0.071	8	1.86e-05	0.267919	RALGAPA1; RALGAPA2; TSC2
KH.C8.206	Cirobu.g00008820	WDR60	0.369121	0.172	0.066	8	0.00153729	1	WDR60
KH.L19.15	Cirobu.g00012049	NT5E	0.366779	0.207	0.055	8	1.31e-06	0.0189785	NT5E
KH.C8.570	Cirobu.g00009217	KH2013:KH.C8.570_DNMBP	0.366573	0.207	0.019	8	1.79e-18	2.58e-14	DAPP1; PREX1; PREX2
KH.C9.570	Cirobu.g00010129	NAT15	0.366377	0.345	0.111	8	6.59e-08	0.000950805	NAA50; NAA60
KH.L75.2	Cirobu.g00013059	KH2013:KH.L75.2_BIRC2/3	0.366181	0.31	0.137	8	0.000202066	1	BIRC2; BIRC3; XIAP
KH.C1.198	Cirobu.g00000412	RERE	0.363378	0.431	0.187	8	1.62e-06	0.0234459	MTA2; MTA3; RERE
KH.C2.653	Cirobu.g00004873	KH2013:KH.C2.653	0.36121	0.603	0.432	8	0.0060155	1	MIPOL1
KH.C9.460	Cirobu.g00010008	NDUFS1	0.361115	0.276	0.088	8	2.45e-06	0.0353518	NDUFS1
KH.C1.836	Cirobu.g00001114	HEXIM1/2	0.360369	0.345	0.202	8	0.0054372	1	HEXIM1; HEXIM2
KH.C8.453	Cirobu.g00009089	OAT	0.359182	0.379	0.195	8	0.000542128	1	ETNPPL; OAT; PHYKPL
KH.C11.264	Cirobu.g00002083	KH2013:KH.C11.264_SEPT7	0.357691	0.431	0.283	8	0.00628591	1	SEPT4; SEPT5; SEPT7
KH.L19.10	Cirobu.g00012044	C54G4.7	0.35733	0.224	0.102	8	0.00281274	1	ABHD18
KH.C3.730	Cirobu.g00005934	VTI1B	0.356491	0.414	0.263	8	0.00680495	1	VTI1A; VTI1B
KH.C3.788	Cirobu.g00005993	UNC13B	0.35628	0.19	0.051	8	5.46e-06	0.0788368	UNC13A; UNC13B; UNC13C
KH.C3.546	Cirobu.g00005734	KH2013:KH.C3.546	0.356162	0.31	0.145	8	0.000589796	1	KH.C3.546
KH.C11.546	Cirobu.g00002387	KH2013:KH.C11.546_GLCE	0.355819	0.362	0.202	8	0.00201499	1	GLCE
KH.L172.19	Cirobu.g00011869	CNNM1/2/4	0.354809	0.259	0.081	8	1.94e-06	0.0279708	CNNM1; CNNM2; CNNM4
KH.C14.166	Cirobu.g00003578	KH2013:KH.C14.166_SLC30A1	0.354541	0.328	0.072	8	5.24e-12	7.57e-08	SLC30A1; SLC30A10; SLC30A5
KH.C11.159	Cirobu.g00001969	GTPBP2	0.354073	0.414	0.251	8	0.00763279	1	GTPBP1; GTPBP2; HBS1L
KH.C8.525	Cirobu.g00009168	KH2013:KH.C8.525_CG13759	0.352152	0.241	0.098	8	0.000283282	1	KH.C8.525
KH.C5.84	Cirobu.g00007596	KH2013:KH.C5.84	0.351187	0.259	0.086	8	6.81e-06	0.0983319	KH.C5.84
KH.C2.371	Cirobu.g00004562	KH2013:KH.C2.371_YWHAH	0.350624	0.259	0.125	8	0.001547	1	YWHAB; YWHAG; YWHAH
KH.C11.154	Cirobu.g00001964	KH2013:KH.C11.154_CHMP1A	0.350301	0.414	0.176	8	3.86e-06	0.0556785	CHMP1A; CHMP1B; CHMP2B
KH.L112.1	Cirobu.g00010683	KH2013:KH.L112.1	0.349778	0.517	0.362	8	0.00343239	1	SNRPC; WBP4; ZMAT5
KH.L96.92	Cirobu.g00013440	OSBP/2	0.348867	0.259	0.1	8	0.00010632	1	OSBP; OSBP2; OSBPL1A
KH.C5.453	Cirobu.g00007339	KH2013:KH.C5.453_SPTLC1	0.348758	0.552	0.329	8	0.000132379	1	SPTLC1; SPTLC2; SPTLC3
KH.C4.159	Cirobu.g00006226	KIAA0355	0.347518	0.362	0.203	8	0.0024296	1	KIAA0355
KH.C9.102	Cirobu.g00009616	FAM78B	0.346857	0.207	0.039	8	1.72e-09	2.48e-05	FAM78A; FAM78B
KH.L116.1	Cirobu.g00010736	KH2013:KH.L116.1_NKPD1	0.346215	0.19	0.023	8	1.82e-13	2.63e-09	KIDINS220; NKPD1
KH.C9.422	Cirobu.g00009967	DLGAP5	0.345338	0.379	0.198	8	0.000169742	1	DLGAP1; DLGAP3; DLGAP5
KH.C14.6	Cirobu.g00004048	CNOT3	0.344053	0.397	0.2	8	0.000274723	1	CNOT3
KH.C8.222	Cirobu.g00008838	KH2013:KH.C8.222_SI:DKEY-10O6.2	0.343365	0.345	0.195	8	0.00345361	1	KH.C8.222
KH.C5.437	Cirobu.g00007321	KH2013:KH.C5.437	0.342855	0.224	0.011	8	3.44e-31	4.96e-27	KH.C5.437
KH.C5.171	Cirobu.g00007034	FAM105B	0.342647	0.259	0.135	8	0.00475193	1	FAM105A; OTULIN
KH.C2.1072	Cirobu.g00004193	PHKA1/2	0.342611	0.224	0.051	8	2.55e-08	0.000368486	PHKA1; PHKA2; PHKB
KH.C12.250	Cirobu.g00002788	KH2013:KH.C12.250	0.342467	0.155	0.012	8	8.08e-16	1.17e-11	KH.C12.250
KH.L116.13	Cirobu.g00010742	KH2013:KH.L116.13_CYP-33C1/11/12/3/4/5/6/7/8	0.34116	0.155	0.019	8	4.61e-11	6.65e-07	CYP2A13; CYP2A6; CYP2U1
KH.L147.33	Cirobu.g00011313	BRAP	0.341086	0.379	0.213	8	0.00192306	1	BRAP; USP44; USP49
KH.C1.1070	Cirobu.g00000081	4930415O20RIK	0.339673	0.155	0.022	8	8.61e-10	1.24e-05	KH.C1.1070
KH.C7.765	Cirobu.g00008643	KH2013:KH.C7.765_CRG1	0.339525	0.121	0.045	8	0.00817676	1	COQ3
KH.C4.737	Cirobu.g00006856	WDHD1	0.339507	0.241	0.11	8	0.00136924	1	SMU1; WDHD1; WDR5
KH.C8.48	Cirobu.g00009118	VWC2L	0.339461	0.103	0.018	8	8.2e-06	0.118356	BMPER; VWC2; VWC2L
KH.C9.351	Cirobu.g00009888	KH2013:KH.C9.351	0.337426	0.31	0.158	8	0.00219523	1	KH.C9.351
KH.C9.681	Cirobu.g00010251	KH2013:KH.C9.681_ARMC4	0.336948	0.172	0.02	8	4.88e-13	7.04e-09	ARMC3; ARMC4; KPNA2
KH.C9.441	Cirobu.g00009987	SLC4A1/2/3	0.33678	0.207	0.084	8	0.00115924	1	SLC4A1; SLC4A2; SLC4A3
KH.C2.750	Cirobu.g00004978	C2ORF29	0.33649	0.552	0.289	8	4.09e-05	0.589808	CNOT11
KH.L18.87	Cirobu.g00012029	KH2013:KH.L18.87	0.335803	0.534	0.274	8	2.44e-06	0.0352775	KH.L18.87
KH.C2.893	Cirobu.g00005134	CTTN	0.335373	0.81	0.435	8	2.23e-17	3.22e-13	CTTN; DBNL; HCLS1
KH.C1.992	Cirobu.g00001286	KH2013:KH.C1.992	0.334798	0.155	0.061	8	0.00390369	1	KH.C1.992
KH.C10.238	Cirobu.g00001443	AFTPH	0.334287	0.276	0.126	8	0.000615405	1	AFTPH
KH.S691.4	Cirobu.g00014935	ATL/1/2/3	0.333763	0.345	0.152	8	5.03e-05	0.72617	ATL1; ATL2; ATL3
KH.S1352.1	Cirobu.g00013815	KH2013:KH.S1352.1	0.333326	0.224	0.055	8	1.35e-07	0.00194151	KH.S1352.1
KH.C8.908	Cirobu.g00009588	GLYCTK	0.33284	0.155	0.014	8	9.14e-15	1.32e-10	GLYCTK
KH.C2.384	Cirobu.g00004576	KH2013:KH.C2.384_TMEM45B	0.332403	0.534	0.302	8	5.48e-05	0.790992	TEDDM1; TMEM45A; TMEM45B
KH.C9.77	Cirobu.g00010349	KH2013:KH.C9.77_MATN4	0.331689	0.19	0.005	8	3.04e-35	4.39e-31	FBN2; FBN3; LTBP4
KH.C10.275	Cirobu.g00001484	DCTN2	0.33148	0.293	0.141	8	0.00143353	1	DCTN2
KH.C2.791	Cirobu.g00005021	KH2013:KH.C2.791_TTC28	0.330527	0.19	0.006	8	2.35e-33	3.39e-29	TTC28
KH.S1189.1	Cirobu.g00013693	KH2013:KH.S1189.1_FAM65A	0.330494	0.5	0.226	8	8.21e-07	0.0118472	RIPOR1; RIPOR2; RIPOR3
KH.L136.3	Cirobu.g00011111	KH2013:KH.L136.3	0.329563	0.138	0.001	8	1.82e-36	2.63e-32	KH.L136.3
KH.C2.607	Cirobu.g00004823	SH3BP5	0.328396	0.138	0.002	8	5.07e-33	7.31e-29	SH3BP5; SH3BP5L
KH.L32.1	Cirobu.g00012312	HYDIN	0.327372	0.19	0.006	8	2.6e-33	3.76e-29	DLEC1; HYDIN
KH.L153.1	Cirobu.g00011440	KH2013:KH.L153.1_CPT1A	0.326865	0.638	0.389	8	1.12e-05	0.161968	CPT1A; CPT1B; CPT1C
KH.C11.280	Cirobu.g00002101	C5ORF49	0.32652	0.224	0.067	8	5.65e-06	0.0814811	C5orf49
KH.C1.1160	Cirobu.g00000180	WDR48	0.326392	0.172	0.053	8	9.03e-05	1	PAFAH1B1; POC1B; WDR48
KH.C12.580	Cirobu.g00003149	KH2013:KH.C12.580	0.32517	0.103	0.033	8	0.0049033	1	KH.C12.580
KH.C9.428	Cirobu.g00009973	DNAJC7	0.324739	0.362	0.153	8	2.16e-05	0.312299	DNAJC3; DNAJC7; SGTB
KH.C2.569	Cirobu.g00004780	KH2013:KH.C2.569_NMUR1/2	0.324575	0.138	0.006	8	7e-21	1.01e-16	ADRA1A; GHSR; NTSR1
KH.L14.1	Cirobu.g00011148	MYLIP	0.324166	0.5	0.331	8	0.00544151	1	EPB41L5; MYLIP; PTPN4
KH.L17.5	Cirobu.g00011739	NEDD4	0.3238	0.345	0.122	8	7.58e-07	0.0109333	ITCH; NEDD4; NEDD4L
KH.C9.417	Cirobu.g00009961	KH2013:KH.C9.417_BX119910.1/10/11/12/13/14/16/2/3/4/5/6/7/8/9	0.323368	0.207	0.019	8	1.91e-18	2.76e-14	PCDH18; PCDH19; PCDHGC4
KH.C5.612	Cirobu.g00007516	KH2013:KH.C5.612	0.32161	0.19	0.077	8	0.00158324	1	KH.C5.612
KH.L155.2	Cirobu.g00011617	CLCN3/4/5	0.321476	0.345	0.111	8	8.37e-08	0.00120842	CLCN3; CLCN4; CLCN5
KH.C11.537	Cirobu.g00002377	CYSL-2/3/4	0.321029	0.241	0.113	8	0.00202026	1	CBS; CBSL; SRR
KH.C2.655	Cirobu.g00004875	TMTC1/4	0.320981	0.379	0.236	8	0.00803966	1	TMTC1; TMTC3; TMTC4
KH.C2.307	Cirobu.g00004493	DPYSL2/3	0.320693	0.224	0.068	8	1.21e-05	0.173925	CRMP1; DPYSL2; DPYSL3
KH.L22.2	Cirobu.g00012134	KH2013:KH.L22.2_MOXD1	0.320524	0.207	0.046	8	7.23e-08	0.00104304	DBH; MOXD1
KH.C6.151	Cirobu.g00007671	TRAPPC10	0.320227	0.31	0.083	8	3.59e-09	5.19e-05	FP565260.7; TRAPPC10
KH.C10.480	Cirobu.g00001704	TPCN2	0.320073	0.276	0.145	8	0.00602947	1	CACNA1H; TPCN1; TPCN2
KH.C1.1045	Cirobu.g00000053	KH2013:KH.C1.1045_LRRC15	0.319812	0.138	0.002	8	5.2e-33	7.5e-29	CPN2; LGR5; LRRC15
KH.C2.757	Cirobu.g00004984	TRPC3/6/7	0.319361	0.155	0.013	8	2.6e-15	3.75e-11	TRPC3; TRPC6; TRPC7
KH.C5.341	Cirobu.g00007216	STK3/4	0.318867	0.328	0.15	8	0.000198114	1	STK24; STK3; STK4
KH.C7.300	Cirobu.g00008135	IFT46	0.318418	0.259	0.095	8	4.26e-05	0.614164	IFT46
KH.C9.115	Cirobu.g00009630	FBXO9	0.318178	0.345	0.197	8	0.00430553	1	FBXO15; FBXO48; FBXO9
KH.C2.1089	Cirobu.g00004211	DOK/2/4/5/6	0.317275	0.241	0.054	8	4.64e-09	6.7e-05	DOK1; DOK5; DOK6
KH.L163.1	Cirobu.g00011674	GOLGA6L1/2/4/6	0.316969	0.345	0.139	8	1.22e-05	0.175582	MYH13
KH.L38.14	Cirobu.g00012455	PLA2G2C	0.315607	0.138	0.04	8	0.000328143	1	PLA2G1B; PLA2G2A; PLA2G5
KH.L40.21	Cirobu.g00012547	KH2013:KH.L40.21	0.315303	0.224	0.062	8	1.16e-06	0.0167367	KH.L40.21
KH.C3.567	Cirobu.g00005756	KH2013:KH.C3.567_IGSF9	0.315155	0.19	0.081	8	0.00380554	1	KH.C3.567
KH.C9.448	Cirobu.g00009994	RABGGTB	0.314682	0.448	0.271	8	0.00137264	1	FNTB; PGGT1B; RABGGTB
KH.C9.440	Cirobu.g00009986	NR4A1/3	0.314084	0.293	0.062	8	1.98e-11	2.86e-07	NR4A1; NR4A2; NR4A3
KH.C2.775	Cirobu.g00005003	USP47	0.313697	0.483	0.272	8	0.000187583	1	USP40; USP47; USP7
KH.C1.944	Cirobu.g00001233	STAM/2	0.313506	0.328	0.154	8	0.000319869	1	STAM; STAM2; TOM1
KH.C3.618	Cirobu.g00005812	ADAP1/2	0.313094	0.207	0.1	8	0.00907073	1	ADAP1; ADAP2; SMAP2
KH.C1.424	Cirobu.g00000664	BIN3	0.312626	0.448	0.224	8	4.41e-05	0.636118	BIN3
KH.L101.10	Cirobu.g00010539	FUT11	0.312498	0.121	0.001	8	3e-35	4.32e-31	FUT11
KH.C3.109	Cirobu.g00005261	ANO10	0.311998	0.414	0.259	8	0.00644529	1	ANO10; ANO7; ANO8
KH.C3.596	Cirobu.g00005788	NKD1/2/3	0.311604	0.431	0.197	8	6.98e-06	0.10077	NKD2
KH.C2.497	Cirobu.g00004700	WBP2	0.311554	0.31	0.17	8	0.00329172	1	WBP2; WBP2NL
KH.C10.252	Cirobu.g00001459	DLAT	0.311359	0.19	0.044	8	5.42e-07	0.00782417	DBT; DLAT; PDHX
KH.L153.61	Cirobu.g00011509	RASSF7/8	0.311109	0.379	0.197	8	0.000534839	1	RASSF7; RASSF8
KH.C10.74	Cirobu.g00001876	ADORA2B	0.311013	0.207	0.027	8	7.29e-14	1.05e-09	ADORA1; ADORA2A; ADORA2B
KH.C1.419	Cirobu.g00000658	SLC25A12/13	0.311	0.241	0.087	8	5.52e-05	0.796308	SLC25A12; SLC25A13; SLC25A22
KH.C11.506	Cirobu.g00002344	CCDC88C	0.31081	0.345	0.196	8	0.00434363	1	CCDC88A; CCDC88B; CCDC88C
KH.C8.248	Cirobu.g00008866	COL9A1/2/3	0.310096	0.034	0.346	8	1.84e-06	0.0264878	COL19A1; COL21A1; COL24A1
KH.C10.475	Cirobu.g00001698	KH2013:KH.C10.475_FAM154B	0.310063	0.259	0.031	8	9.3e-18	1.34e-13	SAXO1; SAXO2
KH.C5.581	Cirobu.g00007481	TIMP1/2/3/4	0.310011	0.224	0.073	8	2.1e-05	0.303512	TIMP2; TIMP3; TIMP4
KH.C14.140	Cirobu.g00003551	CMTM4	0.309858	0.414	0.242	8	0.00241912	1	CMTM4; CMTM7; PLP2
KH.C8.441	Cirobu.g00009076	FARP1/2	0.308952	0.81	0.448	8	2.78e-15	4.01e-11	FARP1; FARP2; FRMD7
KH.C14.586	Cirobu.g00004034	KH2013:KH.C14.586_MET31/32	0.308585	0.224	0.098	8	0.00204638	1	ZNF568; ZNF66
KH.C14.82	Cirobu.g00004092	KH2013:KH.C14.82_GLRX2	0.308493	0.293	0.153	8	0.00365743	1	GLRX; GLRX2; TXNRD3
KH.L152.41	Cirobu.g00011419	CNOT10	0.30842	0.224	0.107	8	0.00549817	1	CNOT10
KH.L130.3	Cirobu.g00011018	CCDC89	0.308177	0.224	0.103	8	0.00254706	1	CCDC89
KH.C1.358	Cirobu.g00000590	SH3GLB1/2	0.30774	0.397	0.205	8	0.000135491	1	SH3GL1; SH3GLB1; SH3GLB2
KH.C9.494	Cirobu.g00010045	KH2013:KH.C9.494_MYLK	0.307601	0.5	0.363	8	0.00742095	1	MYLK; MYLK2; MYLK3
KH.C5.249	Cirobu.g00007119	ARHGEF10L	0.307195	0.259	0.124	8	0.00183842	1	ARHGEF10; ARHGEF10L
KH.C8.497	Cirobu.g00009136	PIK3C3	0.307173	0.224	0.042	8	2.22e-10	3.2e-06	PIK3C3; PIK3CD; PIK3CG
KH.C11.326	Cirobu.g00002150	TTC8	0.307129	0.241	0.076	8	5.93e-06	0.085636	DHRS7B; DHRS7C; TTC8
KH.L96.61	Cirobu.g00013407	KH2013:KH.L96.61	0.306532	0.103	0.026	8	0.000447	1	KH.L96.61
KH.C8.876	Cirobu.g00009552	KH2013:KH.C8.876_MFSD7	0.306485	0.293	0.094	8	5.92e-07	0.00854621	FLVCR1; FLVCR2; SLC49A3
KH.C9.846	Cirobu.g00010433	KH2013:KH.C9.846	0.306432	0.603	0.316	8	1.75e-06	0.0252238	KH.C9.846
KH.C10.443	Cirobu.g00001664	PKD1L1	0.305047	0.138	0.044	8	0.000850284	1	PKD1L1; PKD1L2; PKD1L3
KH.C4.607	Cirobu.g00006712	CTXN3	0.304344	0.19	0.013	8	2.46e-21	3.55e-17	CTXN2; CTXN3
KH.C1.1258	Cirobu.g00000286	KH2013:KH.C1.1258_B3GALT1	0.303745	0.828	0.096	8	3.82e-67	5.51e-63	B3GALT1; B3GALT2; B3GALT5
KH.C1.1231	Cirobu.g00000257	GCC2	0.303307	0.448	0.193	8	3.04e-06	0.0439289	GCC2
KH.S1259.2	Cirobu.g00013757	KH2013:KH.S1259.2	0.303156	0.121	0.006	8	4.57e-17	6.6e-13	KH.S1259.2
KH.C7.615	Cirobu.g00008479	KH2013:KH.C7.615	0.302632	0.224	0.072	8	1.9e-05	0.274751	KH.C7.615
KH.C12.213	Cirobu.g00002747	MFSD12	0.301159	0.207	0.093	8	0.00388784	1	MFSD12
KH.C6.34	Cirobu.g00007846	MAP3K7	0.300017	0.31	0.154	8	0.00108609	1	MAP3K10; MAP3K20; MAP3K7
KH.C9.343	Cirobu.g00009879	TTC25	0.299676	0.121	0.008	8	3.45e-14	4.97e-10	GPSM2; STIP1; TTC25
KH.C10.498	Cirobu.g00001722	EIF2AK4	0.299648	0.397	0.195	8	5.06e-05	0.730832	EIF2AK3; EIF2AK4; HARS
KH.C1.883	Cirobu.g00001166	KIFAP3	0.299501	0.362	0.153	8	1.94e-05	0.280459	KIFAP3
KH.C2.1044	Cirobu.g00004162	KH2013:KH.C2.1044	0.298835	0.207	0.045	8	4.19e-08	0.000605022	KH.C2.1044
KH.L4.37	Cirobu.g00012504	UROC1	0.298041	0.293	0.134	8	0.000500814	1	UROC1
KH.S1363.1	Cirobu.g00013822	KH2013:KH.S1363.1	0.296607	0.534	0.295	8	3.81e-05	0.549727	KH.S1363.1
KH.C5.379	Cirobu.g00007256	CEP41	0.296297	0.207	0.038	8	6.49e-10	9.36e-06	CEP41
KH.C4.809	Cirobu.g00006934	IQCH	0.295387	0.172	0.014	8	6.03e-17	8.7e-13	IQCH
KH.C8.88	Cirobu.g00009556	MLL5	0.29412	0.259	0.102	8	0.000146476	1	ASH1L; KMT2E; SETD5
KH.C4.571	Cirobu.g00006673	DOPEY1/2	0.294107	0.207	0.053	8	8.18e-07	0.0118055	DOPEY1; DOPEY2
KH.L37.35	Cirobu.g00012398	KH2013:KH.L37.35	0.292499	0.155	0.031	8	4.54e-07	0.00654572	KH.L37.35
KH.L9.40	Cirobu.g00013268	SAMD15	0.292457	0.155	0.016	8	3.58e-13	5.17e-09	DGKD; SAMD15; SHANK2
KH.L5.11	Cirobu.g00012705	TTBK1/2	0.290207	0.172	0.044	8	6.54e-06	0.0943421	CSNK1D; TTBK1; TTBK2
KH.C3.361	Cirobu.g00005535	NT5C1A	0.289786	0.362	0.208	8	0.00386731	1	NT5C1A; NT5C1B; NT5C1B-RDH14
KH.L97.7	Cirobu.g00013458	CHRM2/3	0.28879	0.31	0.131	8	8.07e-05	1	CHRM2; CHRM3; CHRM5
KH.C4.492	Cirobu.g00006589	PLEKHA5	0.286734	0.259	0.072	8	2.12e-07	0.00305619	FGD6; PLEKHA4; PLEKHA5
KH.C1.744	Cirobu.g00001013	HMGA2	0.286695	0.19	0.055	8	1.88e-05	0.270975	HMGA2
KH.L8.4	Cirobu.g00013114	CCDC113	0.286457	0.172	0.011	8	1.44e-20	2.08e-16	CCDC113; CCDC96
KH.C7.427	Cirobu.g00008272	AGA	0.285782	0.172	0.074	8	0.00468828	1	AGA; ASRGL1; TASP1
KH.C3.675	Cirobu.g00005873	WDR35	0.285482	0.155	0.03	8	3.11e-07	0.00449116	IFT122; WDR35
KH.L18.41	Cirobu.g00011979	SUN1/2	0.284623	0.31	0.118	8	1.39e-05	0.199907	SUN1; SUN2; SUN3
KH.C8.813	Cirobu.g00009484	UPF1	0.284313	0.328	0.1	8	5.77e-08	0.000832372	IGHMBP2; UPF1; ZGRF1
KH.C10.17	Cirobu.g00001368	KH2013:KH.C10.17	0.284189	0.207	0.05	8	3.38e-07	0.00487153	SEMA6A; SEMA6C; SEMA6D
KH.C12.152	Cirobu.g00002680	NUB	0.28379	0.121	0.009	8	2.21e-13	3.19e-09	PAX6; RAX; RAX2
KH.C9.842	Cirobu.g00010429	LINGO1/2/3/4	0.283718	0.19	0.006	8	2.44e-33	3.52e-29	LINGO1; LINGO2; LINGO3
KH.C2.765	Cirobu.g00004993	RIMS1/2	0.283599	0.172	0.042	8	4.2e-06	0.0606656	PCLO; RIMS1; RIMS2
KH.L76.1	Cirobu.g00013067	LRRC56	0.282421	0.293	0.112	8	2.87e-05	0.414325	LRRC56; LRRC6
KH.L71.14	Cirobu.g00013012	DCTN6	0.28113	0.224	0.116	8	0.00916782	1	DCTN6
KH.L57.21	Cirobu.g00012809	KH2013:KH.L57.21_PCS60	0.280108	0.103	0.007	8	1.37e-12	1.98e-08	ACSF2; ACSM3; ACSM5
KH.L170.31	Cirobu.g00011767	ALG2	0.277977	0.276	0.139	8	0.00277887	1	ALG11; ALG2; GLT1D1
KH.C5.308	Cirobu.g00007182	KH2013:KH.C5.308	0.277362	0.259	0.094	8	3.6e-05	0.520126	KH.C5.308
KH.C11.355	Cirobu.g00002181	RABEP1	0.2768	0.293	0.162	8	0.00602646	1	RABEP1; RABEP2
KH.L129.2	Cirobu.g00010969	TSG101	0.276331	0.345	0.121	8	7.55e-07	0.0109	TSG101; UEVLD
KH.C11.674	Cirobu.g00002526	OIT3	0.275763	0.138	0	8	5.4e-46	7.8e-42	CUZD1; OIT3; ZP2
KH.C9.105	Cirobu.g00009619	TCTN1/3	0.275482	0.19	0.06	8	7.81e-05	1	TCTN1; TCTN2; TCTN3
KH.L20.30	Cirobu.g00012083	EPG5	0.275452	0.293	0.056	8	4.09e-13	5.9e-09	EPG5; SPRR3
KH.C1.309	Cirobu.g00000536	SNF8	0.275083	0.31	0.177	8	0.00850531	1	SNF8
KH.C12.114	Cirobu.g00002639	UBE2D3	0.274884	0.828	0.714	8	0.00895613	1	UBE2D1; UBE2D2; UBE2D4
KH.C11.502	Cirobu.g00002340	KH2013:KH.C11.502_KBTBD12	0.274771	0.276	0.094	8	6.78e-06	0.0978474	KLHL13; KLHL26; KLHL36
KH.C1.1139	Cirobu.g00000156	KH2013:KH.C1.1139_FAM55A	0.274589	0.138	0.001	8	1.01e-40	1.46e-36	NXPE1; NXPE2; NXPE3
KH.L8.12	Cirobu.g00013100	HERC1	0.27442	0.414	0.192	8	3.21e-05	0.462804	HERC1; HERC2
KH.C11.379	Cirobu.g00002207	NUP155	0.274158	0.172	0.025	8	2e-10	2.89e-06	NUP155
KH.L102.3	Cirobu.g00010551	KH2013:KH.L102.3_PHYHD1	0.273924	0.345	0.144	8	1.8e-05	0.259783	PHYH; PHYHD1
KH.C8.911	Cirobu.g00009592	RIMS2/3	0.273652	0.207	0.07	8	0.000104956	1	RIMS1; RIMS2; RIMS3
KH.C3.217	Cirobu.g00005380	FA2H	0.273651	0.207	0.099	8	0.00634547	1	CYB5A; CYB5B; FA2H
KH.C5.519	Cirobu.g00007412	KH2013:KH.C5.519_B4GALT7	0.273304	0.552	0.701	8	0.00607137	1	B4GALT3; B4GALT4; B4GALT7
KH.C1.204	Cirobu.g00000420	KCNB1/2	0.273232	0.155	0.025	8	1.51e-08	0.000217452	KCNB1; KCNB2; KCNS3
KH.L63.22	Cirobu.g00012900	FKBP8	0.27283	0.414	0.239	8	0.00154066	1	FKBP4; FKBP5; FKBP8
KH.C11.637	Cirobu.g00002487	CHAC2	0.272599	0.103	0.031	8	0.00220474	1	CHAC1; CHAC2
KH.C4.526	Cirobu.g00006625	KH2013:KH.C4.526	0.272426	0.293	0.163	8	0.00599214	1	KH.C4.526
KH.C9.515	Cirobu.g00010068	VAV/1/2/3	0.272272	0.431	0.131	8	3.47e-10	5.01e-06	VAV1; VAV2; VAV3
KH.C8.418	Cirobu.g00009050	SLC33A1	0.271635	0.397	0.251	8	0.00660595	1	MFSD3; SLC33A1
KH.C10.310	Cirobu.g00001523	NDUFS4	0.271029	0.483	0.283	8	0.00131758	1	NDUFS4
KH.C7.301	Cirobu.g00008136	2310011J03RIK	0.270982	0.552	0.407	8	0.00496348	1	C19orf25
KH.L147.28	Cirobu.g00011307	PARD3	0.269707	0.276	0.091	8	4.31e-06	0.0621427	DLG2; PARD3; PARD3B
KH.C1.677	Cirobu.g00000938	KDM5B	0.269586	0.431	0.208	8	4.99e-05	0.719541	KDM5A; KDM5C; KDM5D
KH.C2.300	Cirobu.g00004486	KH2013:KH.C2.300_CES1/2/3	0.26889	0.103	0.012	8	1.72e-08	0.000248558	CES1; CES2
KH.L58.5	Cirobu.g00012832	ARHGEF12	0.267683	0.259	0.07	8	1.4e-07	0.00202246	ARHGEF11; ARHGEF12; SCRIB
KH.C8.555	Cirobu.g00009201	WDR37	0.267574	0.207	0.099	8	0.00618759	1	FBXW7; WDR37; WDR5
KH.C4.259	Cirobu.g00006334	KH2013:KH.C4.259_HEXA	0.267296	0.103	0.008	8	8.84e-12	1.28e-07	HEXA; HEXB
KH.L135.1	Cirobu.g00011104	UNC79	0.266351	0.19	0.068	8	0.000445096	1	UNC79
KH.C7.533	Cirobu.g00008389	PCCB	0.266064	0.345	0.182	8	0.00214473	1	ACACB; MCCC2; PCCB
KH.S546.5	Cirobu.g00014669	KH2013:KH.S546.5_PCS-1	0.265774	0.103	0.012	8	1.77e-08	0.000254907	KH.S546.5
KH.C12.612	Cirobu.g00003184	FKTN	0.265008	0.19	0.033	8	2.08e-09	3.01e-05	FKTN
KH.S910.4	Cirobu.g00015181	RIBC2	0.264506	0.155	0.02	8	8.53e-11	1.23e-06	RIBC1; RIBC2
KH.C1.196	Cirobu.g00000410	ETV1/4/5	0.263048	0.31	0.129	8	5.55e-05	0.801012	ETV1; ETV4; ETV5
KH.C1.1120	Cirobu.g00000137	MRPL28	0.262818	0.259	0.079	8	1.59e-06	0.0229746	MRPL28
KH.C14.157	Cirobu.g00003569	EIF2B3	0.261979	0.259	0.135	8	0.00552487	1	EIF2B3; EIF2B5; GMPPB
KH.C4.800	Cirobu.g00006925	KH2013:KH.C4.800	0.26087	0.224	0.096	8	0.00138485	1	ENPEP; LNPEP; TAF2
KH.C1.1005	Cirobu.g00000009	PLCH1/2	0.25894	0.19	0.021	8	1.46e-14	2.1e-10	PLCH1; PLCH2
KH.C12.297	Cirobu.g00002838	UNC13D	0.258624	0.138	0.008	8	1.81e-17	2.61e-13	BAIAP3; SYT1; UNC13D
KH.S568.2	Cirobu.g00014709	FREM2	0.25818	0.345	0.141	8	2.06e-05	0.296805	FRAS1; FREM2; FREM3
KH.C9.812	Cirobu.g00010397	SLC16A1/11/3/5/7/8	0.257206	0.207	0.036	8	2.29e-10	3.3e-06	SLC16A1; SLC16A12; SLC16A7
KH.C7.528	Cirobu.g00008383	CCDC103	0.256287	0.414	0.185	8	1.82e-05	0.262202	CCDC103
KH.C7.324	Cirobu.g00008160	ROCK1/2	0.256125	0.276	0.11	8	8.06e-05	1	MYH4; ROCK1; ROCK2
KH.C7.539	Cirobu.g00008395	DARS	0.255819	0.362	0.188	8	0.000654205	1	DARS; NARS; NARS2
KH.L55.2	Cirobu.g00012785	KH2013:KH.L55.2_CALM1/2	0.255613	0.19	0.013	8	2.21e-21	3.19e-17	CALM1; CALM2; CALM3
KH.C3.265	Cirobu.g00005431	EXOC7	0.252938	0.224	0.071	8	1.7e-05	0.245955	EXOC7
KH.L20.7	Cirobu.g00012119	DNAJC16	0.252672	0.207	0.031	8	4.38e-12	6.33e-08	DNAJB9; DNAJC10; DNAJC16
KH.C14.383	Cirobu.g00003813	SP1/3/4/5	0.252665	0.241	0.064	8	1.39e-07	0.00201185	KLF5; KLF6; KLF7
KH.L65.26	Cirobu.g00012933	RFT1	0.252461	0.293	0.127	8	0.000255765	1	AC096887.1; RFT1
KH.S1313.1	Cirobu.g00013787	KH2013:KH.S1313.1	0.252278	0.207	0.036	8	2.21e-10	3.2e-06	KH.S1313.1
KH.S164.18	Cirobu.g00013995	UGGT1/2	0.252152	0.397	0.23	8	0.00161821	1	UGGT1; UGGT2
KH.L116.74	Cirobu.g00010807	GLOD4	0.252011	0.293	0.116	8	5.22e-05	0.753492	GLOD4
KH.L170.92	Cirobu.g00011832	AHSA1/2	0.251771	0.276	0.083	8	6.9e-07	0.00996022	AHSA1; AHSA2P
KH.S432.5	Cirobu.g00014509	TSC1	0.251422	0.259	0.122	8	0.0019688	1	MYO18A; NUMA1; TSC1
KH.C5.532	Cirobu.g00007427	KH2013:KH.C5.532_TTC28	0.251284	0.155	0.026	8	2.29e-08	0.000330054	GPSM1; GPSM2; TTC28
KH.C8.19	Cirobu.g00008801	ZMYND8	0.250776	0.259	0.123	8	0.0025437	1	TRIM33; ZMYND11; ZMYND8
KH.L5.6	Cirobu.g00012721	RNF168	-0.259643	0.017	0.133	8	0.00960591	1	RNF168; RNF169; TRIM21
KH.C11.259	Cirobu.g00002077	NAV2	-0.261588	0	0.107	8	0.00873093	1	KH.C11.259
KH.C8.899	Cirobu.g00009577	MMS22L	-0.261851	0	0.125	8	0.00412835	1	MMS22L
KH.C12.511	Cirobu.g00003073	FZD10/9	-0.265284	0	0.112	8	0.00701109	1	FZD10; FZD4; FZD9
KH.C8.900	Cirobu.g00009580	TAF5	-0.26595	0	0.118	8	0.00561969	1	TAF5; TAF5L; WDR5
KH.C1.303	Cirobu.g00000530	DNAJB12/14	-0.268827	0.517	0.332	8	0.000576651	1	DNAJB12; DNAJB14; DNAJC18
KH.C2.992	Cirobu.g00005242	KH2013:KH.C2.992_SPON1	-0.274998	0	0.109	8	0.00803408	1	SPON1
KH.C7.618	Cirobu.g00008482	OAZ1/3	-0.275794	0.897	0.84	8	0.0033267	1	OAZ1; OAZ2; OAZ3
KH.C2.732	Cirobu.g00004958	KH2013:KH.C2.732	-0.281128	0	0.12	8	0.00501228	1	KH.C2.732
KH.C8.310	Cirobu.g00008933	UGCG	-0.301148	0.414	0.258	8	0.00755968	1	UGCG
KH.C1.1077	Cirobu.g00000088	SDF4	-0.31879	0.534	0.349	8	0.0072032	1	CALU; RCN2; SDF4
KH.C2.600	Cirobu.g00004816	HIF1AN	-0.318872	0.207	0.096	8	0.00634316	1	HIF1AN; HSPBAP1; KDM8
KH.C13.22	Cirobu.g00003422	SP1/5/6/7/8/9	-0.332322	0.931	0.078	8	1.56e-98	2.26e-94	SP7; SP8; SP9
KH.S714.1	Cirobu.g00014965	MCM4	-0.344745	0.017	0.137	8	0.00807884	1	MCM2; MCM4; MCM5
KH.C2.521	Cirobu.g00004728	CU896603.1	-0.356736	0.328	0.147	8	0.000244876	1	SYTL2; SYTL3
KH.C12.263	Cirobu.g00002802	SESN/1/2/3	-0.357295	0.552	0.267	8	3.94e-07	0.00568765	SESN1; SESN2; SESN3
KH.C8.594	Cirobu.g00009242	KH2013:KH.C8.594_SORL1	-0.358389	0.5	0.289	8	0.000326738	1	LRP1; LRP1B; SORL1
KH.C14.288	Cirobu.g00003711	KCNMA1	-0.358906	0.621	0.29	8	1.64e-11	2.36e-07	KCNMA1; KCNT2; KCNU1
KH.C9.421	Cirobu.g00009966	AK1	-0.363616	0.172	0.053	8	0.000154892	1	AK1; AK5; CMPK1
KH.C8.309	Cirobu.g00008931	KH2013:KH.C8.309_MYL10/2/7	-0.365481	0.034	0.182	8	0.00376103	1	MYL2; MYL5; MYL7
KH.C1.247	Cirobu.g00000467	SPEN	-0.367537	0.466	0.282	8	0.00187669	1	RBM15; RBM15B; SPEN
KH.C14.353	Cirobu.g00003783	KH2013:KH.C14.353	-0.370937	0	0.152	8	0.00131091	1	KH.C14.353
KH.S653.2	Cirobu.g00014868	BCL2L1/2	-0.37182	0.69	0.463	8	3.53e-08	0.000509854	BCL2; BCL2L2; BCL2L2-PABPN1
KH.C1.217	Cirobu.g00000434	NSMCE4A	-0.372239	0.017	0.149	8	0.00500317	1	EID3; NSMCE4A
KH.C9.389	Cirobu.g00009929	CDC7	-0.372914	0.034	0.176	8	0.00556862	1	CAMK1D; CDC7; TTBK1
KH.C2.274	Cirobu.g00004456	DDX6	-0.376022	0.379	0.231	8	0.00882125	1	DDX6; EIF4A1; EIF4A3
KH.S164.1	Cirobu.g00013986	POLD3	-0.382219	0.017	0.133	8	0.00951702	1	POLD3
KH.C8.459	Cirobu.g00009095	TESK1/2	-0.384232	0.19	0.072	8	0.00123276	1	LIMK1; TESK1; TESK2
KH.C5.247	Cirobu.g00007117	EIF4B	-0.386311	0.431	0.212	8	7.39e-05	1	CSTF2; EIF4B; EIF4H
KH.L87.58	Cirobu.g00013221	KH2013:KH.L87.58_YER130C	-0.386643	0.086	0.241	8	0.00682046	1	ZNF28; ZNF554; ZNF816
KH.L65.24	Cirobu.g00012931	NAT9	-0.391182	0.017	0.143	8	0.00643663	1	NAT9
KH.C10.236	Cirobu.g00001441	HAUS6	-0.393031	0	0.131	8	0.00321062	1	HAUS6
KH.C7.423	Cirobu.g00008268	PREB	-0.397319	0.69	0.357	8	1.49e-09	2.14e-05	PAFAH1B1; PREB; TAF5L
KH.C7.371	Cirobu.g00008212	CCNT1/2	-0.397586	0.034	0.176	8	0.00472153	1	CCNK; CCNT1; CCNT2
KH.C1.456	Cirobu.g00000698	CHEK1	-0.406335	0.034	0.212	8	0.00129037	1	CHEK1; MARK2; SIK1
KH.C11.228	Cirobu.g00002044	KH2013:KH.C11.228_WHT-1/4/7	-0.41401	0	0.155	8	0.00117888	1	ABCG1; ABCG2; ABCG4
KH.C2.950	Cirobu.g00005196	KH2013:KH.C2.950	-0.414788	0	0.13	8	0.00340942	1	KH.C2.950
KH.C4.93	Cirobu.g00006950	KH2013:KH.C4.93_NRP1/2	-0.420497	0.224	0.057	8	6.14e-07	0.00885653	MALRD1; MAMDC2; MDGA1
KH.L141.61	Cirobu.g00011217	KH2013:KH.L141.61	-0.425919	0.017	0.167	8	0.00229285	1	CFP; HMCN1; THBS1
KH.C2.769	Cirobu.g00004997	KH2013:KH.C2.769	-0.427067	0.19	0.083	8	0.00385127	1	KH.C2.769
KH.C6.243	Cirobu.g00007771	N4BP1	-0.429458	0.034	0.163	8	0.00806816	1	ZC3H12A; ZC3H12B; ZC3H12C
KH.C14.176	Cirobu.g00003589	UCHL5	-0.429803	0.103	0.278	8	0.00396717	1	BAP1; UCHL3; UCHL5
KH.C4.623	Cirobu.g00006730	PSMD2	-0.450552	0.362	0.194	8	0.00149993	1	PSMD1; PSMD2
KH.C2.75	Cirobu.g00004977	IGF1	-0.461293	0.017	0.178	8	0.0014183	1	IGF1; IGF2; INS
KH.C1.327	Cirobu.g00000556	KH2013:KH.C1.327	-0.465206	0.741	0.471	8	3.27e-06	0.0471731	KH.C1.327
KH.C11.202	Cirobu.g00002017	EVL	-0.466421	0.707	0.557	8	0.000844973	1	ENAH; EVL
KH.C4.23	Cirobu.g00006304	KH2013:KH.C4.23_PANX1/2/3	-0.475576	0.052	0.22	8	0.00197314	1	KH.C4.23
KH.C2.776	Cirobu.g00005004	MID1/2	-0.475973	0.259	0.124	8	0.00323246	1	FSD1L; MID1; MID2
KH.S115.35	Cirobu.g00013657	KH2013:KH.S115.35_RHCG	-0.478663	0.017	0.138	8	0.00785264	1	RHAG; RHBG; RHCG
KH.C9.192	Cirobu.g00009715	RUNDC1	-0.481627	0.431	0.153	8	1.83e-08	0.000263911	RUNDC1
KH.C3.149	Cirobu.g00005305	KH2013:KH.C3.149_SCRM-1/2	-0.498732	0.948	0.825	8	1.05e-08	0.00015191	PLSCR1; PLSCR3; PLSCR5
KH.C7.273	Cirobu.g00008104	YEATS2	-0.498817	0.034	0.198	8	0.0022604	1	MLLT1; YEATS2; YEATS4
KH.C2.665	Cirobu.g00004886	PDZD11	-0.505106	0.034	0.219	8	0.000705717	1	LIN7A; LIN7B; PDZD11
KH.C1.983	Cirobu.g00001276	KLF10/11/2/4	-0.513235	0.741	0.483	8	8.3e-07	0.0119731	KLF10; KLF11; SP4
KH.C9.579	Cirobu.g00010138	KH2013:KH.C9.579_WSCD1/2	-0.516147	0.155	0.317	8	0.00897122	1	WSCD1; WSCD2
KH.C1.656	Cirobu.g00000915	KH2013:KH.C1.656_DIT2	-0.517055	0.017	0.207	8	0.000393733	1	CYP4A11; CYP4B1; CYP4X1
KH.C11.97	Cirobu.g00002619	DSCC1	-0.518115	0	0.167	8	0.000696625	1	DSCC1
KH.C13.86	Cirobu.g00003490	KCTD17/2/5	-0.520473	0.569	0.348	8	0.000124895	1	KCTD17; KCTD2; KCTD5
KH.C2.1056	Cirobu.g00004175	RSPO1/2/3/4	-0.523271	0.241	0.114	8	0.00630976	1	RSPO1; RSPO2; RSPO3
KH.C1.666	Cirobu.g00000926	TMEM196	-0.524575	0.224	0.072	8	2.84e-05	0.410125	TMEM196
KH.C11.633	Cirobu.g00002483	KH2013:KH.C11.633	-0.524964	0	0.165	8	0.000780014	1	KH.C11.633
KH.C4.616	Cirobu.g00006722	KH2013:KH.C4.616_MRC1	-0.527411	0.207	0.021	8	7.7e-17	1.11e-12	MRC1
KH.L170.25	Cirobu.g00011760	KH2013:KH.L170.25_Ci-cluster	-0.530691	0.707	0.433	8	8.3e-07	0.0119751	KH.L170.25
KH.C1.821	Cirobu.g00001098	MIS-12	-0.53102	0.052	0.208	8	0.00390302	1	KH.C1.821
KH.C6.41	Cirobu.g00007854	MAN1A/1/2	-0.531358	0.603	0.457	8	0.00997785	1	MAN1A1; MAN1A2; MAN1C1
KH.L153.78	Cirobu.g00011525	TYMS	-0.532206	0.017	0.159	8	0.00322614	1	TYMS
KH.C14.121	Cirobu.g00003530	CPT1C	-0.536618	0.483	0.303	8	0.00523505	1	CPT1A; CPT1B; CPT1C
KH.C2.967	Cirobu.g00005214	TRIB1/2/3	-0.536866	0.569	0.347	8	0.000165118	1	TRIB1; TRIB2; TRIB3
KH.C11.336	Cirobu.g00002160	CNPY4	-0.536903	0.224	0.406	8	0.00982442	1	CNPY2; CNPY3; CNPY4
KH.C7.43	Cirobu.g00008275	TFAP2C	-0.547945	0.086	0.273	8	0.00124072	1	TFAP2A; TFAP2B; TFAP2E
KH.S657.3	Cirobu.g00014882	FAM160B1/2	-0.561016	0.379	0.213	8	0.00343553	1	FAM160A1; FAM160B1; FAM160B2
KH.C1.510	Cirobu.g00000757	KH2013:KH.C1.510	-0.561415	0	0.117	8	0.00580496	1	OIT3
KH.C9.401	Cirobu.g00009944	NSF/2	-0.574449	0.793	0.319	8	1.14e-18	1.64e-14	NSF
KH.C14.210	Cirobu.g00003627	SLCO3A1	-0.576196	0	0.113	8	0.00665735	1	SLCO1B1; SLCO1B3; SLCO2B1
KH.C3.555	Cirobu.g00005744	KH2013:KH.C3.555	-0.586725	0.362	0.213	8	0.00269871	1	KH.C3.555
KH.C12.536	Cirobu.g00003100	KH2013:KH.C12.536	-0.601276	0.672	0.532	8	0.00799761	1	KH.C12.536
KH.C8.203	Cirobu.g00008817	SPC24	-0.606591	0.017	0.175	8	0.0016434	1	KH.C8.203
KH.L45.1	Cirobu.g00012674	KH2013:KH.L45.1_CWH43	-0.610325	0.069	0.226	8	0.00389561	1	CWH43
KH.L171.19	Cirobu.g00011847	KH2013:KH.L171.19	-0.612829	0.121	0.296	8	0.00327581	1	KH.L171.19
KH.C4.193	Cirobu.g00006264	C4H7ORF59	-0.614889	0.707	0.524	8	0.000509296	1	LAMTOR4
KH.C9.187	Cirobu.g00009709	COL18A1	-0.628524	0.69	0.374	8	1.44e-09	2.08e-05	COL15A1; COL18A1; COL24A1
KH.S164.3	Cirobu.g00014008	ARL8A	-0.629825	0.517	0.322	8	0.000515446	1	ARF1; ARL8A; ARL8B
KH.C8.215	Cirobu.g00008830	SLC35D1	-0.634426	0.69	0.519	8	0.000197812	1	SLC35D1; SLC35D2; SLC35D3
KH.C14.155	Cirobu.g00003567	KH2013:KH.C14.155_TPO1/2/3	-0.640394	0.103	0.276	8	0.00417547	1	SLC22A13; SLC22A15; SLC22A16
KH.S1346.3	Cirobu.g00013814	KH2013:KH.S1346.3	-0.646908	0.845	0.581	8	3.11e-08	0.000448527	KH.S1346.3
KH.C1.404	Cirobu.g00000642	EPH	-0.647303	0.276	0.079	8	1.67e-07	0.00241386	EPHA4; EPHB1; EPHB3
KH.C8.557	Cirobu.g00009203	SHISA2/3	-0.648242	0	0.135	8	0.00272009	1	KH.C8.557
KH.C1.539	Cirobu.g00000787	KH2013:KH.C1.539_HNRNPA1/3	-0.653962	0.31	0.165	8	0.00625866	1	HNRNPA1L2; HNRNPA2B1; HNRNPA3
KH.C12.208	Cirobu.g00002741	POLR1C	-0.655878	0.034	0.189	8	0.00334875	1	POLR1C; POLR2C
KH.C8.208	Cirobu.g00008822	ATP6V1B1/2	-0.667696	0.517	0.294	8	0.000530254	1	ATP5F1B; ATP6V1B1; ATP6V1B2
KH.C8.586	Cirobu.g00009233	PTGES2	-0.668931	0.103	0.261	8	0.00529684	1	PTGES2
KH.C13.130	Cirobu.g00003345	MAP1LC3C	-0.679537	0.052	0.202	8	0.00522009	1	MAP1LC3A; MAP1LC3B; MAP1LC3C
KH.C5.15	Cirobu.g00007011	USMG5	-0.681053	0.845	0.626	8	9.36e-08	0.00135099	ATP5MD
KH.C12.331	Cirobu.g00002877	KH2013:KH.C12.331_GLIPR2	-0.682386	0	0.18	8	0.000396263	1	GLIPR1; GLIPR1L1; GLIPR2
KH.L153.32	Cirobu.g00011481	KH2013:KH.L153.32_PPP1R9A	-0.683392	0.603	0.256	8	1.11e-11	1.6e-07	KH.L153.32
KH.C6.146	Cirobu.g00007665	W03G11.3	-0.68755	0.672	0.383	8	5.56e-08	0.000803113	FUCA1; FUCA2
KH.C4.692	Cirobu.g00006806	4933403G14RIK	-0.694756	0	0.182	8	0.00037238	1	MAP10
KH.L128.9	Cirobu.g00010966	MET2	-0.695954	0.121	0.288	8	0.0060198	1	KH.L128.9
KH.S594.3	Cirobu.g00014753	KH2013:KH.S594.3_KYNU	-0.707647	0.414	0.115	8	2.11e-11	3.04e-07	KYNU
KH.C11.197	Cirobu.g00002010	KH2013:KH.C11.197_EXO1	-0.7085	0.017	0.201	8	0.000520008	1	EXO1; FEN1; GEN1
KH.C10.251	Cirobu.g00001458	CLEC4G	-0.719796	0.172	0.352	8	0.00277718	1	KH.C10.251
KH.C5.461	Cirobu.g00007348	SARS	-0.72023	0.828	0.549	8	3.45e-07	0.00497851	SARS; SARS2
KH.C7.195	Cirobu.g00008019	KH2013:KH.C7.195_CYP24A1	-0.720762	0.017	0.204	8	0.00045864	1	CYP11A1; CYP24A1; CYP27A1
KH.L5.20	Cirobu.g00012714	KH2013:KH.L5.20_Y40B10A.2/6/7	-0.722794	0.19	0.38	8	0.00325017	1	COMT; LRTOMT
KH.L18.61	Cirobu.g00012001	EEF2K	-0.724979	0.138	0.349	8	0.00136371	1	ALPK1; EEF2K; TRPM6
KH.C5.396	Cirobu.g00007275	LRRC23	-0.726341	0.017	0.15	8	0.00481856	1	LRGUK; LRRC23; PPP1R7
KH.C5.398	Cirobu.g00007277	PAD-2	-0.730969	0.034	0.245	8	0.000206343	1	KH.C5.398
KH.C6.280	Cirobu.g00007811	MCM2	-0.733317	0.034	0.184	8	0.0042128	1	MCM2; MCM3; MCM5
KH.C4.192	Cirobu.g00006263	PQBP-1.2	-0.733871	0	0.185	8	0.000329666	1	SSNA1
KH.C8.212	Cirobu.g00008827	MFF	-0.736914	0.517	0.299	8	0.000118939	1	MFF
KH.C12.348	Cirobu.g00002895	PSTPIP1/2	-0.74168	0.293	0.096	8	2.42e-06	0.0349342	PSTPIP1; PSTPIP2; SH3D21
KH.C8.454	Cirobu.g00009090	KH2013:KH.C8.454_NAS-30/33/36/37/38	-0.746845	0	0.151	8	0.0014103	1	ADGRB2; ADGRB3; HMCN1
KH.C3.207	Cirobu.g00005369	CDO1	-0.75055	0.466	0.256	8	6.06e-05	0.875115	CDO1; CYP26B1
KH.C9.608	Cirobu.g00010171	KH2013:KH.C9.608_PDE9A	-0.75201	0.328	0.178	8	0.00385939	1	PDE2A; PDE8A; PDE9A
KH.C7.150	Cirobu.g00007972	KH2013:KH.C7.150_SLC35G1	-0.752023	0	0.231	8	3.73e-05	0.538363	SLC35G1
KH.C4.341	Cirobu.g00006425	KH2013:KH.C4.341_FOXN1	-0.753599	0	0.105	8	0.00926457	1	FOXA2; FOXB1; FOXB2
KH.L128.2	Cirobu.g00010959	PCSK2	-0.754778	0.517	0.06	8	2.55e-37	3.68e-33	FURIN; PCSK1; PCSK2
KH.C9.593	Cirobu.g00010154	CG14439	-0.76422	0.034	0.223	8	0.000740375	1	SPNS1; SPNS2; SPNS3
KH.C8.230	Cirobu.g00008847	CG7519	-0.767355	0.138	0.335	8	0.00171992	1	PBDC1
KH.C8.395	Cirobu.g00009024	NRG2B	-0.770768	0.914	0.431	8	1.53e-20	2.21e-16	KH.C8.395
KH.C8.350	Cirobu.g00008975	PDZRN3/4	-0.772293	0.621	0.34	8	2.87e-06	0.0414511	PDZD4; PDZRN3; PDZRN4
KH.C2.828	Cirobu.g00005062	PDCL	-0.773954	0.466	0.211	8	7.08e-06	0.102213	PDC; PDCL; PDCL2
KH.C3.170	Cirobu.g00005328	FOXF1/2	-0.774718	0.086	0.282	8	0.000778351	1	FOXF1; FOXF2; FOXL1
KH.C11.489	Cirobu.g00002324	KH2013:KH.C11.489_BAI3	-0.777898	0.655	0.407	8	7.66e-05	1	ADGRB3; HMCN1; SEMA5B
KH.L18.75	Cirobu.g00012016	XXYLT1	-0.781411	0.086	0.323	8	0.000108767	1	LARGE1; LARGE2; XXYLT1
KH.C11.620	Cirobu.g00002469	UHRF1/2	-0.79076	0.103	0.487	8	8.29e-08	0.00119586	BAZ1B; UHRF1; UHRF2
KH.C11.162	Cirobu.g00001973	KH2013:KH.C11.162_CG8193	-0.795996	0.621	0.366	8	2e-06	0.0288582	KH.C11.162
KH.C13.181	Cirobu.g00003400	KH2013:KH.C13.181_SRPX/2	-0.80113	0.5	0.015	8	4.74e-90	6.84e-86	CSMD1; SELP; SVEP1
KH.C8.646	Cirobu.g00009299	KH2013:KH.C8.646	-0.81236	0.534	0.031	8	1.93e-65	2.78e-61	KH.C8.646
KH.C12.683	Cirobu.g00003262	KH2013:KH.C12.683	-0.821547	0	0.149	8	0.00154143	1	KH.C12.683
KH.L7.2	Cirobu.g00012981	KH2013:KH.L7.2_ACSL1/5/6	-0.827752	0.845	0.731	8	3.9e-06	0.0563538	ACSL1; ACSL5; ACSL6
KH.C1.26	Cirobu.g00000481	ATF1	-0.834027	0.672	0.496	8	0.00192139	1	ATF1; CREB1; CREM
KH.C5.142	Cirobu.g00007003	ASF1A	-0.865578	0.121	0.288	8	0.00965776	1	ASF1A; ASF1B
KH.C1.1101	Cirobu.g00000116	SYP-1	-0.866201	0.034	0.185	8	0.00306053	1	CEL; MAGEL2; NPIPA7
KH.C2.772	Cirobu.g00005000	KH2013:KH.C2.772	-0.866848	0.121	0.288	8	0.00555416	1	KH.C2.772
KH.C8.742	Cirobu.g00009406	REST	-0.867587	0.086	0.242	8	0.00464062	1	POGZ; ZNF280C; ZNF280D
KH.C14.478	Cirobu.g00003916	KH2013:KH.C14.478	-0.881288	0.431	0.081	8	4.13e-18	5.96e-14	KH.C14.478
KH.L116.16	Cirobu.g00010745	EPRS	-0.884145	0.741	0.644	8	0.000752817	1	EARS2; EPRS; QARS
KH.C10.326	Cirobu.g00001539	KH2013:KH.C10.326	-0.884577	0.224	0.108	8	0.0082808	1	KH.C10.326
KH.L171.4	Cirobu.g00011853	CG10663	-0.889183	0.069	0.265	8	0.000676035	1	HMCN1; PRSS33; PRSS48
KH.C2.345	Cirobu.g00004535	TM9SF3	-0.889185	0.724	0.611	8	0.00246832	1	TM9SF1; TM9SF3; TM9SF4
KH.L170.16	Cirobu.g00011751	KH2013:KH.L170.16_LARP6	-0.901695	0.19	0.069	8	0.000583448	1	LARP6; LARP7; SSB
KH.C4.329	Cirobu.g00006411	KH2013:KH.C4.329	-0.905418	0.483	0.084	8	3.2e-24	4.61e-20	KH.C4.329
KH.C3.138	Cirobu.g00005293	MIA3	-0.90667	0.759	0.473	8	3.25e-06	0.0469277	CTAGE5; MIA3
KH.L128.11	Cirobu.g00010956	DNMT3B	-0.908739	0.069	0.286	8	0.000340904	1	DNMT3A; DNMT3B; DNMT3L
KH.C12.181	Cirobu.g00002712	ALH-4/5	-0.909388	0.466	0.327	8	0.00652256	1	ALDH3A1; ALDH3A2; ALDH3B1
KH.L139.10	Cirobu.g00011123	SLC25A44	-0.912071	0.603	0.419	8	0.00134517	1	SLC25A21; SLC25A40; SLC25A44
KH.C3.295	Cirobu.g00005464	KH2013:KH.C3.295_TRY-1	-0.928397	0.034	0.278	8	3.99e-05	0.57595	PRSS27; TMPRSS3; TMPRSS4
KH.C14.112	Cirobu.g00003520	DPY-21	-0.935524	0.086	0.237	8	0.00690056	1	KH.C14.112
KH.C13.36	Cirobu.g00003437	CG10237	-0.936798	0.052	0.264	8	0.00033539	1	CLVS1; RLBP1; TTPAL
KH.C2.48	Cirobu.g00004681	KH2013:KH.C2.48	-0.947649	0.31	0.155	8	0.00367578	1	KH.C2.48
KH.C5.190	Cirobu.g00007055	KH2013:KH.C5.190	-0.957002	0.724	0.527	8	1.22e-05	0.176041	KH.C5.190
KH.C1.240	Cirobu.g00000460	TACC/1/2/3	-0.958593	0.241	0.126	8	0.00793923	1	TACC1; TACC2; TACC3
KH.L149.16	Cirobu.g00011336	CHAF1B	-0.959642	0.052	0.199	8	0.004584	1	CHAF1B; DAW1; HIRA
KH.C14.498	Cirobu.g00003938	CHST11/13	-0.960275	0.103	0.374	8	2.5e-05	0.361354	CHST11; CHST12; CHST9
KH.C12.67	Cirobu.g00003247	FHL/1/2/3/4/5	-0.963732	0.397	0.064	8	3.12e-21	4.5e-17	FHL2; FHL3; FHL5
KH.C1.813	Cirobu.g00001089	NDC80	-0.964411	0.052	0.247	8	0.000765553	1	NDC80
KH.C1.36	Cirobu.g00000592	KH2013:KH.C1.36_GST-1/10/25/41	-0.965063	0.103	0.022	8	0.000100909	1	GSTM3; GSTM4; GSTM5
KH.C12.687	Cirobu.g00003266	KH2013:KH.C12.687	-0.965676	0.172	0.073	8	0.00635355	1	KH.C12.687
KH.C1.1129	Cirobu.g00000145	ODC1/2	-0.967789	0.793	0.58	8	3.52e-07	0.00508685	AZIN1; AZIN2; ODC1
KH.C11.8	Cirobu.g00002601	SLC39A1/2/3	-0.96956	0.138	0.325	8	0.00271701	1	SLC39A1; SLC39A2; SLC39A3
KH.C5.462	Cirobu.g00007349	KIAA0101	-0.973572	0.052	0.222	8	0.0022375	1	AC087632.1; PCLAF; ZAN
KH.S1140.1	Cirobu.g00013620	KH2013:KH.S1140.1_GPM6B	-0.995627	0.448	0.258	8	0.00095794	1	GPM6A; GPM6B; PLP1
KH.C8.820	Cirobu.g00009492	KH2013:KH.C8.820	-0.997333	0	0.208	8	0.000112765	1	KH.C8.820
KH.C4.667	Cirobu.g00006778	KH2013:KH.C4.667_SPTLC2/3	-0.997741	0.466	0.291	8	0.0024538	1	GCAT; SPTLC2; SPTLC3
KH.L170.96	Cirobu.g00011835	GNG2/8	-1.0083	0.655	0.057	8	1.59e-63	2.29e-59	GNG2; GNG4; GNG8
KH.C1.900	Cirobu.g00001186	KH2013:KH.C1.900	-1.02	0.19	0.37	8	0.0053989	1	KH.C1.900
KH.C8.755	Cirobu.g00009420	KH2013:KH.C8.755	-1.02182	0.121	0.336	8	0.000485715	1	KH.C8.755
KH.L67.1	Cirobu.g00012952	RFC3/5	-1.02211	0.069	0.26	8	0.00145412	1	RFC2; RFC4; RFC5
KH.C14.17	Cirobu.g00003582	KH2013:KH.C14.17_QDR1/2/3	-1.02471	0.086	0.259	8	0.00228337	1	SLC22A15; SLC22A3; SLC22A4
KH.C11.395	Cirobu.g00002225	TMEM98	-1.02766	0.207	0.381	8	0.00245301	1	CCNDBP1; TMEM98
KH.C14.426	Cirobu.g00003859	TEAD1/3/4	-1.04155	0.103	0.306	8	0.000979601	1	TEAD1; TEAD3; TEAD4
KH.S164.12	Cirobu.g00013989	SOX14/21	-1.04633	0.069	0.249	8	0.00139104	1	SOX14; SOX2; SOX21
KH.C12.443	Cirobu.g00002998	PCNA	-1.05481	0.069	0.26	8	0.00147972	1	PCNA
KH.C2.919	Cirobu.g00005162	CG7102	-1.05643	0.603	0.424	8	0.00026345	1	BTBD19; BTBD3; BTBD6
KH.C1.187	Cirobu.g00000400	TNFAIP8L1/2/3	-1.07234	0.138	0.404	8	5.66e-05	0.816898	TNFAIP8; TNFAIP8L1; TNFAIP8L3
KH.L170.66	Cirobu.g00011804	FASTKD2/3/5	-1.07509	0.69	0.137	8	7.31e-33	1.05e-28	FASTKD2; TBRG4
KH.C5.289	Cirobu.g00007161	ALAS/1/2	-1.08067	0.655	0.403	8	0.00072393	1	ALAS1; ALAS2; GCAT
KH.L25.8	Cirobu.g00012260	PSMC5	-1.08358	0.483	0.25	8	0.000104835	1	PSMC1; PSMC2; PSMC5
KH.L17.13	Cirobu.g00011733	PLEKHA5/6/7	-1.08838	0.138	0.3	8	0.00764632	1	PLEKHA4; PLEKHA5; PLEKHA7
KH.C8.479	Cirobu.g00009117	SRP54	-1.09035	0.621	0.414	8	0.000434746	1	SRP54; SRPRA
KH.C10.133	Cirobu.g00001331	KH2013:KH.C10.133	-1.0997	0.466	0.312	8	0.00668129	1	PCYT1A; PCYT1B; PCYT2
KH.C10.351	Cirobu.g00001565	KH2013:KH.C10.351_CRYM	-1.10231	0.034	0.254	8	0.000133196	1	CRYM
KH.C10.135	Cirobu.g00001333	KH2013:KH.C10.135	-1.10888	0.793	0.707	8	0.00196257	1	EIF2S2; EIF5
KH.C5.20	Cirobu.g00007066	KH2013:KH.C5.20	-1.11197	0.155	0.037	8	1.09e-05	0.158031	KH.C5.20
KH.L164.4	Cirobu.g00011691	KH2013:KH.L164.4_METTL24	-1.11561	0.069	0.342	8	1.28e-05	0.1846	METTL24
KH.C8.796	Cirobu.g00009465	EPHA3/5/7	-1.12133	0.328	0.119	8	2.8e-06	0.0404221	EPHA4; EPHA7; EPHB2
KH.C10.528	Cirobu.g00001755	KH2013:KH.C10.528	-1.12264	0.293	0.091	8	1.45e-06	0.0209204	KH.C10.528
KH.L44.21	Cirobu.g00012662	TMEM18	-1.13312	0.172	0.453	8	7.98e-05	1	TMEM18
KH.C2.261	Cirobu.g00004442	SI:CH1073-291C23.2	-1.13354	0.155	0.318	8	0.00720043	1	MS4A18
KH.C4.70	Cirobu.g00006815	KH2013:KH.C4.70_F56H6.13/4	-1.13611	0.052	0.319	8	1.49e-05	0.214402	CHST10; CHST8; CHST9
KH.C1.633	Cirobu.g00000890	PICALM	-1.13689	0.483	0.345	8	0.00323585	1	PICALM; SNAP91
KH.C2.1000	Cirobu.g00004114	POLR2H	-1.1587	0.138	0.324	8	0.00331401	1	POLR2H
KH.C1.609	Cirobu.g00000863	HELLS	-1.159	0.103	0.27	8	0.00662258	1	HELLS; SMARCA1; SMARCA5
KH.C14.234	Cirobu.g00003653	CLU/1	-1.15996	0.293	0.163	8	0.00594175	1	AL139300.1; CLUH; KLC4
KH.L18.22	Cirobu.g00011958	BDH1	-1.16128	0.569	0.332	8	8.55e-06	0.123337	BDH1; HSD17B6
KH.C3.483	Cirobu.g00005666	KH2013:KH.C3.483_AIFM2	-1.16959	0.103	0.323	8	0.000259538	1	AIFM1; AIFM2; AIFM3
KH.L122.11	Cirobu.g00010890	MTA1/2/3	-1.18509	0.379	0.216	8	0.0040574	1	MTA1; MTA2; MTA3
KH.C7.24	Cirobu.g00008068	ATP6AP2	-1.18983	0.5	0.304	8	0.00325028	1	ATP6AP2
KH.C10.174	Cirobu.g00001373	KH2013:KH.C10.174	-1.19207	0.069	0.295	8	0.000198202	1	MEIS1; MEIS2; MEIS3
KH.C4.543	Cirobu.g00006643	NKIRAS1/2	-1.21642	0.569	0.405	8	0.0084765	1	NKIRAS1; NKIRAS2; RAB21
KH.C4.716	Cirobu.g00006833	KH2013:KH.C4.716_FASN	-1.23528	0.034	0.224	8	0.000560068	1	FASN; OXSM; TP53I3
KH.C6.209	Cirobu.g00007733	KH2013:KH.C6.209_TPM1/2	-1.23702	0.586	0.703	8	0.000707948	1	TPM1; TPM3; TPM4
KH.C9.133	Cirobu.g00009650	UNC5A	-1.24933	0.534	0.28	8	0.00020599	1	UNC5B; UNC5C; UNC5D
KH.L134.7	Cirobu.g00011101	KH2013:KH.L134.7	-1.25167	0.259	0.428	8	0.00589455	1	KH.L134.7
KH.L45.4	Cirobu.g00012677	KH2013:KH.L45.4	-1.25616	0.086	0.264	8	0.00271914	1	KH.L45.4
KH.L112.15	Cirobu.g00010689	KH2013:KH.L112.15_TRPA1	-1.25946	0.052	0.185	8	0.00862532	1	ANK1; ANK3; TRPA1
KH.C2.575	Cirobu.g00004787	UQCRQ	-1.2653	0.431	0.268	8	0.00523714	1	CDH24; UQCRQ
KH.C9.229	Cirobu.g00009755	NCKAP5	-1.27332	0.086	0.369	8	1.07e-05	0.15437	NCKAP5; NCKAP5L
KH.C10.403	Cirobu.g00001622	KH2013:KH.C10.403	-1.2749	0.672	0.442	8	6.86e-06	0.0989942	KH.C10.403
KH.L170.78	Cirobu.g00011817	EIF3A	-1.28235	0.448	0.2	8	3.18e-06	0.0459325	EIF3A; HYDIN
KH.L37.3	Cirobu.g00012392	SLC12A4/5/6/7	-1.30086	0.707	0.456	8	1.61e-05	0.231735	SLC12A4; SLC12A5; SLC12A6
KH.C3.137	Cirobu.g00005292	ATF4B1/2	-1.3106	0.776	0.611	8	0.000379458	1	AC023509.3; ATF4; ATF5
KH.C8.411	Cirobu.g00009043	1700024G13RIK	-1.31106	0.345	0.103	8	8.97e-09	0.000129403	C10orf53
KH.C5.295	Cirobu.g00007168	AMDHD1	-1.3194	0.069	0.244	8	0.00226411	1	AMDHD1
KH.C10.459	Cirobu.g00001681	KH2013:KH.C10.459_ADAP1	-1.32161	0.5	0.338	8	0.00595907	1	ADAP1; ADAP2; AGAP2
KH.S1180.1	Cirobu.g00013687	GMPPB	-1.32941	0.259	0.446	8	0.00517423	1	GMPPA; GMPPB
KH.C1.4	Cirobu.g00000636	EFNB1/2/3	-1.34395	0.155	0.526	8	1.19e-07	0.0017141	EFNB1; EFNB2; EFNB3
KH.C8.578	Cirobu.g00009224	KH2013:KH.C8.578	-1.34453	0.052	0.202	8	0.00414093	1	KH.C8.578
KH.L116.64	Cirobu.g00010796	KH2013:KH.L116.64_QDR1/2/3	-1.35386	0.052	0.286	8	7.68e-05	1	SLC22A2; SLC22A3; SLC22A4
KH.C1.20	Cirobu.g00000415	KH2013:KH.C1.20_K04C1.4	-1.35979	0.293	0.485	8	0.00717106	1	MYL1; MYL4; MYL6B
KH.L112.28	Cirobu.g00010703	FXC1	-1.36027	0.138	0.297	8	0.00687704	1	TIMM10B; TIMM9
KH.L24.23	Cirobu.g00012221	MYCN	-1.36344	0.034	0.162	8	0.00993379	1	MNT; MYC; MYCN
KH.C4.11	Cirobu.g00006175	NPEPL1	-1.36672	0.362	0.212	8	0.00915238	1	LAP3; NPEPL1
KH.C4.613	Cirobu.g00006719	CHAF1A	-1.39332	0.034	0.167	8	0.00787821	1	CHAF1A
KH.C1.1063	Cirobu.g00000073	KH2013:KH.C1.1063_MUP1/3	-1.39604	0.259	0.461	8	0.001011	1	SLC7A6; SLC7A7; SLC7A9
KH.C14.461	Cirobu.g00003898	RPA1	-1.41606	0.103	0.302	8	0.00105629	1	MEIOB; RPA1
KH.C4.626	Cirobu.g00006733	KH2013:KH.C4.626	-1.42943	0.897	0.223	8	3.56e-42	5.14e-38	DSP; EPPK1; PLEC
KH.C3.84	Cirobu.g00006049	HNF4A	-1.42994	0.207	0.392	8	0.00262896	1	HNF4A; HNF4G; RXRA
KH.C3.410	Cirobu.g00005589	KH2013:KH.C3.410_NCOR1/2	-1.43033	0.293	0.519	8	0.000559367	1	PEAK1
KH.C12.276	Cirobu.g00002816	KH2013:KH.C12.276_REEP5/6	-1.44119	0.862	0.554	8	1.23e-11	1.77e-07	REEP2; REEP5; REEP6
KH.C14.49	Cirobu.g00003929	INPP4B	-1.45608	0.224	0.416	8	0.0012512	1	INPP4A; INPP4B; PREX2
KH.L153.24	Cirobu.g00011473	ZK1240.1/2/3/8/9	-1.47832	0.103	0.411	8	2.62e-06	0.0377489	AC079594.2; TRIM55; TRIM63
KH.C2.280	Cirobu.g00004463	KH2013:KH.C2.280_GSTO1/2	-1.4883	0.586	0.174	8	1.21e-15	1.75e-11	GSTO1; GSTO2; GSTZ1
KH.C12.84	Cirobu.g00003293	KH2013:KH.C12.84_TRIM2	-1.49508	0.155	0.336	8	0.00204269	1	TRIM2; TRIM3; TRIM71
KH.C1.1254	Cirobu.g00000282	GABRD	-1.51908	0.121	0.026	8	3.11e-05	0.449036	GLRB
KH.L18.128	Cirobu.g00011934	KH2013:KH.L18.128_MDGA2	-1.52333	0.034	0.236	8	0.000310873	1	MALRD1; MDGA1; MDGA2
KH.C1.618	Cirobu.g00000873	KH2013:KH.C1.618_NAS-30/33/36/37/38	-1.52428	0.638	0.46	8	0.000519784	1	BMP1; MEP1B; TLL2
KH.C5.553	Cirobu.g00007450	KH2013:KH.C5.553_FMO1	-1.53061	0.19	0.356	8	0.00637871	1	FMO1; FMO2; FMO4
KH.C7.370	Cirobu.g00008211	KH2013:KH.C7.370	-1.53077	0.414	0.208	8	3.2e-05	0.462329	KH.C7.370
KH.L141.8	Cirobu.g00011234	ATP1B1/2/3/4	-1.54509	0.759	0.56	8	0.00426909	1	ATP1B1; ATP1B2; ATP1B3
KH.C1.571	Cirobu.g00000822	PLOD/1/2/3	-1.55626	0.224	0.388	8	0.00604104	1	PLOD1; PLOD2; PLOD3
KH.C2.826	Cirobu.g00005060	TCP11L1/2	-1.55676	0.621	0.487	8	0.00274674	1	TCP11; TCP11L1; TCP11L2
KH.L40.4	Cirobu.g00012555	EIF4EBP1/2/3	-1.55812	0.672	0.416	8	2.16e-05	0.312057	EIF4EBP1; EIF4EBP2; EIF4EBP3
KH.C1.584	Cirobu.g00000835	TSPAN13/31	-1.56757	0.81	0.71	8	0.000815803	1	CD63; TSPAN13; TSPAN31
KH.L9.20	Cirobu.g00013247	KH2013:KH.L9.20_PTPRA	-1.57109	0.172	0.355	8	0.0032142	1	PTPRA; PTPRE; PTPRS
KH.C2.922	Cirobu.g00005166	KH2013:KH.C2.922_HMCN1	-1.58004	0.672	0.31	8	5.84e-13	8.43e-09	ADGRB2; HMCN1; THBS1
KH.C8.316	Cirobu.g00008938	PRICKLE1/2/3	-1.58394	0.121	0.31	8	0.0018882	1	PRICKLE1; PRICKLE2; PRICKLE3
KH.C5.191	Cirobu.g00007056	PSMA5	-1.60108	0.19	0.422	8	0.000256034	1	PSMA5; PSMA7; PSMA8
KH.C9.402	Cirobu.g00009945	ARPC5L	-1.60159	0.793	0.656	8	0.000712306	1	ARPC5; ARPC5L
KH.C12.170	Cirobu.g00002700	SI:CH211-197G15.10/5/6/7/8/9	-1.60837	0.31	0.043	8	1.81e-18	2.61e-14	IFI44; IFI44L
KH.S651.1	Cirobu.g00014864	KH2013:KH.S651.1	-1.62481	0.276	0.118	8	0.00050083	1	KH.S651.1
KH.C7.42	Cirobu.g00008265	CYHR1	-1.6323	0.672	0.424	8	1.37e-05	0.197595	CYHR1; SIAH1; SIAH2
KH.S1248.1	Cirobu.g00013748	KH2013:KH.S1248.1	-1.63499	0.224	0.399	8	0.00273286	1	KH.S1248.1
KH.C8.262	Cirobu.g00008882	RPF1	-1.6544	0.138	0.331	8	0.00134826	1	BRIX1; IMP4; RPF1
KH.L96.23	Cirobu.g00013365	KH2013:KH.L96.23	-1.6691	0.414	0.044	8	3.31e-32	4.78e-28	KH.L96.23
KH.C11.290	Cirobu.g00002111	C8H1ORF27	-1.6873	0.086	0.265	8	0.00168031	1	ODR4
KH.L93.6	Cirobu.g00013311	NOP5/58	-1.68761	0.034	0.157	8	0.0098149	1	NOP56; NOP58; PRPF31
KH.L124.21	Cirobu.g00010925	KH2013:KH.L124.21	-1.70583	0.172	0.382	8	0.00264914	1	KH.L124.21
KH.C3.589	Cirobu.g00005780	GCSH	-1.70725	0.828	0.624	8	0.000424606	1	GCSH
KH.L116.53	Cirobu.g00010784	B4GALT5/6	-1.71368	0.31	0.111	8	3.2e-06	0.0462334	B4GALT2; B4GALT5; B4GALT6
KH.L13.15	Cirobu.g00010983	CHTF18	-1.72153	0.052	0.215	8	0.00302998	1	ATAD5; CHTF18; RFC1
KH.L71.1	Cirobu.g00013008	RBPMS/2	-1.72599	0.138	0.033	8	5.22e-05	0.753483	RBPMS; RBPMS2; SNRPB2
KH.C1.38	Cirobu.g00000614	HOXD3	-1.74158	0.017	0.184	8	0.00109839	1	HOXA3; HOXB3; HOXD3
KH.C4.600	Cirobu.g00006705	GINS1	-1.74197	0.052	0.256	8	0.000566933	1	GINS1
KH.L172.16	Cirobu.g00011866	EGR1/4	-1.74217	0.259	0.414	8	0.00389047	1	EGR1; EGR2; EGR3
KH.L37.63	Cirobu.g00012429	BUD31	-1.75387	0.414	0.252	8	0.00527853	1	BUD31
KH.C14.211	Cirobu.g00003628	STXBP6	-1.77016	0.759	0.547	8	0.00913241	1	EXOC1; STXBP5L; STXBP6
KH.C8.382	Cirobu.g00009010	WDR83OS	-1.78962	0.845	0.705	8	0.00683262	1	AC010422.5; WDR83OS
KH.C11.428	Cirobu.g00002260	KH2013:KH.C11.428_LRP4/5	-1.80496	0.603	0.395	8	0.0029959	1	LRP4; LRP5; LRP6
KH.C4.150	Cirobu.g00006218	KH2013:KH.C4.150_NRP1	-1.81328	0.259	0.494	8	0.000141577	1	NRP1; TLL1; TNFAIP6
KH.C7.342	Cirobu.g00008180	GPKOW	-1.82359	0.155	0.337	8	0.00328997	1	GPATCH2; GPKOW
KH.C1.432	Cirobu.g00000673	CHKA	-1.82527	0.276	0.452	8	0.00162315	1	CHKA; CHKB; ETNK1
KH.L141.52	Cirobu.g00011207	UBE2V1/2	-1.83604	0.707	0.526	8	0.00650343	1	TMEM189-UBE2V1; UBE2V1; UBE2V2
KH.C5.373	Cirobu.g00007250	MAX	-1.83795	0.603	0.427	8	0.00344728	1	KH.C5.373
KH.C5.369	Cirobu.g00007245	DEPDC1B	-1.84736	0.345	0.146	8	8.41e-05	1	DEPDC1; DEPDC1B; GSTT1
KH.C1.1138	Cirobu.g00000155	TARS	-1.8654	0.724	0.37	8	1.05e-08	0.00015123	TARS; TARS2; TARSL2
KH.C9.239	Cirobu.g00009766	KH2013:KH.C9.239	-1.86756	0.603	0.233	8	2.02e-12	2.91e-08	KH.C9.239
KH.C4.338	Cirobu.g00006421	PAM	-1.89952	0.672	0.411	8	0.000118247	1	DBH; MOXD1; PAM
KH.S653.4	Cirobu.g00014870	PTPRJA	-1.90776	0.707	0.49	8	0.000207404	1	FN1; PTPRJ; TNC
KH.L171.16	Cirobu.g00011844	HOXB1	-1.93539	0.017	0.245	8	6.52e-05	0.940398	HOXA1; HOXB1; HOXD1
KH.C2.730	Cirobu.g00004956	KH2013:KH.C2.730_RNF149	-1.94553	0.586	0.354	8	4.64e-05	0.669269	RNF130; RNF149; RNF150
KH.C14.206	Cirobu.g00003622	KH2013:KH.C14.206_IRC24	-1.95258	0.052	0.224	8	0.00187199	1	BDH2; DCXR; HSD17B14
KH.L37.55	Cirobu.g00012420	ZC4H2	-1.9685	0.534	0.279	8	8.78e-06	0.126761	ZC4H2
KH.L13.12	Cirobu.g00010980	KH2013:KH.L13.12_EML1/2/4	-1.99075	0.724	0.103	8	7.36e-49	1.06e-44	EML1; EML2; EML4
KH.L65.11	Cirobu.g00012917	CG31883	-1.99213	0.707	0.433	8	4.16e-08	0.000600381	KH.L65.11
KH.C13.27	Cirobu.g00003427	NAA40	-1.9997	0.103	0.315	8	0.000598165	1	KH.C13.27
KH.C9.705	Cirobu.g00010278	SLBP	-2.02758	0.293	0.557	8	2.46e-05	0.354449	SLBP
KH.C12.538	Cirobu.g00003102	ATP6V1F	-2.02798	0.517	0.319	8	0.000672075	1	ATP6V1F
KH.C3.191	Cirobu.g00005351	KH2013:KH.C3.191_WBSCR27	-2.0332	0.017	0.204	8	0.000444109	1	METTL27
KH.L13.24	Cirobu.g00010993	FOXN2/3	-2.04539	0.621	0.422	8	0.000456665	1	FOXN1; FOXN2; FOXN3
KH.C1.812	Cirobu.g00001088	KH2013:KH.C1.812	-2.055	0.241	0.027	8	7.07e-18	1.02e-13	KH.C1.812
KH.C5.546	Cirobu.g00007442	SACM1L	-2.0586	0.466	0.306	8	0.00114615	1	INPP5F; SACM1L; SYNJ1
KH.C5.524	Cirobu.g00007418	NTN4	-2.06238	0.052	0.355	8	2.37e-06	0.0341479	LAMB1; LAMB2; NTN4
KH.C12.544	Cirobu.g00003109	KH2013:KH.C12.544_CG8673	-2.07196	0.259	0.454	8	0.00105866	1	B3GALT1; B3GALT2; B3GALT5
KH.S1783.2	Cirobu.g00014074	KH2013:KH.S1783.2	-2.07712	0.19	0.038	8	2.86e-08	0.000413119	KH.S1783.2
KH.C5.77	Cirobu.g00007588	KH2013:KH.C5.77_SPTLC1	-2.08157	0.552	0.378	8	0.00142162	1	SPTLC1; SPTLC2; SPTLC3
KH.C4.425	Cirobu.g00006515	KH2013:KH.C4.425_RHCG	-2.08452	0.069	0.239	8	0.00218651	1	RHAG; RHBG; RHCG
KH.C8.482	Cirobu.g00009121	NKX2-3	-2.1067	0	0.126	8	0.00404231	1	NKX2-3; NKX2-5; NKX2-6
KH.C2.822	Cirobu.g00005056	E2F/1/2/3	-2.11269	0.069	0.303	8	0.000177134	1	E2F2; E2F3
KH.C6.5	Cirobu.g00007863	LPAR3	-2.13184	0	0.137	8	0.00252325	1	LPAR1; LPAR3; S1PR1
KH.S406.9	Cirobu.g00014469	ARID3B	-2.22415	0.276	0.109	8	0.000126342	1	ARID3A; ARID3B; ARID3C
KH.C11.5	Cirobu.g00002336	NUSAP1	-2.22635	0.034	0.221	8	0.00100033	1	KH.C11.5
KH.C8.718	Cirobu.g00009379	CG3552	-2.23077	0.259	0.075	8	8.45e-07	0.0121962	GDPGP1
KH.C2.147	Cirobu.g00004318	KH2013:KH.C2.147	-2.23576	0.328	0.061	8	1.66e-15	2.4e-11	KH.C2.147
KH.C7.128	Cirobu.g00007948	PTK2	-2.23901	0.552	0.362	8	0.00918654	1	ABL1; PTK2; PTK2B
KH.C8.118	Cirobu.g00008722	ZGC:92664	-2.25359	0.138	0.358	8	0.000600503	1	C17orf49; MYSM1; RNASEK-C17orf49
KH.S164.28	Cirobu.g00014006	KH2013:KH.S164.28_FUT3/4/5/6/7/9	-2.25471	0.345	0.552	8	0.0014072	1	FUT4; FUT5; FUT7
KH.C4.648	Cirobu.g00006757	KH2013:KH.C4.648_RHCG	-2.26946	0.034	0.223	8	0.000561863	1	RHAG; RHBG; RHCG
KH.C1.127	Cirobu.g00000299	LRRN1/2/3	-2.29237	0.517	0.071	8	4.89e-33	7.05e-29	LRRN1; LRRN2; LRRN3
KH.C14.153	Cirobu.g00003565	PIM3	-2.31913	0.897	0.537	8	4.16e-22	6e-18	PIM1; PIM2; PIM3
KH.L116.51	Cirobu.g00010782	KH2013:KH.L116.51_KIDINS220	-2.32099	0	0.267	8	6.32e-06	0.0912579	KIDINS220; NKPD1
KH.C12.146	Cirobu.g00002673	KH2013:KH.C12.146	-2.3315	0.155	0.409	8	3.18e-05	0.458766	KH.C12.146
KH.C8.105	Cirobu.g00008708	SMNDC1	-2.35605	0.845	0.629	8	5.99e-05	0.864815	ALG13; SMNDC1; TDRD3
KH.C10.596	Cirobu.g00001829	DYNLT1	-2.35738	0.845	0.548	8	3e-09	4.33e-05	DYNLT1; DYNLT3; TCTEX1D2
KH.C1.940	Cirobu.g00001229	YRDC	-2.36113	0.259	0.459	8	0.000661004	1	YRDC
KH.C14.42	Cirobu.g00003852	KH2013:KH.C14.42_COCH	-2.37239	0.379	0.06	8	1.79e-19	2.59e-15	COL12A1; COL14A1; MATN2
KH.C1.747	Cirobu.g00001016	KH2013:KH.C1.747_QDR1/2/3	-2.3992	0.414	0.162	8	2.79e-07	0.0040254	SLC22A16; SLC22A4; SLC22A6
KH.C9.868	Cirobu.g00010456	KH2013:KH.C9.868	-2.40517	0.121	0.034	8	0.000744091	1	KH.C9.868
KH.C11.195	Cirobu.g00002008	FAM92A/1	-2.40644	0.414	0.066	8	3.06e-22	4.41e-18	FAM92A; FAM92B
KH.C10.15	Cirobu.g00001349	KH2013:KH.C10.15	-2.43129	0.397	0.094	8	9.41e-14	1.36e-09	TMEM200A; TMEM200C
KH.L96.18	Cirobu.g00013359	CRELD1/2	-2.44588	0.69	0.401	8	9.35e-08	0.00135001	CRELD1; CRELD2; HMCN1
KH.C8.217	Cirobu.g00008832	TBK1	-2.45478	0.276	0.121	8	0.000425665	1	CHUK; IKBKE; TBK1
KH.S545.7	Cirobu.g00014661	VDAC1/2/3	-2.46714	0.897	0.774	8	0.000119385	1	VDAC1; VDAC2; VDAC3
KH.C5.117	Cirobu.g00006976	F1NVL8_CHICK	-2.49384	0.466	0.066	8	2.23e-27	3.22e-23	AGTR1; GALR2; OPRM1
KH.C1.471	Cirobu.g00000714	NCAPD2	-2.49689	0.086	0.241	8	0.00657563	1	NCAPD2
KH.C13.57	Cirobu.g00003459	KH2013:KH.C13.57	-2.53455	0.776	0.606	8	0.00772349	1	SERF1B
KH.L106.6	Cirobu.g00010586	HP1BP3	-2.5528	0.379	0.226	8	0.00211376	1	ZBTB44; ZBTB6; ZBTB8B
KH.L119.19	Cirobu.g00010855	KH2013:KH.L119.19_TUB1/3	-2.55766	0.552	0.175	8	2.82e-14	4.07e-10	TUBA3C; TUBA3D; TUBA4A
KH.C11.542	Cirobu.g00002383	KH2013:KH.C11.542_CD63	-2.57666	0.017	0.189	8	0.00085957	1	CD53; CD63; CD82
KH.L96.52	Cirobu.g00013397	MLX	-2.58647	0.5	0.275	8	9.52e-05	1	MLX; MLXIP; MLXIPL
KH.C3.69	Cirobu.g00005888	YWHAE/1/2	-2.58935	0.966	0.79	8	3.17e-13	4.57e-09	YWHAB; YWHAE
KH.C11.600	Cirobu.g00002447	SMOC1/2	-2.59593	0.052	0.195	8	0.00681917	1	NID1; SMOC1; SMOC2
KH.C8.859	Cirobu.g00009534	KH2013:KH.C8.859_MYL10/2/7	-2.61838	0.086	0.237	8	0.00799334	1	MYL2; MYL5; MYL7
KH.S256.1	Cirobu.g00014268	WEE/1	-2.67396	0.207	0.42	8	0.000831927	1	WEE1; WEE2
KH.C12.395	Cirobu.g00002947	KH2013:KH.C12.395	-2.68	0.621	0.43	8	0.00305789	1	KH.C12.395
KH.L147.1	Cirobu.g00011288	KH2013:KH.L147.1_NOTCH2	-2.68793	0.241	0.096	8	0.000372103	1	NOTCH1; NOTCH2; NOTCH3
KH.C1.429	Cirobu.g00000669	GPC3/5	-2.70234	0.017	0.258	8	3.45e-05	0.497968	GPC3; GPC4; GPC5
KH.C11.279	Cirobu.g00002099	KH2013:KH.C11.279_F56H6.13/4	-2.70246	0.241	0.458	8	0.000361525	1	CHST11; CHST12; CHST8
KH.C8.402	Cirobu.g00009033	PPHLN1	-2.72854	0.069	0.263	8	0.000845719	1	KH.C8.402
KH.C3.178	Cirobu.g00005336	SCGN	-2.73849	0.603	0.115	8	1.66e-26	2.4e-22	CALB2; SCGN
KH.C3.258	Cirobu.g00005423	BMH1/2	-2.7547	0.828	0.56	8	1.73e-06	0.0249117	YWHAB; YWHAE
KH.C11.57	Cirobu.g00002413	KH2013:KH.C11.57	-2.77274	0.138	0.049	8	0.00300727	1	KH.C11.57
KH.C4.90	Cirobu.g00006947	C2ORF18	-2.79848	0.259	0.468	8	0.00112286	1	SLC35F1; SLC35F6
KH.C12.218	Cirobu.g00002752	KH2013:KH.C12.218_ACHE	-2.80158	0.362	0.193	8	0.00684102	1	ACHE; BCHE; NLGN4X
KH.S2820.2	Cirobu.g00014316	UCHL1/3/4	-2.80488	0.069	0.232	8	0.00543026	1	UCHL1; UCHL3; UCHL5
KH.C1.1088	Cirobu.g00000100	KH2013:KH.C1.1088	-2.8509	0.5	0.316	8	0.00943569	1	KH.C1.1088
KH.C1.388	Cirobu.g00000623	HNRNPK	-2.86725	0.621	0.206	8	8.23e-15	1.19e-10	HNRNPK; PCBP1; PCBP3
KH.C12.319	Cirobu.g00002863	CHID1	-2.9359	0.138	0.305	8	0.00583942	1	CHID1
KH.C1.1278	Cirobu.g00000308	NSMCE1	-2.94126	0.121	0.316	8	0.00102398	1	NSMCE1
KH.C14.170	Cirobu.g00003583	KH2013:KH.C14.170_TPMT	-2.94356	0.293	0.514	8	0.000322205	1	TPMT
KH.L19.3	Cirobu.g00012051	PA2G4	-2.94977	0.862	0.624	8	9.39e-08	0.00135503	AC034102.2; METAP2; PA2G4
KH.C2.673	Cirobu.g00004895	GLRX-10	-2.95643	0.621	0.259	8	8.48e-10	1.22e-05	GLRX; GLRX2; TXNRD3
KH.C4.17	Cirobu.g00006238	CADM1/2/3/4	-2.97594	0.672	0.403	8	7.96e-06	0.114912	CADM2; CADM4; NECTIN3
KH.C1.232	Cirobu.g00000451	KCNA1/10/2/3/4/5/6/7	-3.04705	0.207	0.058	8	1.27e-05	0.184013	KCNA1; KCNA2; KCNA3
KH.C9.572	Cirobu.g00010131	TMEFF1	-3.04849	0.621	0.193	8	5.96e-17	8.61e-13	AGRN; TNXB
KH.C2.297	Cirobu.g00004481	KH2013:KH.C2.297	-3.0603	0.052	0.29	8	6.11e-05	0.882338	KH.C2.297
KH.C2.101	Cirobu.g00004124	SYT1/2	-3.07821	0.879	0.419	8	1.54e-24	2.22e-20	SYT1; SYT2; SYT5
KH.C2.761	Cirobu.g00004989	KH2013:KH.C2.761_CERS1	-3.10146	0.138	0.349	8	0.00104216	1	CERS2; CERS4; CERS6
KH.L18.15	Cirobu.g00011950	GNL3L	-3.11015	0.034	0.183	8	0.00339058	1	GNL2; GNL3; GNL3L
KH.S1446.1	Cirobu.g00013875	AKT1	-3.14626	0.207	0.373	8	0.00734052	1	SGK1; SGK3
KH.L96.68	Cirobu.g00013414	RIIAD1	-3.15237	0.207	0.1	8	0.00728338	1	CATIP; RIIAD1
KH.S573.3	Cirobu.g00014712	KH2013:KH.S573.3_GST-12/13/14/15/16/17/18/19/2/21/22/24/27/28/29/3/30/31/32/33/34/35/37/38/39/4/5/6/7/8/9	-3.19014	0.052	0.377	8	4.43e-07	0.00640058	GSTA1; GSTP1; HPGDS
KH.C11.43	Cirobu.g00002262	KH2013:KH.C11.43_TECTA	-3.20086	0.017	0.217	8	0.000242625	1	FCGBP; ZAN
KH.C1.968	Cirobu.g00001259	KH2013:KH.C1.968_GLCAT-S	-3.20809	0.034	0.318	8	4.55e-06	0.0656568	B3GAT1; B3GAT2; B3GAT3
KH.C9.194	Cirobu.g00009717	KH2013:KH.C9.194	-3.24838	0.121	0.018	8	1.57e-07	0.00226697	KH.C9.194
KH.C1.962	Cirobu.g00001253	RAB23	-3.26883	0.069	0.22	8	0.00605267	1	RAB23; RAB30; RAB5A
KH.C9.362	Cirobu.g00009900	RAC1/2/3	-3.28559	0.845	0.465	8	2.45e-13	3.54e-09	RAC1; RAC2; RAC3
KH.C1.111	Cirobu.g00000125	AGAP1/2/3/9	-3.29118	0.534	0.122	8	1.12e-19	1.62e-15	AGAP1; AGAP3; AGAP4
KH.C9.789	Cirobu.g00010370	KH2013:KH.C9.789_GPA1	-3.29199	0.724	0.105	8	3.13e-45	4.51e-41	GNAI1; GNAI2; GNAI3
KH.C1.846	Cirobu.g00001125	STAC/2/3	-3.30877	0.069	0.29	8	0.000180578	1	STAC; STAC2; STAC3
KH.C4.208	Cirobu.g00006281	2023-09-02	-3.32295	0.69	0.503	8	0.0069467	1	SEPT2; SEPT4; SEPT5
KH.L4.36	Cirobu.g00012503	HMGB3	-3.36181	0.5	0.305	8	0.00156625	1	HMGB1; HMGB3; HMGB4
KH.C13.173	Cirobu.g00003391	STX10/6	-3.36671	0.379	0.525	8	0.00693752	1	STX10; STX6
KH.C9.519	Cirobu.g00010072	OSBPL3/6/7	-3.37089	0.379	0.56	8	0.000782488	1	OSBPL3; OSBPL6; OSBPL7
KH.C14.96	Cirobu.g00004107	SDCBP/2	-3.45045	0.759	0.552	8	2.74e-06	0.0395535	APBA1; SDCBP; SDCBP2
KH.L7.16	Cirobu.g00012977	KH2013:KH.L7.16_ACSL1/5/6	-3.45405	0.69	0.746	8	0.00289643	1	ACSL1; ACSL5; ACSL6
KH.C11.490	Cirobu.g00002326	FAM69A	-3.46119	0.414	0.269	8	0.00746183	1	FAM69A; FAM69C
KH.C14.549	Cirobu.g00003994	KH2013:KH.C14.549	-3.47109	0.414	0.575	8	0.000583117	1	KH.C14.549
KH.L131.17	Cirobu.g00011033	KH2013:KH.L131.17_CUZD1	-3.47447	0.207	0.37	8	0.00671158	1	CUZD1; TECTA; UMOD
KH.C5.451	Cirobu.g00007337	SPINT1/2	-3.48437	0.69	0.364	8	2.1e-11	3.02e-07	AC011479.1; SPINT3; TFPI
KH.L22.56	Cirobu.g00012172	KH2013:KH.L22.56_A4GALT	-3.49916	0.207	0.566	8	6.82e-08	0.000984627	A4GALT
KH.C1.847	Cirobu.g00001126	KH2013:KH.C1.847	-3.52381	0.276	0.034	8	6.5e-19	9.38e-15	KH.C1.847
KH.C4.342	Cirobu.g00006426	MLLT1/3	-3.52395	0.655	0.495	8	0.00798798	1	MLLT1; MLLT3; YEATS2
KH.C10.272	Cirobu.g00001481	FAM213B	-3.566	0.586	0.215	8	2.42e-12	3.5e-08	FAM213A; FAM213B
KH.S714.3	Cirobu.g00014967	NUF2	-3.56851	0.052	0.316	8	2.45e-05	0.354148	KH.S714.3
KH.C9.82	Cirobu.g00010405	IVNS1ABP	-3.58807	0.397	0.174	8	1.67e-05	0.240702	IVNS1ABP; KLHL20; KLHL3
KH.S498.1	Cirobu.g00014598	CCNE1	-3.60607	0.103	0.279	8	0.00249777	1	CCNA2; CCNE1; CCNE2
KH.C7.720	Cirobu.g00008595	KH2013:KH.C7.720_LRRC24	-3.6066	0.414	0.563	8	0.000769389	1	ISLR; PXDN; PXDNL
KH.C1.894	Cirobu.g00001178	PPP2CB	-3.62008	0.81	0.505	8	4.35e-09	6.28e-05	PPP2CA; PPP2CB; PPP4C
KH.S1269.2	Cirobu.g00013761	AQP8	-3.63784	0	0.254	8	1.3e-05	0.188217	AC004691.2; AQP1; AQP8
KH.C5.79	Cirobu.g00007590	VSTM2A	-3.64569	0.448	0.027	8	8.66e-55	1.25e-50	BSG; NPTN; VSIG2
KH.L173.2	Cirobu.g00011894	KH2013:KH.L173.2_PDLIM5/7	-3.67092	0.897	0.739	8	2.7e-06	0.0389699	LDB3; PDLIM5; PDLIM7
KH.C5.40	Cirobu.g00007280	RSP-1	-3.70983	0.741	0.541	8	0.00328787	1	SRSF4; SRSF5; SRSF6
KH.C11.297	Cirobu.g00002117	KH2013:KH.C11.297_RHBDL1/3	-3.71992	0.759	0.345	8	9.04e-17	1.31e-12	RHBDL1; RHBDL2; RHBDL3
KH.C5.397	Cirobu.g00007276	KH2013:KH.C5.397	-3.74035	0.362	0.584	8	0.000417736	1	KH.C5.397
KH.L37.6	Cirobu.g00012425	KH2013:KH.L37.6_MDP1	-3.75058	0.828	0.549	8	2.12e-06	0.0305834	MDP1; NEDD8-MDP1
KH.C11.623	Cirobu.g00002472	CRIP1	-3.75155	0.759	0.416	8	1.91e-08	0.000275584	AL928654.3; CRIP1; CRIP2
KH.L96.107	Cirobu.g00013344	KH2013:KH.L96.107	-3.75619	0.603	0.445	8	0.00420619	1	KH.L96.107
KH.C3.23	Cirobu.g00005394	SPCS1	-3.75925	0.517	0.663	8	0.00733287	1	SPCS1
KH.C1.212	Cirobu.g00000429	DPY19L1/2	-3.77534	0.828	0.646	8	3.79e-05	0.547186	DPY19L1; DPY19L2; DPY19L3
KH.C14.154	Cirobu.g00003566	CNTNAP1/2	-3.79555	0.862	0.649	8	1.48e-08	0.00021384	CNTNAP1; CNTNAP2; CNTNAP5
KH.C7.218	Cirobu.g00008045	KH2013:KH.C7.218	-3.84295	0.345	0.034	8	1.29e-28	1.86e-24	KH.C7.218
KH.C12.453	Cirobu.g00003009	KH2013:KH.C12.453_TMEM150A	-3.86667	0.431	0.121	8	8.25e-12	1.19e-07	DRAM1; TMEM150A; TMEM150B
KH.C8.904	Cirobu.g00009584	DKK3	-3.93052	0.414	0.08	8	1.75e-17	2.53e-13	DKK3
KH.C10.101	Cirobu.g00001297	KH2013:KH.C10.101	-3.96607	0.862	0.721	8	2.04e-05	0.295133	RPS19
KH.C11.69	Cirobu.g00002542	FKBP2	-3.97353	0.448	0.552	8	0.00772011	1	FKBP14; FKBP2; FKBP9
KH.C4.181	Cirobu.g00006251	SLC22A21/4/5	-3.98286	0.138	0.392	8	3.85e-05	0.554966	SLC22A3; SLC22A4; SLC22A5
KH.C9.53	Cirobu.g00010084	CTNNB1	-4.00564	0.845	0.648	8	2.62e-10	3.78e-06	ARMC4; CTNNB1; JUP
KH.L8.1	Cirobu.g00013097	KH2013:KH.L8.1	-4.04711	0.931	0.665	8	7.08e-14	1.02e-09	ESRP1; ESRP2; HNRNPH2
KH.C2.1013	Cirobu.g00004128	KH2013:KH.C2.1013_SRPX/2	-4.06399	0.69	0.101	8	6.64e-44	9.58e-40	SELE; SELP; SVEP1
KH.C4.271	Cirobu.g00006348	LASS1	-4.11212	0.31	0.046	8	8.07e-18	1.16e-13	CERS2; CERS4; CERS6
KH.C8.156	Cirobu.g00008764	ATP2B1/2/3/4	-4.14165	0.621	0.336	8	6.11e-08	0.000882395	ATP2B1; ATP2B2; ATP2B3
KH.C9.244	Cirobu.g00009772	KH2013:KH.C9.244_CG5377	-4.15426	0.017	0.234	8	0.000141954	1	ABHD8; BPHL
KH.C8.724	Cirobu.g00009386	KH2013:KH.C8.724_TECTB	-4.15511	0.948	0.614	8	8.45e-07	0.0121947	GP2; TECTB; UMOD
KH.C9.203	Cirobu.g00009728	CTH	-4.18826	0.966	0.672	8	6.85e-11	9.89e-07	CTH
KH.C8.168	Cirobu.g00008777	KH2013:KH.C8.168_TRIM2	-4.19047	0.724	0.126	8	9.47e-38	1.37e-33	TRIM2; TRIM3; TRIM71
KH.C1.1265	Cirobu.g00000294	TSPAN6/7	-4.2111	0.724	0.541	8	1.95e-05	0.281513	AF241726.2; TSPAN6; TSPAN7
KH.C4.319	Cirobu.g00006400	F13A1	-4.26979	0.241	0.442	8	0.00125176	1	F13A1; TGM1; TGM4
KH.C11.157	Cirobu.g00001967	SEMA5B	-4.2855	0.017	0.348	8	2.55e-07	0.00367341	CILP2; HMCN1; THSD1
KH.C2.78	Cirobu.g00005008	SCOC	-4.31072	0.5	0.639	8	0.00207308	1	SCOC
KH.C8.877	Cirobu.g00009553	ACA1	-4.32808	0.414	0.563	8	0.00192027	1	CREB3L3; CREB3L4; XBP1
KH.C7.173	Cirobu.g00007996	SLC7A14	-4.43039	0.362	0.075	8	4.64e-14	6.7e-10	SLC7A1; SLC7A14; SLC7A2
KH.C5.97	Cirobu.g00007610	NDUFB7	-4.49518	0.483	0.307	8	0.0024971	1	NDUFB7
KH.C3.830	Cirobu.g00006039	KH2013:KH.C3.830_SULT1A1/2/3/4	-4.54759	0.034	0.221	8	0.000855915	1	SULT1B1; SULT1C2; SULT2B1
KH.C3.128	Cirobu.g00005282	KH2013:KH.C3.128_HXK1/2	-4.55006	0.224	0.487	8	1.42e-05	0.205299	GCK; HK2; HK3
KH.L112.30	Cirobu.g00010706	KH2013:KH.L112.30_VIT	-4.55749	0	0.323	8	3.35e-07	0.00482987	COL12A1; MATN2; VIT
KH.C11.235	Cirobu.g00002052	ELOVL4	-4.60997	0.19	0.541	8	8.11e-08	0.00117123	ELOVL1; ELOVL2; ELOVL4
KH.C4.804	Cirobu.g00006929	KH2013:KH.C4.804_GJC2	-4.64207	0.724	0.06	8	9.59e-72	1.38e-67	GJA8; GJC1; GJD2
KH.C10.407	Cirobu.g00001626	SMOC1	-4.67549	0.828	0.617	8	7.26e-08	0.00104832	NID2; SMOC1; TG
KH.S776.1	Cirobu.g00015039	KH2013:KH.S776.1_PGP-1/9	-4.69932	0.81	0.62	8	2.67e-05	0.385541	ABCB1; ABCB4; ABCB5
KH.C5.342	Cirobu.g00007217	EIF5B	-4.72981	0.483	0.308	8	0.00206702	1	EIF5B; MTIF2
KH.C3.498	Cirobu.g00005681	KH2013:KH.C3.498	-4.74898	0.81	0.683	8	3e-05	0.433431	KH.C3.498
KH.C12.103	Cirobu.g00002627	LMNB1/2	-4.76813	0.5	0.691	8	4.28e-06	0.0617965	LMNA; LMNB1; LMNB2
KH.C4.513	Cirobu.g00006611	Ci-R1CiGC27a04	-4.7722	0.983	0.32	8	1.88e-42	2.72e-38	KH.C4.513
KH.C5.82	Cirobu.g00007594	SUMF1/2	-4.78704	0.034	0.236	8	0.000311317	1	SUMF1
KH.L90.1	Cirobu.g00013278	ATP5J2	-4.84599	0.724	0.563	8	0.00279535	1	ATP5MF
KH.C8.548	Cirobu.g00009193	METAP2	-4.905	0.534	0.327	8	0.00140198	1	AC034102.2; METAP2; PA2G4
KH.C10.280	Cirobu.g00001490	EIF4A3	-4.92557	0.793	0.617	8	0.000303884	1	EIF4A1; EIF4A2; EIF4A3
KH.L116.70	Cirobu.g00010803	ARG/1/2	-4.92653	0.086	0.496	8	1.14e-09	1.64e-05	AGMAT; ARG1; ARG2
KH.C7.526	Cirobu.g00008381	KH2013:KH.C7.526_SLC2A5/7	-4.98668	0.241	0.431	8	0.000917261	1	SLC2A1; SLC2A3; SLC2A5
KH.C4.190	Cirobu.g00006261	MYO1C	-4.99977	0.517	0.192	8	2e-09	2.88e-05	MYO1A; MYO1C; MYO1H
KH.L5.14	Cirobu.g00012708	KH2013:KH.L5.14_B4GALT2	-5.02578	0.466	0.619	8	0.00169327	1	B4GALT1; B4GALT2; B4GALT4
KH.C9.161	Cirobu.g00009681	KH2013:KH.C9.161	-5.04573	0.81	0.63	8	0.00114289	1	KH.C9.161
KH.C5.147	Cirobu.g00007008	KH2013:KH.C5.147_MYO7A	-5.11661	0.517	0.156	8	1.3e-13	1.88e-09	MYO10; MYO7A; MYO7B
KH.C14.368	Cirobu.g00003797	ARL1	-5.23472	0.879	0.674	8	0.00101872	1	ARF1; ARF3; ARL1
KH.C3.462	Cirobu.g00005645	KH2013:KH.C3.462	-5.27211	0	0.124	8	0.00442298	1	KH.C3.462
KH.S494.2	Cirobu.g00014579	KH2013:KH.S494.2	-5.3577	0.103	0.409	8	3.5e-06	0.0504588	KH.S494.2
KH.C3.305	Cirobu.g00005476	KH2013:KH.C3.305	-5.36781	0.241	0.433	8	0.000657619	1	KH.C3.305
KH.C3.312	Cirobu.g00005483	HES1/4/5	-5.411	0.5	0.617	8	0.00706723	1	HES1; HES4; HES6
KH.C4.233	Cirobu.g00006308	MXR2	-5.43326	0.034	0.252	8	0.000135076	1	MSRB1; MSRB2; MSRB3
KH.C12.455	Cirobu.g00003011	UBE2D2	-5.44456	0.914	0.826	8	0.00751384	1	UBE2D1; UBE2D2; UBE2D4
KH.C4.94	Cirobu.g00006951	SI:CH211-202H22.8/9	-5.45367	0.81	0.578	8	3.69e-06	0.0532131	CDIP1; LITAF
KH.C4.356	Cirobu.g00006440	KH2013:KH.C4.356_HEBP2	-5.4642	0.448	0.056	8	1.38e-29	1.99e-25	HEBP1; HEBP2
KH.C13.90	Cirobu.g00003495	KH2013:KH.C13.90_NPR1/2	-5.49965	0.086	0.267	8	0.00192704	1	GUCY2D; NPR1; NPR2
KH.S1176.1	Cirobu.g00013684	KH2013:KH.S1176.1	-5.50462	0.517	0.318	8	0.00128534	1	KH.S1176.1
KH.C12.648	Cirobu.g00003223	KH2013:KH.C12.648_SLC43A3	-5.51222	0.069	0.504	8	5.56e-10	8.02e-06	SLC43A1; SLC43A2; SLC43A3
KH.C5.537	Cirobu.g00007432	KH2013:KH.C5.537_CG9550	-5.561	0.448	0.256	8	0.000933676	1	CHST1; CHST2; CHST3
KH.C2.62	Cirobu.g00004837	KH2013:KH.C2.62_MGAT4B	-5.60112	0.069	0.45	8	1.63e-08	0.000235701	MGAT4A; MGAT4B; MGAT4D
KH.C2.302	Cirobu.g00004488	TUB	-5.6141	0.517	0.163	8	1.22e-12	1.75e-08	TUB; TULP1; TULP3
KH.L169.2	Cirobu.g00011724	CD276	-5.6834	0.569	0.726	8	0.000456521	1	HSPG2; IGSF9B; VCAM1
KH.C7.53	Cirobu.g00008385	CYP4F13/14/15/16/17/18/22/40	-5.74242	0.172	0.473	8	2.01e-06	0.0289514	CYP4F12; CYP4F2; CYP4F3
KH.C5.588	Cirobu.g00007488	KH2013:KH.C5.588_MGST1	-5.7722	0.845	0.365	8	8.63e-20	1.25e-15	MGST1; PTGES
KH.C9.796	Cirobu.g00010378	HSD11B1	-5.77539	0.069	0.355	8	4.77e-06	0.0688935	HSD11B1; HSD11B1L; HSD17B13
KH.C8.651	Cirobu.g00009305	SLC20A1	-5.81406	0.052	0.241	8	0.00121401	1	SLC20A1; SLC20A2
KH.L10.25	Cirobu.g00010515	SMC1A	-5.8531	0.224	0.431	8	0.0011536	1	SMC1A; SMC1B; SMC4
KH.L24.33	Cirobu.g00012231	LAPTM4A	-5.86232	0.983	0.88	8	1.85e-07	0.0026732	LAPTM4A
KH.L17.15	Cirobu.g00011734	NR2F1/2/5	-5.89286	0.276	0.582	8	8.52e-06	0.122912	NR2F1; NR2F2; NR2F6
KH.L119.31	Cirobu.g00010868	KH2013:KH.L119.31_PLEC	-5.89909	0.103	0.318	8	0.000442313	1	DSP; EPPK1; PLEC
KH.C7.63	Cirobu.g00008495	CDK5RAP2	-6.04271	0.5	0.719	8	7.91e-06	0.114229	AKAP9; CDK5RAP2; PDE4DIP
KH.C11.323	Cirobu.g00002147	ZNRF1/2	-6.07339	0.224	0.4	8	0.00570615	1	RNF165; ZNRF1; ZNRF2
KH.C8.270	Cirobu.g00008891	TBCA	-6.11215	0.603	0.291	8	1.07e-06	0.0153891	TBCA
[truncated: 326 more rows]

## Sheet: Subcluster 9 (interpapilla)
KH ID	ANISEED ID	UniqueName	avg_logFC	pct.1	pct.2	cluster	p_val	p_val_adj	Top3 BLAST hits in human
KH.C11.454	Cirobu.g00002288	KH2013:KH.C11.454	172.246	0.93	0.557	9	1.22e-23	1.76e-19	TFF1
KH.L96.43	Cirobu.g00013387	KH2013:KH.L96.43_F58F9.1/6/8/9	31.1734	0.877	0.144	9	3.49e-54	5.04e-50	ACR; TMPRSS11D; TPSAB1
KH.C9.384	Cirobu.g00009924	KH2013:KH.C9.384_MYLK	29.246	0.912	0.077	9	6.79e-94	9.8e-90	MYLK; MYLK3; MYLK4
KH.C1.182	Cirobu.g00000395	KH2013:KH.C1.182	27.2277	1	0.902	9	0.000165995	1	KH.C1.182
KH.C2.150	Cirobu.g00004322	CIB	25.2459	0.965	0.676	9	1.77e-17	2.56e-13	TMSB15B
KH.S781.2	Cirobu.g00015051	GNG10/5	15.3547	0.93	0.193	9	5.6e-48	8.09e-44	GNG10; GNG5; GNG8
KH.C5.588	Cirobu.g00007488	KH2013:KH.C5.588_MGST1	12.2459	0.509	0.378	9	0.00344227	1	MGST1; PTGES
KH.C2.455	Cirobu.g00004654	TPTE/2	10.6426	0.702	0.173	9	5.84e-28	8.43e-24	TPTE; TPTE2
KH.C2.1013	Cirobu.g00004128	KH2013:KH.C2.1013_SRPX/2	10.4897	0.754	0.099	9	4.57e-53	6.59e-49	SELE; SELP; SVEP1
KH.C11.297	Cirobu.g00002117	KH2013:KH.C11.297_RHBDL1/3	10.1831	0.825	0.343	9	3.47e-23	5.01e-19	RHBDL1; RHBDL2; RHBDL3
KH.C5.451	Cirobu.g00007337	SPINT1/2	8.35701	0.579	0.368	9	0.000521374	1	AC011479.1; SPINT3; TFPI
KH.C2.147	Cirobu.g00004318	KH2013:KH.C2.147	8.32938	0.386	0.059	9	6.65e-22	9.59e-18	KH.C2.147
KH.L48.1	Cirobu.g00012701	KH2013:KH.L48.1	8.25691	0.965	0.879	9	1.62e-05	0.233795	KH.L48.1
KH.C14.153	Cirobu.g00003565	PIM3	7.24646	0.912	0.536	9	6.7e-20	9.67e-16	PIM1; PIM2; PIM3
KH.C13.22	Cirobu.g00003422	SP1/5/6/7/8/9	6.8031	0.807	0.083	9	2.29e-67	3.31e-63	SP7; SP8; SP9
KH.C11.195	Cirobu.g00002008	FAM92A/1	6.74988	0.298	0.071	9	4.52e-11	6.52e-07	FAM92A; FAM92B
KH.C10.457	Cirobu.g00001679	KH2013:KH.C10.457_T05B4.12/13/8	6.21996	0.825	0.626	9	5.96e-07	0.00860857	EFEMP2; FBLN1; FBLN5
KH.C8.215	Cirobu.g00008830	SLC35D1	6.1046	0.86	0.513	9	6.78e-11	9.79e-07	SLC35D1; SLC35D2; SLC35D3
KH.C11.456	Cirobu.g00002290	MYH10/11/14/9	6.06434	0.912	0.616	9	7.98e-10	1.15e-05	MYH10; MYH11
KH.C13.181	Cirobu.g00003400	KH2013:KH.C13.181_SRPX/2	5.74624	0.263	0.025	9	5.41e-23	7.8e-19	CSMD1; SELP; SVEP1
KH.C2.922	Cirobu.g00005166	KH2013:KH.C2.922_HMCN1	5.58131	0.649	0.311	9	3.59e-09	5.18e-05	ADGRB2; HMCN1; THBS1
KH.C7.423	Cirobu.g00008268	PREB	5.52332	0.754	0.355	9	3.9e-13	5.63e-09	PAFAH1B1; PREB; TAF5L
KH.C9.855	Cirobu.g00010443	KH2013:KH.C9.855_NRG4	4.83663	0.246	0.054	9	8.79e-10	1.27e-05	LRP1B; NRG4
KH.C5.208	Cirobu.g00007075	KH2013:KH.C5.208	4.83216	0.702	0.551	9	0.00394278	1	KH.C5.208
KH.C3.555	Cirobu.g00005744	KH2013:KH.C3.555	4.53327	0.614	0.203	9	1.12e-17	1.62e-13	KH.C3.555
KH.C5.367	Cirobu.g00007243	LRP2	4.51725	0.719	0.357	9	5.8e-14	8.37e-10	CRB1; LRP2
KH.C5.596	Cirobu.g00007497	SI:DKEYP-75B4.10	4.22478	0.877	0.488	9	3.04e-15	4.39e-11	ASGR2; CD209; COLEC11
KH.C8.646	Cirobu.g00009299	KH2013:KH.C8.646	4.19235	0.439	0.036	9	3.13e-43	4.52e-39	KH.C8.646
KH.C5.134	Cirobu.g00006994	NUCB1/2	4.15578	0.93	0.739	9	5.28e-05	0.762012	FAM186A; NUCB1; NUCB2
KH.C14.383	Cirobu.g00003813	SP1/3/4/5	3.85481	0.316	0.061	9	4.85e-14	7e-10	KLF5; KLF6; KLF7
KH.L149.2	Cirobu.g00011340	KH2013:KH.L149.2_METTL24	3.74509	0.579	0.352	9	2.29e-06	0.032993	METTL24
KH.L116.16	Cirobu.g00010745	EPRS	3.7102	0.86	0.639	9	0.000935131	1	EARS2; EPRS; QARS
KH.C10.12	Cirobu.g00001316	KH2013:KH.C10.12	3.65986	0.754	0.064	9	2.69e-73	3.89e-69	KH.C10.12
KH.C2.650	Cirobu.g00004870	UIF	3.5406	0.667	0.038	9	2.07e-84	2.98e-80	FBN1; FBN2; FBN3
KH.C11.162	Cirobu.g00001973	KH2013:KH.C11.162_CG8193	3.40767	0.561	0.369	9	0.000837785	1	KH.C11.162
KH.C6.147	Cirobu.g00007666	GRM1/3/5	3.36906	0.474	0.056	9	1.32e-34	1.91e-30	GRM1; GRM4; GRM7
KH.S781.1	Cirobu.g00015048	STARD6	3.33783	0.333	0.178	9	0.000682218	1	STARD5; STARD6
KH.C3.298	Cirobu.g00005467	SEPT12/3/9	3.27499	0.579	0.375	9	6.03e-05	0.870551	SEPT12; SEPT3; SEPT9
KH.C4.327	Cirobu.g00006409	KH2013:KH.C4.327_RIF1	3.22618	0.702	0.18	9	2.9e-25	4.19e-21	KH.C4.327
KH.L149.19	Cirobu.g00011339	KH2013:KH.L149.19	3.20521	0.807	0.447	9	6.96e-14	1e-09	KH.L149.19
KH.C2.345	Cirobu.g00004535	TM9SF3	3.20285	0.86	0.606	9	0.000688794	1	TM9SF1; TM9SF3; TM9SF4
KH.C2.298	Cirobu.g00004482	SDF2L1	3.15465	0.825	0.581	9	6.01e-06	0.0866988	POMT2; SDF2; SDF2L1
KH.L51.6	Cirobu.g00012753	IMPAD1	3.15288	0.825	0.667	9	0.00247607	1	BPNT1; IMPAD1; INPP1
KH.C8.881	Cirobu.g00009558	KH2013:KH.C8.881_SH3PXD2B	2.98265	0.175	0.032	9	1.7e-08	0.000245036	NCF1; SH3PXD2A; SH3PXD2B
KH.C3.231	Cirobu.g00005396	KH2013:KH.C3.231_FRRS1	2.93669	0.895	0.516	9	8.26e-14	1.19e-09	KH.C3.231
KH.C1.1299	Cirobu.g00000331	HDLBP	2.83677	0.877	0.525	9	8.74e-13	1.26e-08	BICC1; HDLBP; PCBP3
KH.C2.1109	Cirobu.g00004234	HCRTR1/2	2.8284	0.632	0.055	9	1.65e-58	2.39e-54	HCRTR1; HCRTR2; NPY5R
KH.S621.2	Cirobu.g00014836	RNF113A/1	2.64696	0.316	0.047	9	5.88e-18	8.48e-14	LONRF1; RNF113A; RNF113B
KH.C4.488	Cirobu.g00006584	PRKCB	2.63672	0.667	0.058	9	1.6e-63	2.31e-59	PRKCA; PRKCB; PRKCG
KH.S351.6	Cirobu.g00014353	RASIP1	2.47207	0.368	0.177	9	0.000299543	1	AFDN; RADIL; RASIP1
KH.C6.65	Cirobu.g00007879	CACNA1H	2.41702	0.439	0.13	9	7.83e-12	1.13e-07	CACNA1G; CACNA1H; CACNA1I
KH.C9.751	Cirobu.g00010329	SPEG	2.39331	0.228	0.037	9	3.94e-12	5.69e-08	OBSCN; SPEG; TRIO
KH.C8.843	Cirobu.g00009517	WNT7A	2.31389	0.509	0.054	9	2.79e-40	4.02e-36	WNT4; WNT7A; WNT7B
KH.C12.30	Cirobu.g00002842	CPN1	2.29514	0.404	0.029	9	7.68e-43	1.11e-38	CPE; CPN1; CPZ
KH.L124.17	Cirobu.g00010920	SPN	2.28482	0.561	0.258	9	1.3e-08	0.000187007	KH.L124.17
KH.C2.236	Cirobu.g00004415	COL6A1/2/3/5/6	2.24027	0.439	0.081	9	5.22e-20	7.54e-16	COL14A1; COL24A1; COL6A2
KH.C4.93	Cirobu.g00006950	KH2013:KH.C4.93_NRP1/2	2.22505	0.474	0.047	9	6.74e-40	9.72e-36	MALRD1; MAMDC2; MDGA1
KH.C7.750	Cirobu.g00008628	KH2013:KH.C7.750_AIFM2	2.18968	0.86	0.665	9	3.45e-05	0.497588	AIFM2; AIFM3
KH.C3.750	Cirobu.g00005954	DDOST	2.16726	0.982	0.887	9	4.19e-09	6.05e-05	DDOST
KH.C12.244	Cirobu.g00002781	KH2013:KH.C12.244	2.13837	0.123	0.019	9	2e-07	0.00288721	KH.C12.244
KH.C9.203	Cirobu.g00009728	CTH	2.10716	0.965	0.672	9	3.48e-18	5.02e-14	CTH
KH.C11.663	Cirobu.g00002514	KREMEN1/2	2.10243	0.667	0.141	9	1.56e-28	2.25e-24	KREMEN1; KREMEN2; PLAT
KH.C7.770	Cirobu.g00008649	DLX2/3/5	2.09699	0.737	0.189	9	3.41e-26	4.92e-22	DLX1; DLX5; DLX6
KH.C10.512	Cirobu.g00001738	KH2013:KH.C10.512	2.02956	0.561	0.195	9	1.03e-12	1.49e-08	KH.C10.512
KH.C2.425	Cirobu.g00004622	PPP1R12B	2.02517	0.667	0.32	9	5.78e-10	8.34e-06	PPP1R12A; PPP1R12B; PPP1R12C
KH.C10.118	Cirobu.g00001314	KH2013:KH.C10.118	1.93938	0.211	0.085	9	0.000897446	1	MID1; TRIM67; TRIM9
KH.C5.14	Cirobu.g00007000	SLC35E1	1.93892	0.579	0.346	9	1.04e-05	0.149464	SLC35E1; SLC35E2B; SLC35E3
KH.C10.545	Cirobu.g00001774	KH2013:KH.C10.545_SCOSPONDIN	1.8976	0.895	0.577	9	6.89e-07	0.00994888	KH.C10.545
KH.C5.21	Cirobu.g00007077	KH2013:KH.C5.21_CUBN	1.80573	0.772	0.604	9	1.56e-05	0.224726	OVCH2; TLL1; TNFAIP6
KH.C8.912	Cirobu.g00009593	ATG4C	1.79578	0.333	0.126	9	1.96e-06	0.0283155	ATG4A; ATG4C; ATG4D
KH.L45.2	Cirobu.g00012675	MPP3/4/7	1.78349	0.439	0.279	9	0.00990752	1	MPP3; MPP4; MPP7
KH.C6.205	Cirobu.g00007729	LONRF2	1.77472	0.456	0.192	9	2.53e-07	0.00365214	LONRF2; PEX10; RNF13
KH.L119.33	Cirobu.g00010870	KH2013:KH.L119.33_EYS	1.6726	0.789	0.624	9	0.0011539	1	FSTL4; NOTCH1; VWDE
KH.C8.159	Cirobu.g00008767	CG12061	1.606	0.649	0.193	9	2.61e-20	3.77e-16	SLC8A1; SLC8A2; SLC8A3
KH.C14.202	Cirobu.g00003618	KH2013:KH.C14.202	1.58839	0.456	0.281	9	0.00340849	1	KH.C14.202
KH.C2.863	Cirobu.g00005101	KH2013:KH.C2.863_SLC22A15	1.58038	0.667	0.411	9	0.000131963	1	SLC22A13; SLC22A15; SLC22A5
KH.L70.5	Cirobu.g00013004	FAM3C	1.57657	0.579	0.399	9	0.00400551	1	FAM3A; FAM3C; FAM3D
KH.C3.109	Cirobu.g00005261	ANO10	1.56952	0.614	0.251	9	1.59e-11	2.3e-07	ANO10; ANO7; ANO8
KH.C4.160	Cirobu.g00006228	BCL6	1.56951	0.842	0.672	9	0.00312906	1	BCL6; BCL6B; PRDM1
KH.C2.286	Cirobu.g00004469	GGT7	1.54963	0.632	0.342	9	3.5e-07	0.00505145	GGT1; GGT2; GGT7
KH.C4.565	Cirobu.g00006666	SELS	1.54199	0.649	0.525	9	0.00233597	1	SELENOS
KH.C1.1104	Cirobu.g00000119	POFUT2	1.5408	0.772	0.363	9	7.74e-15	1.12e-10	POFUT2
KH.C2.741	Cirobu.g00004968	EPB41L4A	1.53339	0.298	0.123	9	6.9e-05	0.99647	EPB41L4A; EPB41L4B; EPB41L5
KH.C3.320	Cirobu.g00005492	ENTPD5/6	1.50998	0.807	0.573	9	8.48e-06	0.122462	ENTPD3; ENTPD5; ENTPD6
KH.C3.261	Cirobu.g00005427	YIF1B	1.50383	0.825	0.628	9	2.37e-05	0.342342	YIF1A; YIF1B
KH.C14.181	Cirobu.g00003595	INF2	1.48993	0.509	0.061	9	9.15e-37	1.32e-32	FHDC1; FMNL3; INF2
KH.C14.184	Cirobu.g00003598	KH2013:KH.C14.184	1.44075	0.684	0.496	9	5.14e-05	0.742575	KH.C14.184
KH.C3.461	Cirobu.g00005644	C18H12ORF23	1.42784	0.702	0.434	9	2.8e-09	4.04e-05	KH.C3.461
KH.C6.109	Cirobu.g00007624	TMEM181	1.41943	0.263	0.124	9	0.00165716	1	TMEM181
KH.C5.531	Cirobu.g00007426	KH2013:KH.C5.531_SLC35E3	1.40321	0.526	0.335	9	0.000282923	1	SLC35E3
KH.C1.5	Cirobu.g00000744	DUOX/1/2	1.37927	0.404	0.057	9	3.9e-24	5.63e-20	DUOX1; DUOX2; NOX3
KH.C8.810	Cirobu.g00009481	DNAJC25	1.37341	0.702	0.378	9	1.41e-10	2.03e-06	DNAJC16; DNAJC25; DNAJC25-GNG10
KH.C9.281	Cirobu.g00009813	ASS1	1.36683	0.474	0.061	9	3.52e-31	5.07e-27	KH.C9.281
KH.C2.750	Cirobu.g00004978	C2ORF29	1.35836	0.632	0.286	9	2.43e-12	3.5e-08	CNOT11
KH.L108.4	Cirobu.g00010635	CREB3L1/2	1.3544	0.596	0.333	9	3.27e-07	0.00471467	CREB3L1; CREB3L2; CREB3L3
KH.C3.79	Cirobu.g00005994	CALM1/2/3	1.32591	0.526	0.195	9	2.16e-10	3.12e-06	CALM1; CALM2; CALM3
KH.C1.159	Cirobu.g00000369	HES1/2/4	1.31963	0.772	0.259	9	5.1e-24	7.36e-20	HES1; HES2; HES4
KH.L100.2	Cirobu.g00010535	GLY-5/9	1.30361	0.158	0.031	9	2.99e-07	0.00431573	GALNT12; GALNT4; POC1B-GALNT4
KH.C4.177	Cirobu.g00006246	LIMS1/2	1.28687	0.596	0.331	9	2.06e-06	0.0296806	LIMS1; LIMS3; LIMS4
KH.C1.553	Cirobu.g00000803	OLFM2/3	1.26919	0.439	0.05	9	4.49e-32	6.47e-28	OLFM2; OLFM3; OLFML2B
KH.C7.766	Cirobu.g00008644	TMEM38A	1.25298	0.614	0.255	9	8.21e-12	1.19e-07	TMEM38A; TMEM38B
KH.C12.382	Cirobu.g00002933	GBF1	1.23535	0.561	0.361	9	0.00185845	1	ARFGEF1; ARFGEF2; GBF1
KH.S1218.3	Cirobu.g00013717	KH2013:KH.S1218.3	1.23384	0.158	0.029	9	9.13e-08	0.00131824	KH.S1218.3
KH.S1588.1	Cirobu.g00013966	KH2013:KH.S1588.1_MATN2/4	1.22925	0.211	0.027	9	2.28e-14	3.29e-10	MATN1; MATN2; MATN3
KH.C10.125	Cirobu.g00001322	KH2013:KH.C10.125	1.21482	0.544	0.184	9	1.8e-12	2.59e-08	NINJ1; NINJ2
KH.C1.483	Cirobu.g00000726	CAPN3/8	1.20037	0.561	0.126	9	2e-22	2.88e-18	CAPN2; CAPN8; CAPN9
KH.C10.87	Cirobu.g00001890	TMED4/9	1.17973	0.982	0.86	9	8.04e-08	0.00116072	TMED10; TMED4; TMED9
KH.C12.121	Cirobu.g00002647	KH2013:KH.C12.121_PRKG1	1.16644	0.263	0.068	9	5.69e-08	0.000820548	PRKG1; PRKG2; PRKX
KH.L22.2	Cirobu.g00012134	KH2013:KH.L22.2_MOXD1	1.09495	0.281	0.044	9	7.99e-16	1.15e-11	DBH; MOXD1
KH.L154.32	Cirobu.g00011572	GNAQ	1.0902	0.526	0.055	9	3.32e-42	4.79e-38	GNA11; GNA14; GNAQ
KH.C6.146	Cirobu.g00007665	W03G11.3	1.08038	0.579	0.387	9	0.00130346	1	FUCA1; FUCA2
KH.C10.443	Cirobu.g00001664	PKD1L1	1.03733	0.263	0.04	9	3.48e-15	5.02e-11	PKD1L1; PKD1L2; PKD1L3
KH.C4.39	Cirobu.g00006476	SH3GL1/2/3	1.03239	0.421	0.178	9	4.46e-07	0.00644309	SH3GL1; SH3GL2; SH3GL3
KH.C8.453	Cirobu.g00009089	OAT	1.0284	0.351	0.197	9	0.00293907	1	ETNPPL; OAT; PHYKPL
KH.C11.93	Cirobu.g00002615	NAT6	1.0137	0.544	0.3	9	2.43e-05	0.351362	NAT6
KH.L11.2	Cirobu.g00010671	KIAA0232	0.987709	0.842	0.621	9	0.00233844	1	KIAA0232
KH.L170.54	Cirobu.g00011792	KAZALD1/2/3	0.974774	0.333	0.074	9	5.33e-12	7.7e-08	HTRA1; IGFBP7; KAZALD1
KH.C3.281	Cirobu.g00005449	KH2013:KH.C3.281_GNRHR/1/2/4	0.97327	0.298	0.056	9	2.17e-13	3.13e-09	AVPR1B; GNRHR; NPSR1
KH.C1.615	Cirobu.g00000870	ABCB11	0.955405	0.579	0.161	9	2e-17	2.88e-13	ABCB1; ABCB11; ABCB4
KH.C8.635	Cirobu.g00009287	KH2013:KH.C8.635_CG9903	0.948255	0.263	0.074	9	1.95e-07	0.00282092	SLC10A1; SLC10A2; SLC10A4
KH.S435.4	Cirobu.g00014518	ZGC:175131	0.944503	0.386	0.146	9	4.87e-07	0.00702517	FAT4; IMPG2; NOTCH3
KH.C8.720	Cirobu.g00009382	ADPGK	0.933675	0.456	0.316	9	0.00430948	1	ADPGK
KH.C9.723	Cirobu.g00010298	TMEM163	0.924515	0.491	0.294	9	0.000533682	1	TMEM163
KH.C14.397	Cirobu.g00003827	CSGALNACT1/2	0.924447	0.474	0.175	9	3.05e-10	4.4e-06	CHSY1; CSGALNACT1; CSGALNACT2
KH.C3.162	Cirobu.g00005320	SPHK1/2	0.911864	0.368	0.225	9	0.00152772	1	CERK; SPHK1; SPHK2
KH.C1.1065	Cirobu.g00000075	ESYT1/2/3	0.902342	0.316	0.17	9	0.00254127	1	ESYT1; ESYT2; ESYT3
KH.C9.276	Cirobu.g00009807	KH2013:KH.C9.276	0.89628	0.228	0.016	9	3.45e-25	4.97e-21	KH.C9.276
KH.C1.995	Cirobu.g00001289	CARS	0.876623	0.439	0.211	9	3.5e-06	0.050498	CARS; CARS2
KH.L141.36	Cirobu.g00011190	KH2013:KH.L141.36_SELP	0.856887	0.246	0.086	9	2.86e-05	0.412823	KH.L141.36
KH.L39.5	Cirobu.g00012472	WWC1/2/3	0.854677	0.228	0.077	9	3.14e-05	0.452989	WWC1; WWC2; WWC3
KH.C2.737	Cirobu.g00004963	KH2013:KH.C2.737_SBK1/2	0.850887	0.316	0.026	9	2.5e-30	3.61e-26	MAP2K1; MAP2K2; TSSK6
KH.C12.513	Cirobu.g00003075	UFL1	0.848888	0.386	0.228	9	0.00911886	1	UFL1
KH.C1.142	Cirobu.g00000351	RASSF10A	0.848266	0.368	0.081	9	2.38e-13	3.44e-09	RASSF10; RASSF9
KH.L149.12	Cirobu.g00011332	KH2013:KH.L149.12_TMPRSS6/7	0.834323	0.544	0.211	9	2.76e-10	3.99e-06	KLKB1; ST14; TMPRSS15
KH.L53.13	Cirobu.g00012764	KH2013:KH.L53.13	0.828513	0.281	0.01	9	7.96e-46	1.15e-41	KH.L53.13
KH.C9.649	Cirobu.g00010216	GPR107	0.785727	0.439	0.207	9	1.14e-05	0.164247	GPR107; GPR108; TMEM87B
KH.L141.42	Cirobu.g00011197	KH2013:KH.L141.42_CILP/2	0.785694	0.246	0.122	9	0.00331184	1	CILP2; MUC5AC; MUC5B
KH.C10.550	Cirobu.g00001780	KH2013:KH.C10.550	0.779529	0.544	0.383	9	0.00691892	1	KH.C10.550
KH.L153.61	Cirobu.g00011509	RASSF7/8	0.775167	0.421	0.195	9	7.51e-06	0.108345	RASSF7; RASSF8
KH.C1.302	Cirobu.g00000529	TMPRSS11E	0.767569	0.333	0.054	9	1.67e-17	2.41e-13	ST14; TMPRSS3; TMPRSS9
KH.C13.96	Cirobu.g00003501	C2H8ORF55	0.767203	0.737	0.27	9	6.61e-19	9.55e-15	THEM6
KH.L153.109	Cirobu.g00011450	KH2013:KH.L153.109	0.760687	0.474	0.187	9	3e-08	0.000432511	KH.L153.109
KH.S437.6	Cirobu.g00014531	KH2013:KH.S437.6_CIT	0.753559	0.596	0.434	9	0.00440356	1	KH.S437.6
KH.L116.13	Cirobu.g00010742	KH2013:KH.L116.13_CYP-33C1/11/12/3/4/5/6/7/8	0.748188	0.175	0.018	9	4.24e-14	6.12e-10	CYP2A13; CYP2A6; CYP2U1
KH.L124.9	Cirobu.g00010932	PX	0.730305	0.246	0.08	9	9.92e-06	0.143235	KH.L124.9
KH.S1391.2	Cirobu.g00013847	SFT2D3	0.710823	0.614	0.387	9	7.45e-05	1	SFT2D1; SFT2D2; SFT2D3
KH.L18.116	Cirobu.g00011921	FAM124A	0.707135	0.228	0.029	9	1.6e-15	2.31e-11	FAM124A; FAM124B
KH.L18.47	Cirobu.g00011985	PRUNE	0.682058	0.491	0.166	9	8.59e-11	1.24e-06	PRUNE1; PRUNE2
KH.C1.936	Cirobu.g00001225	ERLEC1	0.678891	0.386	0.23	9	0.00209975	1	ERLEC1; GNPTG; OS9
KH.L149.39	Cirobu.g00011361	SELENBP1/2	0.669571	0.158	0.051	9	0.000520429	1	SELENBP1
KH.C2.52	Cirobu.g00004726	KIAA0319	0.6667	0.526	0.319	9	0.00137046	1	KIAA0319; KIAA0319L; LRP11
KH.C6.219	Cirobu.g00007744	KH2013:KH.C6.219_FLRT1/2/3	0.65495	0.228	0.116	9	0.00841022	1	FLRT1; FLRT2; FLRT3
KH.C7.275	Cirobu.g00008106	KH2013:KH.C7.275_BATH-1/10/13/15/2/20/24/27/29/3/31/33/35/36/38/39/4/5/7/9	0.654537	0.439	0.264	9	0.000935281	1	KLHL13; KLHL26; KLHL9
KH.C9.812	Cirobu.g00010397	SLC16A1/11/3/5/7/8	0.652717	0.263	0.033	9	1.36e-17	1.96e-13	SLC16A1; SLC16A12; SLC16A7
KH.C14.315	Cirobu.g00003742	D2092.4	0.643636	0.456	0.211	9	7.3e-06	0.105422	PDIA5; PDIA6
KH.C10.448	Cirobu.g00001669	KH2013:KH.C10.448_B4GALT1	0.630916	0.228	0.03	9	7.45e-15	1.08e-10	B4GALT1; B4GALT2; B4GALT3
KH.C2.1091	Cirobu.g00004214	GCNT2	0.623612	0.316	0.038	9	6.9e-22	9.96e-18	GCNT1; GCNT2; GCNT3
KH.C14.320	Cirobu.g00003748	ADCY5/6	0.613795	0.246	0.109	9	0.00126047	1	ADCY4; ADCY5; ADCY6
KH.C1.218	Cirobu.g00000435	ILKAP	0.609762	0.316	0.131	9	3.44e-05	0.496479	ILKAP; PPM1A; PPM1E
KH.C8.775	Cirobu.g00009442	BTB-17	0.608484	0.316	0.038	9	1.22e-21	1.76e-17	KLHL13
KH.S766.1	Cirobu.g00015021	FAT4	0.59882	0.456	0.121	9	5.39e-13	7.79e-09	CELSR2; CELSR3; FAT4
KH.L43.5	Cirobu.g00012649	KH2013:KH.L43.5_WBSCR27	0.593513	0.316	0.038	9	7.97e-22	1.15e-17	KH.L43.5
KH.C4.675	Cirobu.g00006787	TRE1	0.592145	0.404	0.127	9	2.75e-09	3.98e-05	ADRA1A; ADRB2; GPR84
KH.C8.368	Cirobu.g00008994	KH2013:KH.C8.368	0.586198	0.439	0.266	9	0.00239246	1	RWDD4
KH.C8.33	Cirobu.g00008953	KH2013:KH.C8.33_SRP-1/2/3/6/7/8	0.583127	0.263	0.012	9	1.56e-38	2.26e-34	SERPINB6; SERPINB9; SERPINC1
KH.C8.268	Cirobu.g00008888	SLC27A2/3/5/6	0.577	0.702	0.392	9	6.36e-10	9.18e-06	SLC27A2; SLC27A3; SLC27A6
KH.L154.30	Cirobu.g00011570	KH2013:KH.L154.30_ZBTB44	0.565366	0.333	0.11	9	2.79e-07	0.00402297	BACH2; ZBTB44; ZBTB46
KH.C2.725	Cirobu.g00004950	KH2013:KH.C2.725_RBPJ	0.55446	0.246	0.071	9	6.13e-07	0.0088432	RBPJ; RBPJL
KH.C11.364	Cirobu.g00002191	KH2013:KH.C11.364_LRP1/2	0.551792	0.175	0.057	9	0.000182926	1	LRP1; LRP1B; ST14
KH.C10.556	Cirobu.g00001786	SLC4A11	0.542602	0.333	0.159	9	0.000218536	1	SLC4A11; SLC4A3; SLC4A4
KH.C2.887	Cirobu.g00005127	LRBA	0.54245	0.491	0.281	9	0.000560532	1	LRBA; NBEA; NBEAL1
KH.C1.277	Cirobu.g00000500	KH2013:KH.C1.277_LPHN1/2/3	0.540484	0.281	0.055	9	4e-12	5.78e-08	ADGRE2; ADGRG2; ADGRG4
KH.C12.549	Cirobu.g00003114	KH2013:KH.C12.549_ACAN	0.506213	0.246	0.025	9	1.26e-19	1.81e-15	ACAN; CLEC17A; NCAN
KH.S638.1	Cirobu.g00014845	KH2013:KH.S638.1	0.50555	0.228	0.029	9	1.89e-15	2.73e-11	KH.S638.1
KH.C11.287	Cirobu.g00002107	KH2013:KH.C11.287_UNC93A	0.499246	0.175	0.014	9	2.51e-17	3.62e-13	UNC93A; UNC93B1
KH.C7.277	Cirobu.g00008108	SMC4	0.495558	0.754	0.534	9	1.84e-05	0.26591	SMC1B; SMC3; SMC4
KH.C10.241	Cirobu.g00001447	KH2013:KH.C10.241_GXYLT1/2	0.494505	0.316	0.172	9	0.00461233	1	GXYLT1; GXYLT2; LARGE1
KH.C12.34	Cirobu.g00002886	CLTC	0.488258	0.579	0.384	9	0.000744881	1	CLHC1; CLTC; CLTCL1
KH.C2.276	Cirobu.g00004458	PSD/2/3	0.486536	0.281	0.125	9	0.000970525	1	PSD; PSD2; PSD3
KH.C12.28	Cirobu.g00002820	KH2013:KH.C12.28_CALM1/3	0.486454	0.105	0.008	9	2.47e-11	3.57e-07	CALM1; CALM3; CALML3
KH.L41.61	Cirobu.g00012616	KH2013:KH.L41.61_VIT	0.482872	0.211	0.039	9	7.86e-10	1.13e-05	COCH; CRISPLD2; VIT
KH.C14.346	Cirobu.g00003775	ZMIZ1/2	0.480098	0.333	0.059	9	2.77e-15	4e-11	PIAS1; ZMIZ1; ZMIZ2
KH.C9.659	Cirobu.g00010227	CG31342	0.478829	0.14	0.031	9	7.34e-06	0.105921	KH.C9.659
KH.C2.33	Cirobu.g00004518	ZNF385B	0.4761	0.228	0.07	9	7.98e-06	0.115201	ZNF385A; ZNF385B; ZNF385D
KH.C3.511	Cirobu.g00005696	KH2013:KH.C3.511_CG33099	0.474423	0.439	0.184	9	2.71e-06	0.039088	KH.C3.511
KH.L126.13	Cirobu.g00010942	NRA-1	0.471491	0.368	0.212	9	0.00397043	1	CPNE1; CPNE2; CPNE3
KH.C3.769	Cirobu.g00005973	KH2013:KH.C3.769	0.469953	0.596	0.386	9	0.000295525	1	KH.C3.769
KH.C1.1083	Cirobu.g00000095	KH2013:KH.C1.1083_EPHA10/2/3/4/5/6/7/8	0.459839	0.421	0.205	9	3.38e-05	0.487329	EPHA4; EPHA7; EPHB2
KH.C3.745	Cirobu.g00005948	KH2013:KH.C3.745	0.45939	0.333	0.186	9	0.00345713	1	KH.C3.745
KH.C10.54	Cirobu.g00001768	COMMD10	0.444028	0.544	0.296	9	7.04e-05	1	COMMD1; COMMD10; COMMD4
KH.L154.18	Cirobu.g00011556	RBM4B	0.441635	0.614	0.426	9	0.00362847	1	RBM14; RBM4; RBM4B
KH.L18.117	Cirobu.g00011922	ACP6	0.43722	0.298	0.082	9	1.48e-08	0.000213998	ACP2; ACP4; ACP6
KH.C4.570	Cirobu.g00006672	GLY-3	0.419328	0.158	0.038	9	8.3e-06	0.11986	GALNT12; GALNT4; POC1B-GALNT4
KH.C6.160	Cirobu.g00007681	KH2013:KH.C6.160_NUDCD3	0.414856	0.526	0.343	9	0.00546438	1	NUDC; NUDCD2; NUDCD3
KH.C7.568	Cirobu.g00008427	KH2013:KH.C7.568_VAB-1	0.410233	0.228	0.072	9	1.62e-05	0.234051	EPHA4; EPHA7; EPHB2
KH.L170.38	Cirobu.g00011774	KH2013:KH.L170.38_Ci-cluster	0.410153	0.421	0.178	9	1.73e-06	0.0249741	KH.L170.38
KH.C1.869	Cirobu.g00001150	KH2013:KH.C1.869	0.405521	0.228	0.018	9	3.1e-22	4.47e-18	KH.C1.869
KH.C8.350	Cirobu.g00008975	PDZRN3/4	0.402849	0.526	0.344	9	0.000559241	1	PDZD4; PDZRN3; PDZRN4
KH.C11.493	Cirobu.g00002329	HSP26/27	0.399319	0.175	0.047	9	1.16e-05	0.167101	CRYAB; HSPB1; HSPB6
KH.C2.74	Cirobu.g00004966	KH2013:KH.C2.74_MCH4/5	0.396325	0.228	0.053	9	2.61e-08	0.000376149	SLC16A1; SLC16A4; SLC16A7
KH.S951.1	Cirobu.g00015236	KH2013:KH.S951.1	0.395792	0.105	0	9	1.73e-35	2.5e-31	KH.S951.1
KH.C2.341	Cirobu.g00004531	KH2013:KH.C2.341	0.394935	0.333	0.068	9	2.59e-14	3.74e-10	KH.C2.341
KH.L92.1	Cirobu.g00013289	THRAP3	0.386111	0.614	0.404	9	0.00195312	1	KH.L92.1
KH.C10.172	Cirobu.g00001371	KH2013:KH.C10.172	0.384386	0.105	0.028	9	0.000863181	1	KIRREL1; KIRREL2; KIRREL3
KH.L87.61	Cirobu.g00013224	FAM91A1	0.381678	0.263	0.113	9	0.000447818	1	FAM91A1
KH.L71.25	Cirobu.g00013024	KH2013:KH.L71.25_CR788254.1	0.378916	0.211	0.018	9	2.24e-19	3.23e-15	KH.L71.25
KH.C5.491	Cirobu.g00007381	2410002O22RIK	0.378714	0.193	0.085	9	0.00406427	1	TRAPPC13
KH.C4.528	Cirobu.g00006627	KH2013:KH.C4.528	0.373478	0.544	0.277	9	1.9e-06	0.0274695	KH.C4.528
KH.C7.421	Cirobu.g00008266	ARL16	0.369306	0.509	0.309	9	0.00102564	1	ARF5; ARL16; ARL8A
KH.C9.48	Cirobu.g00010029	KH2013:KH.C9.48_CYR61	0.368718	0.158	0.057	9	0.00150938	1	CTGF; CYR61; WISP1
KH.S164.15	Cirobu.g00013992	EDEM1	0.354896	0.211	0.066	9	3.49e-05	0.504263	EDEM1; EDEM2; EDEM3
KH.C10.246	Cirobu.g00001452	SLC8A1/2/3	0.354879	0.193	0.038	9	2.23e-08	0.00032228	SLC8A1; SLC8A2; SLC8A3
KH.C10.406	Cirobu.g00001625	KH2013:KH.C10.406_SELP	0.341214	0.246	0.043	9	9.27e-12	1.34e-07	SELE; SELL; SELP
KH.C2.112	Cirobu.g00004246	KH2013:KH.C2.112_SSL2	0.339475	0.246	0.108	9	0.00130221	1	APMAP
KH.L32.2	Cirobu.g00012313	KH2013:KH.L32.2_PZF1	0.329119	0.368	0.111	9	6.69e-09	9.66e-05	ZNF345; ZNF70; ZNF846
KH.C9.608	Cirobu.g00010171	KH2013:KH.C9.608_PDE9A	0.327681	0.368	0.177	9	6.36e-05	0.918487	PDE2A; PDE8A; PDE9A
KH.L18.58	Cirobu.g00011997	PRUNE2	0.327533	0.123	0.038	9	0.00137807	1	ATCAY; BNIP2; PRUNE2
[truncated: 641 more rows]
