# Supplementary material for: Specification of distinct cell types in a sensory-adhesive organ important for metamorphosis in tunicate larvae
Source: PLoS Biol. 2024 Mar 13;22(3):e3002555. doi: 10.1371/journal.pbio.3002555 (PMC10962819; doi:10.1371/journal.pbio.3002555)
Supplement: S2 Data — (XLSX) [file pbio.3002555.s012.xlsx]

## Sheet: Foxc>Islet overexpression
KY21 ID	KH ID	uniqueID	Base mean	log2(FC)	StdErr	Wald-Stats	P-value	P-adj	CTRL1	CTRL2	CTRL3	FOXC-ISL1	FOXC-ISL2	FOXC-ISL3	chrom	start	stop	strand	ORF	Link	Human homolog
KY21.Chr10.318.	No equivalent		4195.68	0.840301	0.0621808	13.5138	1.3e-41	1.84e-37	1519.25	1748.85	1110.35	6270.9	6606.94	7917.78	Chr10	2122137	2192310	+	[1..24180/24367]	http://ghost.zool.kyoto-u.ac.jp/jbrowse/?data=data%2Fht&loc=Chr10%3A2122137..2192310&tracks=DNA%2Cky21gene%2CKH2013&highlight=	[FBN2 (HGNC:3604, fibrillin 2)]
KY21.Chr9.774.	KH.C9.423.	KH2013:KH.C9.423	915.273	0.691303	0.0592659	11.6644	1.94e-31	1.38e-27	291.764	313.725	296.042	1227.85	1346.8	2015.45	Chr9	5696616	5699748	-	[2..1441/1449]	http://ghost.zool.kyoto-u.ac.jp/jbrowse/?data=data%2Fht&loc=Chr9%3A5696616..5699748&tracks=DNA%2Cky21gene%2CKH2013&highlight=	[CHST11 (HGNC:17422, carbohydrate sulfotransferase 11)]
KY21.Chr9.988.	No equivalent		779.625	0.648084	0.063662	10.1801	2.43e-24	1.15e-20	505.84	463.912	400.807	1029.33	1111.03	1166.84	Chr9	7045898	7051025	+	[1..2847/2847]	http://ghost.zool.kyoto-u.ac.jp/jbrowse/?data=data%2Fht&loc=Chr9%3A7045898..7051025&tracks=DNA%2Cky21gene%2CKH2013&highlight=	[FUT4 (HGNC:4015, fucosyltransferase 4)]
KY21.Chr9.368.	KH.C9.512.	KH2013:KH.C9.512_VIL1	7729.74	0.397733	0.0524647	7.58096	3.43e-14	9.76e-11	6337.67	6403.55	6408.95	8436.37	9202.57	9589.32	Chr9	2428240	2443109	-	[40..2583/3266]	http://ghost.zool.kyoto-u.ac.jp/jbrowse/?data=data%2Fht&loc=Chr9%3A2428240..2443109&tracks=DNA%2Cky21gene%2CKH2013&highlight=	[VIL1 (HGNC:12690, villin 1)]
KY21.Chr9.1097.	KH.C9.850.	NAS-1/6/8	3902.08	0.36007	0.0464782	7.74707	9.4e-15	3.35e-11	3407.94	3285.21	3289.79	4435.6	4542.07	4451.87	Chr9	7671896	7675330	+	[48..1301/1482]	http://ghost.zool.kyoto-u.ac.jp/jbrowse/?data=data%2Fht&loc=Chr9%3A7671896..7675330&tracks=DNA%2Cky21gene%2CKH2013&highlight=	[ASTL (HGNC:31704, astacin like metalloendopeptidase)]
KY21.Chr3.984.	No equivalent		370.461	0.275895	0.0523859	5.26659	1.39e-07	0.000282615	230.476	261.437	143.656	591.269	572.738	423.19	Chr3	6720966	6726244	+	[12..1502/1784]	http://ghost.zool.kyoto-u.ac.jp/jbrowse/?data=data%2Fht&loc=Chr3%3A6720966..6726244&tracks=DNA%2Cky21gene%2CKH2013&highlight=	[GSS (HGNC:4624, glutathione synthetase)]
KY21.Chr1.1500.	KH.L18.135.	KH2013:KH.L18.135_JMJD5	6510.44	0.25951	0.0531201	4.88536	1.03e-06	0.00183693	5569.41	5533.57	6171.64	7057.46	7287.34	7443.22	Chr1	10427418	10432929	+	[1..1644/2050]	http://ghost.zool.kyoto-u.ac.jp/jbrowse/?data=data%2Fht&loc=Chr1%3A10427418..10432929&tracks=DNA%2Cky21gene%2CKH2013&highlight=	[KDM8 (HGNC:25840, lysine demethylase 8)]
KY21.Chr4.1164.	KH.L152.2.	ISL1/2	6816.5	0.244334	0.0605228	4.03706	5.41e-05	0.0413483	5183.56	4407.72	5899.41	7172.91	7080.64	11154.8	Chr4	7458618	7469573	-	[187..1560/2002]	http://ghost.zool.kyoto-u.ac.jp/jbrowse/?data=data%2Fht&loc=Chr4%3A7458618..7469573&tracks=DNA%2Cky21gene%2CKH2013&highlight=	Isl (ISL LIM homeobox)
KY21.Chr1.2108.	KH.L65.1.	EGLN3	20005.1	0.239327	0.0559753	4.27558	1.91e-05	0.0193825	17361.7	16458.3	19479.2	22202.8	21803.9	22724.9	Chr1	14488190	14494022	+	[8..2149/2205]	http://ghost.zool.kyoto-u.ac.jp/jbrowse/?data=data%2Fht&loc=Chr1%3A14488190..14494022&tracks=DNA%2Cky21gene%2CKH2013&highlight=
KY21.Chr4.717.	KH.C4.577.	TXNDC16	65241	0.237734	0.04484	5.30183	1.15e-07	0.000271979	58703.3	57648.6	60567.9	69862.5	74471	70192.5	Chr4	4467648	4475910	+	[3..2549/2867]	http://ghost.zool.kyoto-u.ac.jp/jbrowse/?data=data%2Fht&loc=Chr4%3A4467648..4475910&tracks=DNA%2Cky21gene%2CKH2013&highlight=	[TXNDC16 (HGNC:19965, thioredoxin domain containing 16)]
KY21.Chr13.245.	KH.C13.46.	KH2013:KH.C13.46_SULT6B1	3406.55	0.237348	0.0542008	4.37904	1.19e-05	0.0130516	3124.81	3103.87	2893.75	3649.04	3690.5	3977.31	Chr13	2222574	2227357	-	[3..1055/1589]	http://ghost.zool.kyoto-u.ac.jp/jbrowse/?data=data%2Fht&loc=Chr13%3A2222574..2227357&tracks=DNA%2Cky21gene%2CKH2013&highlight=	[SULT2A1 (HGNC:11458, sulfotransferase family 2A member 1)]
KY21.Chr2.693.	KH.C2.932.	COL6A5	243.46	0.237245	0.0536308	4.42366	9.7e-06	0.0115109	161.42	165.762	148.418	288.082	261.608	435.472	Chr2	3883641	3886146	-	[120..1334/1612]	http://ghost.zool.kyoto-u.ac.jp/jbrowse/?data=data%2Fht&loc=Chr2%3A3883641..3886146&tracks=DNA%2Cky21gene%2CKH2013&highlight=	[COL6A6 (HGNC:27023, collagen type VI alpha 6 chain)]
KY21.Chr8.1067.	KH.C8.85.	BAG3/4	2666.33	0.236922	0.0635981	3.7253	0.000195083	0.0991719	2423.02	2042.55	2293.73	3169.98	2612.85	3455.86	Chr8	6301865	6305519	+	[12..878/1336]	http://ghost.zool.kyoto-u.ac.jp/jbrowse/?data=data%2Fht&loc=Chr8%3A6301865..6305519&tracks=DNA%2Cky21gene%2CKH2013&highlight=	[BAG4 (HGNC:940, BAG cochaperone 4)]
KY21.Chr9.309.	KH.C9.752.	KH2013:KH.C9.752_JMJD5	3715.59	0.230495	0.0595553	3.87026	0.000108718	0.0627869	3201.64	3115	3519.17	3819.51	4168.5	4469.73	Chr9	2044255	2046346	-	[25..1632/2091]	http://ghost.zool.kyoto-u.ac.jp/jbrowse/?data=data%2Fht&loc=Chr9%3A2044255..2046346&tracks=DNA%2Cky21gene%2CKH2013&highlight=	[KDM8 (HGNC:25840, lysine demethylase 8)]
KY21.Chr1.2043.	KH.C1.266.	KH2013:KH.C1.266_FOXRED2	13223.2	0.224928	0.0554013	4.05998	4.91e-05	0.0410924	11379.7	11432	12729	13750.2	15326.1	14722.3	Chr1	13898990	13904844	-	[3..1961/2500]	http://ghost.zool.kyoto-u.ac.jp/jbrowse/?data=data%2Fht&loc=Chr1%3A13898990..13904844&tracks=DNA%2Cky21gene%2CKH2013&highlight=	[FOXRED2 (HGNC:26264, FAD dependent oxidoreductase domain containing 2)]
KY21.Chr5.737.	KH.C5.508.	KH2013:KH.C5.508_RAB27B	2197.11	0.224822	0.0562393	3.99759	6.4e-05	0.0429695	2042.35	1836.74	2013.56	2378.02	2520.26	2391.75	Chr5	4959844	4965298	+	[29..796/1645]	http://ghost.zool.kyoto-u.ac.jp/jbrowse/?data=data%2Fht&loc=Chr5%3A4959844..4965298&tracks=DNA%2Cky21gene%2CKH2013&highlight=	[RAB27B (HGNC:9767, RAB27B, member RAS oncogene family)]
KY21.Chr6.395.	KH.C6.268.	KH2013:KH.C6.268_JMJD7	11810.5	0.22445	0.0581955	3.85683	0.000114867	0.0627869	10067.6	9831.16	11625.8	13106.1	12546.4	13686.1	Chr6	2824042	2831474	+	[24..1502/1882]	http://ghost.zool.kyoto-u.ac.jp/jbrowse/?data=data%2Fht&loc=Chr6%3A2824042..2831474&tracks=DNA%2Cky21gene%2CKH2013&highlight=	[JMJD7 (HGNC:34397, jumonji domain containing 7)]
KY21.Chr1.1153.	KH.C1.439.	KH2013:KH.C1.439_CG14331	14432.9	0.221311	0.0557008	3.9732	7.09e-05	0.0438862	12373.2	12427.7	14037.8	15858.5	15201.2	16698.7	Chr1	8405301	8410537	-	[3..1091/1373]	http://ghost.zool.kyoto-u.ac.jp/jbrowse/?data=data%2Fht&loc=Chr1%3A8405301..8410537&tracks=DNA%2Cky21gene%2CKH2013&highlight=	[CMYA5 (HGNC:14305, cardiomyopathy associated 5)]
KY21.Chr1.2268.	KH.S605.3.	CRYBA1/2/4	481.468	0.215734	0.0560644	3.84797	0.000119098	0.0627869	381.538	412.737	246.834	589.111	715.923	542.665	Chr1	15663131	15664126	-	[1..333/387]	http://ghost.zool.kyoto-u.ac.jp/jbrowse/?data=data%2Fht&loc=Chr1%3A15663131..15664126&tracks=DNA%2Cky21gene%2CKH2013&highlight=	[CRYGN (HGNC:20458, crystallin gamma N)]
KY21.Chr2.491.	KH.C2.14.	Ci-R1CiGC26c12	1343.03	0.210339	0.0594143	3.54021	0.000399812	0.172452	1150.66	1297.17	1153.21	1455.51	1525.51	1476.14	Chr2	2780393	2783262	+	[33..614/727]	http://ghost.zool.kyoto-u.ac.jp/jbrowse/?data=data%2Fht&loc=Chr2%3A2780393..2783262&tracks=DNA%2Cky21gene%2CKH2013&highlight=	[TSNARE1 (HGNC:26437, t-SNARE domain containing 1)]
KY21.Chr1.1899.	KH.C1.222.	AKR1C2/21	17978.6	0.209556	0.0597592	3.50668	0.000453729	0.189952	15757	14419.1	17957	19859.3	19277.2	20602.3	Chr1	12977904	12980764	-	[10..1770/1901]	http://ghost.zool.kyoto-u.ac.jp/jbrowse/?data=data%2Fht&loc=Chr1%3A12977904..12980764&tracks=DNA%2Cky21gene%2CKH2013&highlight=	[AKR1C2 (HGNC:385, aldo-keto reductase family 1 member C2)]
KY21.Chr11.568.	KH.L116.40.	KH2013:KH.L116.40_ATP2A1/2	12261	0.209548	0.0466592	4.49104	7.09e-06	0.0091714	11598.9	10736.7	11273.4	13195.7	13105.2	13656	Chr11	3983405	3998900	+	[154..3069/4033]	http://ghost.zool.kyoto-u.ac.jp/jbrowse/?data=data%2Fht&loc=Chr11%3A3983405..3998900&tracks=DNA%2Cky21gene%2CKH2013&highlight=	[ATP2A2 (HGNC:812, ATPase sarcoplasmic/endoplasmic reticulum Ca2+ transporting 2)]
KY21.Chr12.998.	KH.C12.650.	KH2013:KH.C12.650_TNR	3977.88	0.20857	0.0575742	3.62263	0.000291628	0.133904	3607.34	3433.17	3687.43	4172.33	4785.38	4181.65	Chr12	7207193	7217370	-	[66..1880/2008]	http://ghost.zool.kyoto-u.ac.jp/jbrowse/?data=data%2Fht&loc=Chr12%3A7207193..7217370&tracks=DNA%2Cky21gene%2CKH2013&highlight=	[TNR (HGNC:11953, tenascin R)]
KY21.Chr1.788.	KH.C1.131.	KH2013:KH.C1.131	3107.17	0.205276	0.0494182	4.15386	3.27e-05	0.0296718	2791.61	2799.05	2918.35	3358.8	3312.62	3462.56	Chr1	5670627	5674479	-	[24..1466/2061]	http://ghost.zool.kyoto-u.ac.jp/jbrowse/?data=data%2Fht&loc=Chr1%3A5670627..5674479&tracks=DNA%2Cky21gene%2CKH2013&highlight=	[CEP41 (HGNC:12370, centrosomal protein 41)]
KY21.Chr4.697.	No equivalent		134.317	0.204193	0.0529225	3.85834	0.000114161	0.0627869	106.175	97.8999	73.0183	157.528	194.86	176.422	Chr4	4363806	4366575	-	[1..1464/1999]	http://ghost.zool.kyoto-u.ac.jp/jbrowse/?data=data%2Fht&loc=Chr4%3A4363806..4366575&tracks=DNA%2Cky21gene%2CKH2013&highlight=	[ADGRE3 (HGNC:23647, adhesion G protein-coupled receptor E3)]
KY21.Chr1.1528.	KH.C1.697.	FGF4	860.28	0.198077	0.0618413	3.20299	0.00136011	0.460948	793.288	765.399	737.327	961.351	887.098	1017.22	Chr1	10637893	10646504	+	[3..1568/2353]	http://ghost.zool.kyoto-u.ac.jp/jbrowse/?data=data%2Fht&loc=Chr1%3A10637893..10646504&tracks=DNA%2Cky21gene%2CKH2013&highlight=	Fgftun2 (Tunicate fibroblast growth factor 2)
KY21.Chr11.771.	KH.C11.542.	KH2013:KH.C11.542_CD63	1334.51	0.197477	0.058229	3.39139	0.000695402	0.27494	1137.71	1249.34	1228.61	1504.07	1477.06	1410.26	Chr11	5510902	5517506	+	[10..993/1266]	http://ghost.zool.kyoto-u.ac.jp/jbrowse/?data=data%2Fht&loc=Chr11%3A5510902..5517506&tracks=DNA%2Cky21gene%2CKH2013&highlight=	[CD63 (HGNC:1692, CD63 molecule)]
KY21.Chr4.632.	KH.C4.120.	KH2013:KH.C4.120	15869.2	0.195867	0.0633561	3.09153	0.00199125	0.578437	13108.7	12372.1	16286.3	18449.1	16059.3	18939.7	Chr4	3949683	3954043	-	[80..1873/2090]	http://ghost.zool.kyoto-u.ac.jp/jbrowse/?data=data%2Fht&loc=Chr4%3A3949683..3954043&tracks=DNA%2Cky21gene%2CKH2013&highlight=	[GSTO1 (HGNC:13312, glutathione S-transferase omega 1)]
KY21.Chr11.164.	No equivalent		60.0165	0.193686	0.0412835	4.69162	2.71e-06	0.00428681	31.0755	28.925	22.223	83.0798	76.4369	118.359	Chr11	880781	881564	-	[1..783/783]	http://ghost.zool.kyoto-u.ac.jp/jbrowse/?data=data%2Fht&loc=Chr11%3A880781..881564&tracks=DNA%2Cky21gene%2CKH2013&highlight=	[CELSR2 (HGNC:3231, cadherin EGF LAG seven-pass G-type receptor 2)]
KY21.Chr10.938.	KH.L122.14.	KH2013:KH.L122.14_JMJD5	10861.4	0.192244	0.0477185	4.02872	5.61e-05	0.0413483	9604.91	9892.34	10478.9	11500.6	11789.6	11901.8	Chr10	6608670	6613726	-	[2..1558/2220]	http://ghost.zool.kyoto-u.ac.jp/jbrowse/?data=data%2Fht&loc=Chr10%3A6608670..6613726&tracks=DNA%2Cky21gene%2CKH2013&highlight=	[KDM8 (HGNC:25840, lysine demethylase 8)]
KY21.Chr10.806.	KH.C10.321.	C16ORF89	1129.59	0.192235	0.0568091	3.38388	0.000714682	0.27494	1012.54	1053.54	1013.53	1244.04	1242.37	1211.51	Chr10	5729151	5732331	+	[28..1350/1562]	http://ghost.zool.kyoto-u.ac.jp/jbrowse/?data=data%2Fht&loc=Chr10%3A5729151..5732331&tracks=DNA%2Cky21gene%2CKH2013&highlight=	[C16orf89 (HGNC:28687, chromosome 16 open reading frame 89)]
KY21.Chr2.756.	KH.C2.133.	KH2013:KH.C2.133_HMCN1	4257.88	0.192165	0.0635927	3.02181	0.00251269	0.687799	3860.26	3408.7	3897.75	4620.1	4137.28	5623.17	Chr2	4346040	4351047	-	[3..1586/2354]	http://ghost.zool.kyoto-u.ac.jp/jbrowse/?data=data%2Fht&loc=Chr2%3A4346040..4351047&tracks=DNA%2Cky21gene%2CKH2013&highlight=	[HMCN1 (HGNC:19194, hemicentin 1)]
KY21.Chr14.387.	KH.S1182.2.	KH2013:KH.S1182.2_TMED6	2576.32	0.191732	0.0615151	3.11683	0.00182804	0.553625	2075.15	2443.05	2398.49	2644.53	2824.93	3071.75	Chr14	2870974	2876486	-	[17..883/1024]	http://ghost.zool.kyoto-u.ac.jp/jbrowse/?data=data%2Fht&loc=Chr14%3A2870974..2876486&tracks=DNA%2Cky21gene%2CKH2013&highlight=	[TMED2 (HGNC:16996, transmembrane p24 trafficking protein 2)]
KY21.Chr9.40.	KH.S1039.4.	GUT2	11257.5	0.188637	0.0516914	3.6493	0.00026296	0.129068	9845.74	10421.9	10723.4	11530.8	12644.4	12378.6	Chr9	193899	200984	-	[1..2166/2429]	http://ghost.zool.kyoto-u.ac.jp/jbrowse/?data=data%2Fht&loc=Chr9%3A193899..200984&tracks=DNA%2Cky21gene%2CKH2013&highlight=	[KDM8 (HGNC:25840, lysine demethylase 8)]
KY21.Chr3.1462.	KH.C3.96.	KH2013:KH.C3.96_JMJD5/7	1699.9	0.188267	0.0636883	2.95607	0.0031159	0.803633	1362.14	1338.34	1736.57	1901.12	1770.97	2090.27	Chr3	9517434	9519603	-	[3..1184/1585]	http://ghost.zool.kyoto-u.ac.jp/jbrowse/?data=data%2Fht&loc=Chr3%3A9517434..9519603&tracks=DNA%2Cky21gene%2CKH2013&highlight=	[JMJD7 (HGNC:34397, jumonji domain containing 7)]
KY21.Chr8.1233.	KH.C8.4.	KH2013:KH.C8.4_AASDH	10376.7	0.185953	0.0572286	3.2493	0.00115689	0.401637	9245.81	8767.61	10332.1	11121.9	10948.8	11843.7	Chr8	7395072	7397791	-	[2..2071/2719]	http://ghost.zool.kyoto-u.ac.jp/jbrowse/?data=data%2Fht&loc=Chr8%3A7395072..7397791&tracks=DNA%2Cky21gene%2CKH2013&highlight=	[AASDH (HGNC:23993, aminoadipate-semialdehyde dehydrogenase)]
KY21.Chr14.739.	KH.C14.521.	KH2013:KH.C14.521_JMJD5/7	9375.82	0.181573	0.0558054	3.25368	0.0011392	0.401637	8033.01	8376.01	9333.65	10504.7	9843.13	10164.4	Chr14	5328578	5330617	-	[14..1666/2039]	http://ghost.zool.kyoto-u.ac.jp/jbrowse/?data=data%2Fht&loc=Chr14%3A5328578..5330617&tracks=DNA%2Cky21gene%2CKH2013&highlight=	[JMJD7 (HGNC:34397, jumonji domain containing 7)]
KY21.Chr2.930.	No equivalent		7456.14	0.17907	0.0564655	3.17132	0.0015175	0.502329	6574.19	7410.36	6493.08	7714.55	8468.34	8076.33	Chr2	5530360	5532481	-	[35..742/840]	http://ghost.zool.kyoto-u.ac.jp/jbrowse/?data=data%2Fht&loc=Chr2%3A5530360..5532481&tracks=DNA%2Cky21gene%2CKH2013&highlight=	[METTL27 (HGNC:19068, methyltransferase like 27)]
KY21.Chr4.506.	KH.C4.602.	KH2013:KH.C4.602_RXFP1	1622.4	0.177065	0.0564615	3.13603	0.00171251	0.553625	1565	1407.31	1485.76	1740.36	1750.51	1785.44	Chr4	3337996	3346673	+	[34..2493/3289]	http://ghost.zool.kyoto-u.ac.jp/jbrowse/?data=data%2Fht&loc=Chr4%3A3337996..3346673&tracks=DNA%2Cky21gene%2CKH2013&highlight=	[LRP1B (HGNC:6693, LDL receptor related protein 1B)]
KY21.Chr9.100.	KH.C9.326.	KH2013:KH.C9.326_JMJD5	9411.3	0.174141	0.0606162	2.87285	0.00406793	0.965049	8193.56	7915.43	9521.75	9599.49	10214.5	11023	Chr9	640040	646402	-	[1..1521/2131]	http://ghost.zool.kyoto-u.ac.jp/jbrowse/?data=data%2Fht&loc=Chr9%3A640040..646402&tracks=DNA%2Cky21gene%2CKH2013&highlight=	[KDM8 (HGNC:25840, lysine demethylase 8)]
KY21.Chr12.986.	No equivalent		2546.86	0.172668	0.0581817	2.96773	0.00300003	0.790785	2284.91	2233.9	2471.51	2569	2813.09	2908.73	Chr12	7095691	7104361	+	[1..2592/2732]	http://ghost.zool.kyoto-u.ac.jp/jbrowse/?data=data%2Fht&loc=Chr12%3A7095691..7104361&tracks=DNA%2Cky21gene%2CKH2013&highlight=	[PHEX (HGNC:8918, phosphate regulating endopeptidase homolog X-linked)]
KY21.Chr8.1092.	KH.C8.137.	KH2013:KH.C8.137	2746.09	0.169297	0.0606994	2.7891	0.00528551	0.999984	2309.08	2777.91	2413.57	2830.11	3060.7	3085.15	Chr8	6434032	6434833	+	[7..369/539]	http://ghost.zool.kyoto-u.ac.jp/jbrowse/?data=data%2Fht&loc=Chr8%3A6434032..6434833&tracks=DNA%2Cky21gene%2CKH2013&highlight=	[ZBTB38 (HGNC:26636, zinc finger and BTB domain containing 38)]
KY21.Chr8.988.	KH.C8.573.	KH2013:KH.C8.573_CALM1/2	2542.79	0.168502	0.0566314	2.97541	0.00292598	0.785818	2221.03	2451.95	2346.9	2635.89	2909.98	2690.99	Chr8	5893274	5894629	+	[75..701/1011]	http://ghost.zool.kyoto-u.ac.jp/jbrowse/?data=data%2Fht&loc=Chr8%3A5893274..5894629&tracks=DNA%2Cky21gene%2CKH2013&highlight=	[CALM3 (HGNC:1449, calmodulin 3)]
KY21.Chr3.1643.	KH.L71.30.	P4HA1	2778.17	0.165679	0.0584945	2.83239	0.00462008	0.999984	2392.81	2490.89	2765.17	2853.84	3081.16	3085.15	Chr3	10839197	10846701	-	[2..1381/1875]	http://ghost.zool.kyoto-u.ac.jp/jbrowse/?data=data%2Fht&loc=Chr3%3A10839197..10846701&tracks=DNA%2Cky21gene%2CKH2013&highlight=	[P4HA1 (HGNC:8546, prolyl 4-hydroxylase subunit alpha 1)]
KY21.Chr1.1739.	KH.C1.106.	KH2013:KH.C1.106_QDR1/2/3	1830.08	0.163844	0.0601803	2.72255	0.00647812	0.999984	1596.93	1709.91	1715.14	1841.78	2167.15	1949.58	Chr1	11883264	11888664	+	[316..1779/2515]	http://ghost.zool.kyoto-u.ac.jp/jbrowse/?data=data%2Fht&loc=Chr1%3A11883264..11888664&tracks=DNA%2Cky21gene%2CKH2013&highlight=	[SLC22A5 (HGNC:10969, solute carrier family 22 member 5)]
KY21.Chr8.713.	KH.C8.372.	KH2013:KH.C8.372_ASAH2	3340.58	0.162232	0.0491387	3.3015	0.000961691	0.360229	3185.24	2992.62	3154.07	3524.96	3598.99	3587.62	Chr8	4291382	4312330	-	[23..2926/3470]	http://ghost.zool.kyoto-u.ac.jp/jbrowse/?data=data%2Fht&loc=Chr8%3A4291382..4312330&tracks=DNA%2Cky21gene%2CKH2013&highlight=	[ASAH2 (HGNC:18860, N-acylsphingosine amidohydrolase 2)]
KY21.Chr5.483.	KH.C5.449.	RETSAT	1960.87	0.161885	0.0630796	2.56636	0.0102772	0.999984	1678.08	1919.06	1708.79	2139.57	2412.61	1907.14	Chr5	3285290	3287129	-	[9..1175/1839]	http://ghost.zool.kyoto-u.ac.jp/jbrowse/?data=data%2Fht&loc=Chr5%3A3285290..3287129&tracks=DNA%2Cky21gene%2CKH2013&highlight=	[IL4I1 (HGNC:19094, interleukin 4 induced 1)]
KY21.Chr2.276.	KH.C2.762.	SYT15	258.293	0.161714	0.0573647	2.81905	0.00481661	0.999984	232.203	232.512	158.736	294.555	336.968	294.781	Chr2	1594158	1597843	+	[3..1463/1684]	http://ghost.zool.kyoto-u.ac.jp/jbrowse/?data=data%2Fht&loc=Chr2%3A1594158..1597843&tracks=DNA%2Cky21gene%2CKH2013&highlight=	[SYT15 (HGNC:17167, synaptotagmin 15)]
KY21.Chr13.362.	KH.C13.94.	KH2013:KH.C13.94	3295.19	0.161394	0.0519747	3.10524	0.00190124	0.563795	3135.17	2892.5	3155.66	3548.69	3572.08	3467.03	Chr13	3205416	3217857	+	[1..3582/3676]	http://ghost.zool.kyoto-u.ac.jp/jbrowse/?data=data%2Fht&loc=Chr13%3A3205416..3217857&tracks=DNA%2Cky21gene%2CKH2013&highlight=	[SSPOP (HGNC:21998, SCO-spondin, pseudogene)]
KY21.Chr2.1064.	KH.C2.641.	KH2013:KH.C2.641_PLBD1/2	3573.37	0.159611	0.0627835	2.54224	0.0110145	0.999984	3006.55	2989.29	3709.65	3696.51	3818.61	4219.61	Chr2	6397630	6404197	-	[1..1752/1848]	http://ghost.zool.kyoto-u.ac.jp/jbrowse/?data=data%2Fht&loc=Chr2%3A6397630..6404197&tracks=DNA%2Cky21gene%2CKH2013&highlight=	[PLBD2 (HGNC:27283, phospholipase B domain containing 2)]
KY21.Chr9.643.	KH.C9.818.	KH2013:KH.C9.818	1500.76	0.159195	0.0630686	2.52416	0.0115976	0.999984	1279.27	1268.25	1518.31	1652.96	1511.51	1774.27	Chr9	4676748	4678264	-	[23..556/970]	http://ghost.zool.kyoto-u.ac.jp/jbrowse/?data=data%2Fht&loc=Chr9%3A4676748..4678264&tracks=DNA%2Cky21gene%2CKH2013&highlight=	[NCAN (HGNC:2465, neurocan)]
KY21.Chr11.1015.	KH.C11.522.	COG2	1628.01	0.157355	0.0574584	2.73859	0.00617029	0.999984	1472.63	1490.75	1548.47	1746.83	1654.7	1854.66	Chr11	7031070	7032589	+	[67..780/1160]	http://ghost.zool.kyoto-u.ac.jp/jbrowse/?data=data%2Fht&loc=Chr11%3A7031070..7032589&tracks=DNA%2Cky21gene%2CKH2013&highlight=	[DIRAS2 (HGNC:19323, DIRAS family GTPase 2)]
KY21.Chr9.39.	KH.S936.1.	KH2013:KH.S936.1_JMJD5	9142.83	0.156585	0.0577439	2.71172	0.0066935	0.999984	7915.61	8175.76	9245.55	9328.67	9882.96	10308.4	Chr9	187030	193140	-	[1..2052/2412]	http://ghost.zool.kyoto-u.ac.jp/jbrowse/?data=data%2Fht&loc=Chr9%3A187030..193140&tracks=DNA%2Cky21gene%2CKH2013&highlight=	[KDM8 (HGNC:25840, lysine demethylase 8)]
KY21.Chr9.1115.	KH.C9.318.	KH2013:KH.C9.318	2721.66	0.156542	0.0605124	2.58694	0.00968334	0.999984	2305.63	2514.25	2670.73	2742.71	2913.21	3183.41	Chr9	7830989	7836589	+	[64..531/1196]	http://ghost.zool.kyoto-u.ac.jp/jbrowse/?data=data%2Fht&loc=Chr9%3A7830989..7836589&tracks=DNA%2Cky21gene%2CKH2013&highlight=
KY21.Chr4.928.	KH.L96.83.	KH2013:KH.L96.83_FUT8	2475.34	0.156387	0.059747	2.61749	0.00885797	0.999984	2170.97	2151.57	2504.85	2548.5	2722.66	2753.52	Chr4	5765937	5768389	-	[1..945/1155]	http://ghost.zool.kyoto-u.ac.jp/jbrowse/?data=data%2Fht&loc=Chr4%3A5765937..5768389&tracks=DNA%2Cky21gene%2CKH2013&highlight=	[FUT8 (HGNC:4019, fucosyltransferase 8)]
KY21.Chr9.126.	KH.C9.545.	KH2013:KH.C9.545	1552.14	0.155447	0.0589628	2.63636	0.00838018	0.999984	1363	1393.96	1534.97	1615.2	1739.75	1665.96	Chr9	854542	859466	+	[3..1568/2052]	http://ghost.zool.kyoto-u.ac.jp/jbrowse/?data=data%2Fht&loc=Chr9%3A854542..859466&tracks=DNA%2Cky21gene%2CKH2013&highlight=	[CTHRC1 (HGNC:18831, collagen triple helix repeat containing 1)]
KY21.Chr4.929.	No equivalent		640.232	0.154986	0.0636123	2.43642	0.0148336	0.999984	530.009	572.937	621.45	687.296	768.675	661.024	Chr4	5770141	5770644	-	[1..234/237]	http://ghost.zool.kyoto-u.ac.jp/jbrowse/?data=data%2Fht&loc=Chr4%3A5770141..5770644&tracks=DNA%2Cky21gene%2CKH2013&highlight=	[UHRF1BP1L (HGNC:29102, UHRF1 binding protein 1 like)]
KY21.Chr2.398.	KH.C2.409.	KH2013:KH.C2.409_MUP1/3	272.701	0.154463	0.0624381	2.47385	0.0133666	0.999984	240.835	250.312	219.055	303.187	336.968	285.848	Chr2	2307247	2310326	+	[1..1437/1590]	http://ghost.zool.kyoto-u.ac.jp/jbrowse/?data=data%2Fht&loc=Chr2%3A2307247..2310326&tracks=DNA%2Cky21gene%2CKH2013&highlight=	[SLC7A9 (HGNC:11067, solute carrier family 7 member 9)]
KY21.Chr9.365.	KH.C9.412.	KH2013:KH.C9.412	6863.47	0.152887	0.0556794	2.74585	0.00603542	0.999984	6646.7	5863.98	6610.54	7301.31	7682.44	7075.86	Chr9	2394201	2407727	-	[82..3519/4452]	http://ghost.zool.kyoto-u.ac.jp/jbrowse/?data=data%2Fht&loc=Chr9%3A2394201..2407727&tracks=DNA%2Cky21gene%2CKH2013&highlight=
KY21.Chr6.284.	KH.C6.177.	NPR-15	1513.03	0.152211	0.0601979	2.52851	0.0114549	0.999984	1331.07	1389.51	1457.99	1770.57	1552.42	1576.63	Chr6	2085667	2098903	+	[1..1878/2309]	http://ghost.zool.kyoto-u.ac.jp/jbrowse/?data=data%2Fht&loc=Chr6%3A2085667..2098903&tracks=DNA%2Cky21gene%2CKH2013&highlight=	[ACKR3 (HGNC:23692, atypical chemokine receptor 3)]
KY21.Chr12.584.	KH.C12.306.	SNO1/2/3	1042.27	0.151776	0.0617815	2.45666	0.0140237	0.999984	1026.35	920.037	915.904	1199.8	1061.5	1129.99	Chr12	4282782	4285747	-	[235..981/1085]	http://ghost.zool.kyoto-u.ac.jp/jbrowse/?data=data%2Fht&loc=Chr12%3A4282782..4285747&tracks=DNA%2Cky21gene%2CKH2013&highlight=	[TLR8 (HGNC:15632, toll like receptor 8)]
KY21.Chr1.2042.	KH.C1.189.	KH2013:KH.C1.189_FOXRED2	1925.7	0.151424	0.0599736	2.52484	0.0115751	0.999984	1696.2	1702.12	1924.67	2011.18	2211.29	2008.76	Chr1	13892750	13897706	-	[3..2015/2737]	http://ghost.zool.kyoto-u.ac.jp/jbrowse/?data=data%2Fht&loc=Chr1%3A13892750..13897706&tracks=DNA%2Cky21gene%2CKH2013&highlight=	[FOXRED2 (HGNC:26264, FAD dependent oxidoreductase domain containing 2)]
KY21.Chr1.1502.	KH.L18.125.	KH2013:KH.L18.125_JMJD5	6269.26	0.149707	0.054388	2.75257	0.0059129	0.999984	5736.01	5622.57	6165.29	6341.04	6674.77	7075.86	Chr1	10438011	10442247	+	[37..1683/1895]	http://ghost.zool.kyoto-u.ac.jp/jbrowse/?data=data%2Fht&loc=Chr1%3A10438011..10442247&tracks=DNA%2Cky21gene%2CKH2013&highlight=	[KDM8 (HGNC:25840, lysine demethylase 8)]
KY21.Chr9.91.	KH.C9.149.	NMUR-4	620.371	0.148856	0.0620209	2.40009	0.0163908	0.999984	586.118	551.8	566.686	666.796	697.621	653.208	Chr9	591185	598284	-	[1..1533/2223]	http://ghost.zool.kyoto-u.ac.jp/jbrowse/?data=data%2Fht&loc=Chr9%3A591185..598284&tracks=DNA%2Cky21gene%2CKH2013&highlight=	[PTGIR (HGNC:9602, prostaglandin I2 receptor)]
KY21.Chr13.226.	KH.L143.11.	KH2013:KH.L143.11	4151.59	0.148189	0.0546207	2.71306	0.00666642	0.999984	3660	3803.63	4146.17	4310.44	4457.02	4532.26	Chr13	1994652	2001802	+	[1..1386/1866]	http://ghost.zool.kyoto-u.ac.jp/jbrowse/?data=data%2Fht&loc=Chr13%3A1994652..2001802&tracks=DNA%2Cky21gene%2CKH2013&highlight=	[LAMA4 (HGNC:6484, laminin subunit alpha 4)]
KY21.Chr1.1750.	KH.C1.30.	KH2013:KH.C1.30_CG14331	14738	0.147583	0.0627671	2.35129	0.0187087	0.999984	12589	12398.8	15365.6	15016.9	15244.3	17813	Chr1	11960068	11965154	+	[3..1049/2291]	http://ghost.zool.kyoto-u.ac.jp/jbrowse/?data=data%2Fht&loc=Chr1%3A11960068..11965154&tracks=DNA%2Cky21gene%2CKH2013&highlight=	[JMJD6 (HGNC:19355, jumonji domain containing 6, arginine demethylase and lysine hydroxylase)]
KY21.Chr14.293.	KH.C14.197.	KH2013:KH.C14.197_ODC1	765.372	0.147303	0.0633391	2.32562	0.0200386	0.999984	637.047	686.412	760.343	782.244	842.959	883.227	Chr14	2264312	2269391	-	[3..1316/1467]	http://ghost.zool.kyoto-u.ac.jp/jbrowse/?data=data%2Fht&loc=Chr14%3A2264312..2269391&tracks=DNA%2Cky21gene%2CKH2013&highlight=	[ODC1 (HGNC:8109, ornithine decarboxylase 1)]
KY21.Chr14.193.	KH.C14.417.	KH2013:KH.C14.417_QDR1/2/3	3077.2	0.147204	0.0522513	2.81723	0.00484404	0.999984	2772.62	2858.01	3001.69	3169.98	3353.53	3307.36	Chr14	1513329	1518992	-	[1..1752/1881]	http://ghost.zool.kyoto-u.ac.jp/jbrowse/?data=data%2Fht&loc=Chr14%3A1513329..1518992&tracks=DNA%2Cky21gene%2CKH2013&highlight=	[SLC22A16 (HGNC:20302, solute carrier family 22 member 16)]
KY21.Chr9.807.	KH.C9.781.	CHST11/8/9	444.532	0.146063	0.063275	2.30839	0.0209777	0.999984	391.896	428.312	362.711	495.242	547.977	441.055	Chr9	5860863	5862613	-	[11..1138/1608]	http://ghost.zool.kyoto-u.ac.jp/jbrowse/?data=data%2Fht&loc=Chr9%3A5860863..5862613&tracks=DNA%2Cky21gene%2CKH2013&highlight=	[CHST8 (HGNC:15993, carbohydrate sulfotransferase 8)]
KY21.Chr13.361.	KH.C13.134.	KH2013:KH.C13.134_THBS1	3664.69	0.145738	0.0520301	2.80103	0.00509399	0.999984	3481.32	3264.07	3542.98	3820.59	4042.54	3836.62	Chr13	3193697	3204340	+	[2..3634/4402]	http://ghost.zool.kyoto-u.ac.jp/jbrowse/?data=data%2Fht&loc=Chr13%3A3193697..3204340&tracks=DNA%2Cky21gene%2CKH2013&highlight=	[THBS1 (HGNC:11785, thrombospondin 1)]
KY21.Chr6.486.	KH.C6.94.	TP53I11	2193.06	0.14453	0.0566848	2.54971	0.0107812	0.999984	2004.37	1961.34	2159.6	2275.52	2289.88	2467.68	Chr6	3395329	3402554	+	[117..908/1184]	http://ghost.zool.kyoto-u.ac.jp/jbrowse/?data=data%2Fht&loc=Chr6%3A3395329..3402554&tracks=DNA%2Cky21gene%2CKH2013&highlight=	[TP53I11 (HGNC:16842, tumor protein p53 inducible protein 11)]
KY21.Chr7.213.	KH.C7.223.	P4HA2/3	943.869	0.144475	0.0591045	2.44439	0.0145095	0.999984	850.259	888.887	886.538	984.01	1048.58	1004.94	Chr7	1617573	1627212	-	[3..1268/1386]	http://ghost.zool.kyoto-u.ac.jp/jbrowse/?data=data%2Fht&loc=Chr7%3A1617573..1627212&tracks=DNA%2Cky21gene%2CKH2013&highlight=	[P4HA2 (HGNC:8547, prolyl 4-hydroxylase subunit alpha 2)]
KY21.Chr11.478.	KH.C11.600.	SMOC1/2	1134.05	0.142685	0.0623433	2.28871	0.0220965	0.999984	1152.38	950.074	878.601	1342.22	1442.61	1038.43	Chr11	3082399	3094720	-	[71..2155/2561]	http://ghost.zool.kyoto-u.ac.jp/jbrowse/?data=data%2Fht&loc=Chr11%3A3082399..3094720&tracks=DNA%2Cky21gene%2CKH2013&highlight=	[SMOC1 (HGNC:20318, SPARC related modular calcium binding 1)]
KY21.Chr1.789.	KH.C1.367.	SLC39A10/6	2624.48	0.142026	0.0500387	2.83831	0.00453525	0.999984	2437.7	2455.29	2501.67	2698.47	2812.02	2841.74	Chr1	5675184	5683623	-	[55..2082/2594]	http://ghost.zool.kyoto-u.ac.jp/jbrowse/?data=data%2Fht&loc=Chr1%3A5675184..5683623&tracks=DNA%2Cky21gene%2CKH2013&highlight=	[SLC39A10 (HGNC:20861, solute carrier family 39 member 10)]
KY21.Chr8.737.	KH.C8.476.	LOXL2/3/4	18564.4	0.141	0.0624796	2.25674	0.0240243	0.999984	16829.1	16075.6	18237.9	22984	19671.2	17588.6	Chr8	4488749	4496271	-	[3..2270/2323]	http://ghost.zool.kyoto-u.ac.jp/jbrowse/?data=data%2Fht&loc=Chr8%3A4488749..4496271&tracks=DNA%2Cky21gene%2CKH2013&highlight=	[LOXL3 (HGNC:13869, lysyl oxidase like 3)]
KY21.Chr9.1008.	No equivalent		1916.04	0.140949	0.0575857	2.44764	0.0143795	0.999984	1759.22	1725.49	1869.11	1915.15	2106.86	2120.41	Chr9	7154047	7164587	-	[7..4251/4675]	http://ghost.zool.kyoto-u.ac.jp/jbrowse/?data=data%2Fht&loc=Chr9%3A7154047..7164587&tracks=DNA%2Cky21gene%2CKH2013&highlight=	[DEAF1 (HGNC:14677, DEAF1 transcription factor)]
KY21.Chr1.370.	No equivalent		2401.66	0.140183	0.0589539	2.37785	0.0174141	0.999984	2256.42	2344.04	2099.28	2522.6	2765.72	2421.9	Chr1	2710396	2712783	+	[12..698/863]	http://ghost.zool.kyoto-u.ac.jp/jbrowse/?data=data%2Fht&loc=Chr1%3A2710396..2712783&tracks=DNA%2Cky21gene%2CKH2013&highlight=	[PRMT8 (HGNC:5188, protein arginine methyltransferase 8)]
KY21.Chr14.18.	KH.L40.2.	KH2013:KH.L40.2_FUT8	2528.28	0.139983	0.0627938	2.22924	0.0257978	0.999984	2168.38	2223.89	2561.99	2474.05	2707.59	3033.79	Chr14	93098	95581	+	[3..1427/1553]	http://ghost.zool.kyoto-u.ac.jp/jbrowse/?data=data%2Fht&loc=Chr14%3A93098..95581&tracks=DNA%2Cky21gene%2CKH2013&highlight=	[FUT8 (HGNC:4019, fucosyltransferase 8)]
KY21.Chr2.1.	KH.S733.2.	KH2013:KH.S733.2_ITLN1/2	866.566	0.139801	0.0612251	2.28339	0.0224075	0.999984	817.457	807.674	629.386	1003.43	1149.78	791.666	Chr2	19123	29071	-	[3..1592/1872]	http://ghost.zool.kyoto-u.ac.jp/jbrowse/?data=data%2Fht&loc=Chr2%3A19123..29071&tracks=DNA%2Cky21gene%2CKH2013&highlight=	[ITLN2 (HGNC:20599, intelectin 2)]
KY21.Chr14.388.	KH.S1182.1.	KH2013:KH.S1182.1_TMED6	2718.72	0.138979	0.052954	2.62453	0.0086768	0.999984	2443.74	2661.1	2548.5	2795.58	2939.05	2924.36	Chr14	2878736	2881627	-	[105..839/1115]	http://ghost.zool.kyoto-u.ac.jp/jbrowse/?data=data%2Fht&loc=Chr14%3A2878736..2881627&tracks=DNA%2Cky21gene%2CKH2013&highlight=	[TMED6 (HGNC:28331, transmembrane p24 trafficking protein 6)]
KY21.Chr1.2190.	KH.L132.11.	KH2013:KH.L132.11	5326.62	0.138802	0.0577013	2.40554	0.0161488	0.999984	4620.75	4982.88	5297	5317.1	5741.38	6000.58	Chr1	15210895	15213456	+	[2..829/1040]	http://ghost.zool.kyoto-u.ac.jp/jbrowse/?data=data%2Fht&loc=Chr1%3A15210895..15213456&tracks=DNA%2Cky21gene%2CKH2013&highlight=
KY21.Chr4.319.	KH.C4.611.	KH2013:KH.C4.611_ETHE1	788.844	0.138661	0.0566562	2.4474	0.014389	0.999984	680.207	612.987	657.165	1267.78	698.698	816.231	Chr4	2149131	2152937	-	[280..1146/1458]	http://ghost.zool.kyoto-u.ac.jp/jbrowse/?data=data%2Fht&loc=Chr4%3A2149131..2152937&tracks=DNA%2Cky21gene%2CKH2013&highlight=	[ETHE1 (HGNC:23287, ETHE1 persulfide dioxygenase)]
KY21.Chr1.104.	KH.C1.443.	KH2013:KH.C1.443_B4GALT1	762.638	0.138631	0.0619847	2.23654	0.0253166	0.999984	656.901	715.337	737.327	794.113	854.801	817.348	Chr1	774960	779439	+	[102..1088/1155]	http://ghost.zool.kyoto-u.ac.jp/jbrowse/?data=data%2Fht&loc=Chr1%3A774960..779439&tracks=DNA%2Cky21gene%2CKH2013&highlight=	[B4GALT1 (HGNC:924, beta-1,4-galactosyltransferase 1)]
KY21.Chr8.321.	KH.C8.278.	SLC39A13	4952.24	0.138566	0.0514803	2.69164	0.00711021	0.999984	4824.47	4706.98	4429.51	5375.37	5331.2	5045.89	Chr8	2036236	2041807	+	[105..1379/2574]	http://ghost.zool.kyoto-u.ac.jp/jbrowse/?data=data%2Fht&loc=Chr8%3A2036236..2041807&tracks=DNA%2Cky21gene%2CKH2013&highlight=	[SLC39A13 (HGNC:20859, solute carrier family 39 member 13)]
KY21.Chr1.1618.	KH.C1.916.	KH2013:KH.C1.916_CG8147	5702.02	0.138306	0.0619917	2.23104	0.0256784	0.999984	4753.68	5570.28	5451.77	6239.61	6723.21	5473.55	Chr1	11188676	11194686	+	[2..1618/1949]	http://ghost.zool.kyoto-u.ac.jp/jbrowse/?data=data%2Fht&loc=Chr1%3A11188676..11194686&tracks=DNA%2Cky21gene%2CKH2013&highlight=	[ALPL (HGNC:438, alkaline phosphatase, biomineralization associated)]
KY21.Chr1.1791.	KH.C1.239.	UTP3	4582.99	0.138225	0.0489571	2.82339	0.00475194	0.999984	4221.95	4209.7	4512.85	4772.23	4870.43	4910.79	Chr1	12190279	12197113	+	[35..1429/2153]	http://ghost.zool.kyoto-u.ac.jp/jbrowse/?data=data%2Fht&loc=Chr1%3A12190279..12197113&tracks=DNA%2Cky21gene%2CKH2013&highlight=	[UTP3 (HGNC:24477, UTP3 small subunit processome component)]
KY21.Chr10.1157.	KH.S390.6.	KH2013:KH.S390.6_ITGB1	4351.95	0.138101	0.0558385	2.47321	0.0133904	0.999984	4066.57	4152.96	3994.58	5037.65	4421.5	4438.47	Chr10	8193745	8202458	+	[1..2538/2939]	http://ghost.zool.kyoto-u.ac.jp/jbrowse/?data=data%2Fht&loc=Chr10%3A8193745..8202458&tracks=DNA%2Cky21gene%2CKH2013&highlight=	[ITGB1 (HGNC:6153, integrin subunit beta 1)]
KY21.Chr4.924.	KH.L96.10.	NPR1	294.858	0.137704	0.0634928	2.16881	0.0300975	0.999984	265.005	254.762	273.025	313.977	324.049	338.328	Chr4	5739530	5744486	+	[1..1641/2384]	http://ghost.zool.kyoto-u.ac.jp/jbrowse/?data=data%2Fht&loc=Chr4%3A5739530..5744486&tracks=DNA%2Cky21gene%2CKH2013&highlight=	[NPR1 (HGNC:7943, natriuretic peptide receptor 1)]
KY21.Chr8.740.	KH.C8.876.	KH2013:KH.C8.876_MFSD7	2577.08	0.137332	0.0519782	2.6421	0.00823941	0.999984	2408.35	2335.14	2519.93	2677.97	2776.49	2744.59	Chr8	4505832	4512985	+	[9..1547/2960]	http://ghost.zool.kyoto-u.ac.jp/jbrowse/?data=data%2Fht&loc=Chr8%3A4505832..4512985&tracks=DNA%2Cky21gene%2CKH2013&highlight=	[SLC49A3 (HGNC:26177, solute carrier family 49 member 3)]
KY21.Chr6.345.	KH.C6.122.	KH2013:KH.C6.122_FLVCR1/2	836.507	0.136503	0.0632727	2.15738	0.030976	0.999984	755.306	770.962	716.691	907.404	1094.88	773.801	Chr6	2521440	2526151	-	[220..1731/1882]	http://ghost.zool.kyoto-u.ac.jp/jbrowse/?data=data%2Fht&loc=Chr6%3A2521440..2526151&tracks=DNA%2Cky21gene%2CKH2013&highlight=	[FLVCR2 (HGNC:20105, FLVCR heme transporter 2)]
KY21.Chr9.202.	KH.C9.837.	KH2013:KH.C9.837	1338.37	0.136267	0.0614737	2.21667	0.026646	0.999984	1196.41	1345.01	1175.44	1336.83	1510.44	1466.09	Chr9	1448448	1450902	-	[78..686/1121]	http://ghost.zool.kyoto-u.ac.jp/jbrowse/?data=data%2Fht&loc=Chr9%3A1448448..1450902&tracks=DNA%2Cky21gene%2CKH2013&highlight=	[CYP2B6 (HGNC:2615, cytochrome P450 family 2 subfamily B member 6)]
KY21.Chr14.324.	KH.C14.198.	KH2013:KH.C14.198_GBE1	244.766	0.135801	0.0587296	2.31232	0.0207603	0.999984	164.873	225.837	231.754	265.424	298.211	282.499	Chr14	2491929	2495454	-	[2..2095/2442]	http://ghost.zool.kyoto-u.ac.jp/jbrowse/?data=data%2Fht&loc=Chr14%3A2491929..2495454&tracks=DNA%2Cky21gene%2CKH2013&highlight=	[GBE1 (HGNC:4180, 1,4-alpha-glucan branching enzyme 1)]
KY21.Chr4.588.	KH.C4.457.	KH2013:KH.C4.457_UNC93A	491.028	0.135126	0.0630694	2.14249	0.0321539	0.999984	453.184	473.925	387.315	517.9	614.725	499.118	Chr4	3782433	3786620	+	[1..1587/1746]	http://ghost.zool.kyoto-u.ac.jp/jbrowse/?data=data%2Fht&loc=Chr4%3A3782433..3786620&tracks=DNA%2Cky21gene%2CKH2013&highlight=	[UNC93A (HGNC:12570, unc-93 homolog A)]
KY21.Chr11.1210.	KH.S992.1.	KH2013:KH.S992.1_B4GALT1/2/4	2490.26	0.133746	0.0621493	2.15202	0.0313961	0.999984	2054.43	2510.91	2339.76	2634.81	2894.91	2506.76	Chr11	8155447	8159304	-	[27..1139/1224]	http://ghost.zool.kyoto-u.ac.jp/jbrowse/?data=data%2Fht&loc=Chr11%3A8155447..8159304&tracks=DNA%2Cky21gene%2CKH2013&highlight=	[B4GALT4 (HGNC:927, beta-1,4-galactosyltransferase 4)]
KY21.Chr6.250.	KH.C6.224.	KH2013:KH.C6.224_GBE1	3426.66	0.133388	0.0618608	2.15625	0.0310638	0.999984	2905.56	2978.16	3627.9	3617.75	3643.13	3787.49	Chr6	1809879	1816726	+	[11..2029/2327]	http://ghost.zool.kyoto-u.ac.jp/jbrowse/?data=data%2Fht&loc=Chr6%3A1809879..1816726&tracks=DNA%2Cky21gene%2CKH2013&highlight=	[GBE1 (HGNC:4180, 1,4-alpha-glucan branching enzyme 1)]
KY21.Chr4.1073.	KH.L41.61.	KH2013:KH.L41.61_VIT	1115.72	0.133342	0.0603137	2.2108	0.0270496	0.999984	1087.64	967.874	1056.38	1250.51	1158.4	1173.54	Chr4	6873206	6878573	+	[48..1178/1975]	http://ghost.zool.kyoto-u.ac.jp/jbrowse/?data=data%2Fht&loc=Chr4%3A6873206..6878573&tracks=DNA%2Cky21gene%2CKH2013&highlight=	[VIT (HGNC:12697, vitrin)]
KY21.Chr4.120.	KH.C4.239.	ACTB	19242.2	0.133341	0.052253	2.55184	0.0107156	0.999984	17725.1	17321.6	19286.4	19434.2	20760.7	20925	Chr4	964099	965896	+	[1..882/1135]	http://ghost.zool.kyoto-u.ac.jp/jbrowse/?data=data%2Fht&loc=Chr4%3A964099..965896&tracks=DNA%2Cky21gene%2CKH2013&highlight=	Acta.g (actin alpha.g)
KY21.Chr7.857.	KH.C7.266.	T09E11.10	493.522	0.132652	0.0636783	2.08315	0.0372372	0.999984	410.887	459.462	472.238	553.505	575.968	489.069	Chr7	6496177	6498600	-	[29..1117/1394]	http://ghost.zool.kyoto-u.ac.jp/jbrowse/?data=data%2Fht&loc=Chr7%3A6496177..6498600&tracks=DNA%2Cky21gene%2CKH2013&highlight=	[B3GALT1 (HGNC:916, beta-1,3-galactosyltransferase 1)]
KY21.Chr4.355.	KH.C4.137.	KH2013:KH.C4.137	1446.32	0.132102	0.058048	2.27574	0.0228614	0.999984	1426.02	1264.91	1365.13	1510.54	1548.12	1563.23	Chr4	2508567	2513065	-	[217..1353/1828]	http://ghost.zool.kyoto-u.ac.jp/jbrowse/?data=data%2Fht&loc=Chr4%3A2508567..2513065&tracks=DNA%2Cky21gene%2CKH2013&highlight=	[LAMC1 (HGNC:6492, laminin subunit gamma 1)]
KY21.Chr11.41.	KH.L164.8.	CABZ01079178.1	23695.3	0.131648	0.0556576	2.36533	0.018014	0.999984	21995.4	22187.7	22543.6	25173.2	27311.6	22960.6	Chr11	137593	146316	+	[2..4735/4822]	http://ghost.zool.kyoto-u.ac.jp/jbrowse/?data=data%2Fht&loc=Chr11%3A137593..146316&tracks=DNA%2Cky21gene%2CKH2013&highlight=	Myh.d (myosin heavy chain.d)
KY21.Chr8.1204.	No equivalent		496.811	0.131462	0.0636613	2.06502	0.0389211	0.999984	438.509	456.125	464.301	534.084	593.193	494.652	Chr8	7174005	7198599	-	[2..4609/5555]	http://ghost.zool.kyoto-u.ac.jp/jbrowse/?data=data%2Fht&loc=Chr8%3A7174005..7198599&tracks=DNA%2Cky21gene%2CKH2013&highlight=	[ITGA11 (HGNC:6136, integrin subunit alpha 11)]
KY21.Chr3.1458.	KH.C3.921.	KH2013:KH.C3.921_JMJD5/7	5486.66	0.130904	0.0628371	2.08323	0.0372302	0.999984	4340.21	4446.66	5893.06	5671	5299.98	7269.04	Chr3	9472404	9475810	+	[2..1204/1395]	http://ghost.zool.kyoto-u.ac.jp/jbrowse/?data=data%2Fht&loc=Chr3%3A9472404..9475810&tracks=DNA%2Cky21gene%2CKH2013&highlight=	[JMJD7 (HGNC:34397, jumonji domain containing 7)]
KY21.Chr11.659.	KH.L116.21.	KH2013:KH.L116.21_TRY-2	4256.31	0.130758	0.0636551	2.05416	0.0399598	0.999984	3913.78	3306.35	4427.93	4770.07	4101.75	5017.98	Chr11	4563440	4565365	+	[12..1805/1925]	http://ghost.zool.kyoto-u.ac.jp/jbrowse/?data=data%2Fht&loc=Chr11%3A4563440..4565365&tracks=DNA%2Cky21gene%2CKH2013&highlight=	[OVCH1 (HGNC:23080, ovochymase 1)]
KY21.Chr4.1005.	KH.L96.52.	MLX	990.186	0.130367	0.0603461	2.16033	0.0307475	0.999984	900.325	937.837	929.396	1021.77	1018.44	1133.34	Chr4	6335476	6336671	+	[41..784/1195]	http://ghost.zool.kyoto-u.ac.jp/jbrowse/?data=data%2Fht&loc=Chr4%3A6335476..6336671&tracks=DNA%2Cky21gene%2CKH2013&highlight=	Tcf4 (transcription factor 4)
KY21.Chr4.148.	KH.C4.539.	KH2013:KH.C4.539_FLI1	5803.46	0.129821	0.0628345	2.06608	0.0388208	0.999984	5105.87	4811.56	6146.24	5760.56	6294.74	6701.81	Chr4	1205004	1212180	+	[208..2358/3496]	http://ghost.zool.kyoto-u.ac.jp/jbrowse/?data=data%2Fht&loc=Chr4%3A1205004..1212180&tracks=DNA%2Cky21gene%2CKH2013&highlight=	Fli1/Erg.a (ETS transcription factor Fli1/Erg.a)
KY21.Chr13.357.	KH.C13.78.	KH2013:KH.C13.78_THBS1	2674.53	0.129214	0.0634889	2.03522	0.0418287	0.999984	2294.41	2200.52	2862	2790.18	2764.65	3135.4	Chr13	3179651	3191436	-	[16..3660/3905]	http://ghost.zool.kyoto-u.ac.jp/jbrowse/?data=data%2Fht&loc=Chr13%3A3179651..3191436&tracks=DNA%2Cky21gene%2CKH2013&highlight=	[THBS1 (HGNC:11785, thrombospondin 1)]
KY21.Chr1.2015.	KH.C1.561.	KH2013:KH.C1.561_TUB1/3	6278.83	0.128817	0.0603374	2.13495	0.0327653	0.999984	5432.16	5680.42	6450.22	6286.01	6588.64	7235.54	Chr1	13673300	13678248	-	[69..1418/2118]	http://ghost.zool.kyoto-u.ac.jp/jbrowse/?data=data%2Fht&loc=Chr1%3A13673300..13678248&tracks=DNA%2Cky21gene%2CKH2013&highlight=	[TUBA1C (HGNC:20768, tubulin alpha 1c)]
KY21.Chr14.187.	KH.C14.497.	SQRDL	1368.41	0.128645	0.0623166	2.06438	0.0389821	0.999984	1244.75	1073.56	1326.24	1880.62	1294.04	1391.28	Chr14	1476455	1481955	+	[1..1353/2027]	http://ghost.zool.kyoto-u.ac.jp/jbrowse/?data=data%2Fht&loc=Chr14%3A1476455..1481955&tracks=DNA%2Cky21gene%2CKH2013&highlight=	[SQOR (HGNC:20390, sulfide quinone oxidoreductase)]
KY21.Chr8.1215.	KH.C8.485.	KH2013:KH.C8.485_SLC35B3	1851.7	0.128185	0.0587738	2.18099	0.0291843	0.999984	1632.33	1676.54	1888.95	1969.1	1965.83	1977.49	Chr8	7251447	7255559	+	[2..1084/1617]	http://ghost.zool.kyoto-u.ac.jp/jbrowse/?data=data%2Fht&loc=Chr8%3A7251447..7255559&tracks=DNA%2Cky21gene%2CKH2013&highlight=	[SLC35B3 (HGNC:21601, solute carrier family 35 member B3)]
KY21.Chr8.853.	KH.C8.3.	ERMP1	1928.13	0.128148	0.0601744	2.1296	0.0332043	0.999984	1805.83	1718.81	1872.29	2007.94	2250.04	1913.84	Chr8	5156454	5166602	-	[1..2685/4033]	http://ghost.zool.kyoto-u.ac.jp/jbrowse/?data=data%2Fht&loc=Chr8%3A5156454..5166602&tracks=DNA%2Cky21gene%2CKH2013&highlight=	[ERMP1 (HGNC:23703, endoplasmic reticulum metallopeptidase 1)]
KY21.Chr9.47.	No equivalent		1632.62	0.127925	0.0628897	2.03411	0.0419401	0.999984	1408.75	1715.47	1401.63	1657.28	1851.71	1760.87	Chr9	225892	230410	+	[16..1020/1255]	http://ghost.zool.kyoto-u.ac.jp/jbrowse/?data=data%2Fht&loc=Chr9%3A225892..230410&tracks=DNA%2Cky21gene%2CKH2013&highlight=	[ANXA7 (HGNC:545, annexin A7)]
KY21.Chr6.90.	KH.L153.64.	KH2013:KH.L153.64	2402.56	0.127033	0.0621893	2.04268	0.0410843	0.999984	2101.05	2532.05	1769.9	2774	3053.17	2185.18	Chr6	705818	706584	-	[3..248/381]	http://ghost.zool.kyoto-u.ac.jp/jbrowse/?data=data%2Fht&loc=Chr6%3A705818..706584&tracks=DNA%2Cky21gene%2CKH2013&highlight=	[DDX11 (HGNC:2736, DEAD/H-box helicase 11)]
KY21.Chr11.984.	KH.C11.657.	HLX/1	1037.7	0.126713	0.0627592	2.01903	0.0434842	0.999984	997.868	955.637	831.774	1198.72	1319.88	922.308	Chr11	6896364	6900353	+	[45..1721/2164]	http://ghost.zool.kyoto-u.ac.jp/jbrowse/?data=data%2Fht&loc=Chr11%3A6896364..6900353&tracks=DNA%2Cky21gene%2CKH2013&highlight=	Hlx (H2.0 like homeobox)
KY21.Chr5.699.	KH.C5.665.	KH2013:KH.C5.665	366.656	0.126663	0.0595949	2.12539	0.0335537	0.999984	305.575	374.912	272.231	442.373	456.468	348.378	Chr5	4569989	4571240	+	[33..263/430]	http://ghost.zool.kyoto-u.ac.jp/jbrowse/?data=data%2Fht&loc=Chr5%3A4569989..4571240&tracks=DNA%2Cky21gene%2CKH2013&highlight=	[ILVBL (HGNC:6041, ilvB acetolactate synthase like)]
KY21.Chr1.2045.	KH.C1.312.	KH2013:KH.C1.312_FOXRED2	13843.4	0.126357	0.0624618	2.02294	0.0430789	0.999984	12014.1	11891.5	14584.6	13437.3	15021.5	16111.4	Chr1	13906222	13912196	-	[30..2012/3445]	http://ghost.zool.kyoto-u.ac.jp/jbrowse/?data=data%2Fht&loc=Chr1%3A13906222..13912196&tracks=DNA%2Cky21gene%2CKH2013&highlight=	[FOXRED2 (HGNC:26264, FAD dependent oxidoreductase domain containing 2)]
KY21.Chr8.1019.	KH.C8.824.	DUS1L	1255.45	0.125386	0.0567858	2.20805	0.0272408	0.999984	1165.33	1228.2	1149.25	1348.7	1339.26	1301.95	Chr8	6049322	6052102	+	[67..1509/1700]	http://ghost.zool.kyoto-u.ac.jp/jbrowse/?data=data%2Fht&loc=Chr8%3A6049322..6052102&tracks=DNA%2Cky21gene%2CKH2013&highlight=	[DUS1L (HGNC:30086, dihydrouridine synthase 1 like)]
KY21.Chr12.11.	No equivalent		4191.24	0.124662	0.0544266	2.29045	0.021995	0.999984	4114.05	3745.78	3997.75	4683.76	4311.69	4294.43	Chr12	36841	42910	-	[1..2544/3195]	http://ghost.zool.kyoto-u.ac.jp/jbrowse/?data=data%2Fht&loc=Chr12%3A36841..42910&tracks=DNA%2Cky21gene%2CKH2013&highlight=	[HECA (HGNC:21041, hdc homolog, cell cycle regulator)]
KY21.Chr11.171.	KH.C11.736.	KH2013:KH.C11.736	486.602	0.124626	0.0633478	1.96732	0.0491458	0.999984	476.49	460.575	383.346	533.005	574.891	491.302	Chr11	918259	924846	+	[109..1740/1936]	http://ghost.zool.kyoto-u.ac.jp/jbrowse/?data=data%2Fht&loc=Chr11%3A918259..924846&tracks=DNA%2Cky21gene%2CKH2013&highlight=	[KLHL12 (HGNC:19360, kelch like family member 12)]
KY21.Chr9.662.	KH.C9.265.	KH2013:KH.C9.265_MATN4	311.591	0.124302	0.0628138	1.9789	0.0478276	0.999984	277.09	297.037	265.088	309.661	377.878	342.795	Chr9	4898774	4912326	-	[14..2965/3506]	http://ghost.zool.kyoto-u.ac.jp/jbrowse/?data=data%2Fht&loc=Chr9%3A4898774..4912326&tracks=DNA%2Cky21gene%2CKH2013&highlight=	[FBN3 (HGNC:18794, fibrillin 3)]
KY21.Chr10.150.	KH.C10.362.	KH2013:KH.C10.362_ETHE1	537.82	0.124047	0.0621922	1.99457	0.0460899	0.999984	426.424	509.525	501.604	694.849	503.837	590.679	Chr10	1099177	1103166	-	[46..759/1404]	http://ghost.zool.kyoto-u.ac.jp/jbrowse/?data=data%2Fht&loc=Chr10%3A1099177..1103166&tracks=DNA%2Cky21gene%2CKH2013&highlight=	[ETHE1 (HGNC:23287, ETHE1 persulfide dioxygenase)]
KY21.Chr14.325.	KH.C14.290.	KH2013:KH.C14.290_GBE1	357.766	0.123891	0.0604621	2.04906	0.040456	0.999984	278.816	294.812	365.092	350.661	399.41	457.804	Chr14	2496300	2499777	+	[1..2370/2490]	http://ghost.zool.kyoto-u.ac.jp/jbrowse/?data=data%2Fht&loc=Chr14%3A2496300..2499777&tracks=DNA%2Cky21gene%2CKH2013&highlight=	[GBE1 (HGNC:4180, 1,4-alpha-glucan branching enzyme 1)]
KY21.Chr12.585.	KH.C12.142.	SNZ1/2/3	7129.97	0.123596	0.0499052	2.47662	0.0132635	0.999984	6695.04	6482.53	7080.4	7545.15	7274.42	7702.27	Chr12	4286068	4290071	+	[87..992/1830]	http://ghost.zool.kyoto-u.ac.jp/jbrowse/?data=data%2Fht&loc=Chr12%3A4286068..4290071&tracks=DNA%2Cky21gene%2CKH2013&highlight=	[MMUT (HGNC:7526, methylmalonyl-CoA mutase)]
KY21.Chr11.749.	KH.L154.6.	KH2013:KH.L154.6_JMJD5	7786.97	0.123378	0.0561021	2.19916	0.0278665	0.999984	6918.61	7285.76	7801.06	7742.6	8248.72	8725.08	Chr11	5305368	5310927	+	[2..1219/1361]	http://ghost.zool.kyoto-u.ac.jp/jbrowse/?data=data%2Fht&loc=Chr11%3A5305368..5310927&tracks=DNA%2Cky21gene%2CKH2013&highlight=	[JMJD7 (HGNC:34397, jumonji domain containing 7)]
KY21.Chr6.563.	KH.C6.157.	FUN26	729.003	0.1232	0.063668	1.93505	0.0529847	0.999984	625.825	633.012	745.263	750.955	753.603	865.361	Chr6	3845007	3849582	-	[346..1197/1810]	http://ghost.zool.kyoto-u.ac.jp/jbrowse/?data=data%2Fht&loc=Chr6%3A3845007..3849582&tracks=DNA%2Cky21gene%2CKH2013&highlight=	[ZNF697 (HGNC:32034, zinc finger protein 697)]
KY21.Chr2.900.	KH.C2.507.	CTRB1	2107.48	0.123113	0.0623102	1.9758	0.0481775	0.999984	1923.23	1828.95	2122.29	2392.05	2007.81	2370.53	Chr2	5303988	5313914	-	[18..2354/2737]	http://ghost.zool.kyoto-u.ac.jp/jbrowse/?data=data%2Fht&loc=Chr2%3A5303988..5313914&tracks=DNA%2Cky21gene%2CKH2013&highlight=	[CTRB1 (HGNC:2521, chymotrypsinogen B1)]
KY21.Chr7.777.	KH.C7.133.	KH2013:KH.C7.133_SULT1ST1/2/3/4	769.402	0.123082	0.0605626	2.03231	0.042122	0.999984	745.811	722.012	690.5	812.455	817.121	828.514	Chr7	5834957	5836998	+	[40..861/864]	http://ghost.zool.kyoto-u.ac.jp/jbrowse/?data=data%2Fht&loc=Chr7%3A5834957..5836998&tracks=DNA%2Cky21gene%2CKH2013&highlight=	[SULT1C4 (HGNC:11457, sulfotransferase family 1C member 4)]
KY21.Chr7.317.	KH.L10.17.	NHLRC2	8455.4	0.122928	0.0635678	1.93381	0.0531362	0.999984	6941.05	6873.02	9252.69	8183.89	8998.02	10483.7	Chr7	2394665	2397020	-	[3..1373/1512]	http://ghost.zool.kyoto-u.ac.jp/jbrowse/?data=data%2Fht&loc=Chr7%3A2394665..2397020&tracks=DNA%2Cky21gene%2CKH2013&highlight=	[NHLRC2 (HGNC:24731, NHL repeat containing 2)]
KY21.Chr12.1045.	KH.C12.633.	TAT	320.18	0.121763	0.0594671	2.04758	0.0406014	0.999984	307.302	282.575	245.246	435.899	325.126	324.929	Chr12	7522535	7528893	-	[3..1289/1761]	http://ghost.zool.kyoto-u.ac.jp/jbrowse/?data=data%2Fht&loc=Chr12%3A7522535..7528893&tracks=DNA%2Cky21gene%2CKH2013&highlight=	[TAT (HGNC:11573, tyrosine aminotransferase)]
KY21.Chr9.224.	No equivalent		298.128	0.121442	0.0629414	1.92944	0.0536758	0.999984	277.09	246.975	280.962	301.029	347.734	334.979	Chr9	1551191	1551892	+	[1..597/600]	http://ghost.zool.kyoto-u.ac.jp/jbrowse/?data=data%2Fht&loc=Chr9%3A1551191..1551892&tracks=DNA%2Cky21gene%2CKH2013&highlight=	[NIBAN3 (HGNC:24130, niban apoptosis regulator 3)]
KY21.Chr7.830.	KH.C7.407.	SOX15/17/18	605.359	0.120458	0.0635858	1.89441	0.0581701	0.999984	549.863	531.775	590.496	599.901	718.076	642.042	Chr7	6278262	6283987	+	[1..2415/2852]	http://ghost.zool.kyoto-u.ac.jp/jbrowse/?data=data%2Fht&loc=Chr7%3A6278262..6283987&tracks=DNA%2Cky21gene%2CKH2013&highlight=	Sox7/17/18 (SRY-box 7/17/18)
KY21.Chr11.412.	KH.C11.570.	KH2013:KH.C11.570_Y38C1AB.1/5	1090.91	0.120416	0.0628667	1.91542	0.055439	0.999984	908.957	1119.17	1011.15	1122.12	1228.37	1155.68	Chr11	2454411	2457073	+	[1436..2410/2662]	http://ghost.zool.kyoto-u.ac.jp/jbrowse/?data=data%2Fht&loc=Chr11%3A2454411..2457073&tracks=DNA%2Cky21gene%2CKH2013&highlight=	{Fringe 3}
KY21.Chr3.1463.	KH.C3.94.	JMJD-5	1002.01	0.1204	0.0635352	1.89501	0.0580909	0.999984	814.005	897.787	1024.64	982.931	1042.13	1250.59	Chr3	9519824	9522594	-	[243..950/1276]	http://ghost.zool.kyoto-u.ac.jp/jbrowse/?data=data%2Fht&loc=Chr3%3A9519824..9522594&tracks=DNA%2Cky21gene%2CKH2013&highlight=	[TYW5 (HGNC:26754, tRNA-yW synthesizing protein 5)]
KY21.Chr1.2167.	KH.L139.18.	ACN-1	3523.77	0.120308	0.0593917	2.02567	0.0427991	0.999984	3170.56	3373.1	3381.07	3386.85	4075.92	3755.11	Chr1	14959892	14970260	-	[2..2146/2317]	http://ghost.zool.kyoto-u.ac.jp/jbrowse/?data=data%2Fht&loc=Chr1%3A14959892..14970260&tracks=DNA%2Cky21gene%2CKH2013&highlight=	[ACE (HGNC:2707, angiotensin I converting enzyme)]
KY21.Chr14.454.	KH.C14.591.	LDHA	671.892	0.119982	0.0536848	2.23493	0.0254217	0.999984	485.986	485.05	683.356	1039.04	564.126	773.801	Chr14	3294979	3299919	+	[44..1096/1469]	http://ghost.zool.kyoto-u.ac.jp/jbrowse/?data=data%2Fht&loc=Chr14%3A3294979..3299919&tracks=DNA%2Cky21gene%2CKH2013&highlight=	[LDHB (HGNC:6541, lactate dehydrogenase B)]
KY21.Chr4.504.	KH.C4.455.	AKR1B15/8	7928.28	0.119823	0.0623911	1.92051	0.054793	0.999984	6882.35	6916.41	8341.55	7868.84	8204.58	9355.95	Chr4	3330586	3333474	+	[94..1587/1648]	http://ghost.zool.kyoto-u.ac.jp/jbrowse/?data=data%2Fht&loc=Chr4%3A3330586..3333474&tracks=DNA%2Cky21gene%2CKH2013&highlight=	[AKR1B15 (HGNC:37281, aldo-keto reductase family 1 member B15)]
KY21.Chr3.997.	KH.C3.374.	SPAG1	11422.5	0.118708	0.056049	2.11792	0.0341814	0.999984	11037.8	10601	10718.6	13150.3	11910.2	11116.8	Chr3	6807997	6814480	+	[91..3339/3708]	http://ghost.zool.kyoto-u.ac.jp/jbrowse/?data=data%2Fht&loc=Chr3%3A6807997..6814480&tracks=DNA%2Cky21gene%2CKH2013&highlight=	[SPAG1 (HGNC:11212, sperm associated antigen 1)]
KY21.Chr9.208.	KH.C9.787.	KH2013:KH.C9.787_SULT1ST1/2/3/4	579.246	0.118603	0.063614	1.86441	0.0622637	0.999984	520.514	500.625	565.892	594.506	575.968	717.971	Chr9	1485392	1488669	-	[32..1069/1367]	http://ghost.zool.kyoto-u.ac.jp/jbrowse/?data=data%2Fht&loc=Chr9%3A1485392..1488669&tracks=DNA%2Cky21gene%2CKH2013&highlight=	[SULT1A1 (HGNC:11453, sulfotransferase family 1A member 1)]
KY21.Chr1.994.	KH.C1.170.	KH2013:KH.C1.170_SLC7A6/7	3756.65	0.118542	0.0523608	2.26394	0.0235777	0.999984	3649.64	3471	3558.85	3784.98	4169.58	3905.85	Chr1	7352673	7355687	+	[1..1509/3014]	http://ghost.zool.kyoto-u.ac.jp/jbrowse/?data=data%2Fht&loc=Chr1%3A7352673..7355687&tracks=DNA%2Cky21gene%2CKH2013&highlight=	[SLC7A6 (HGNC:11064, solute carrier family 7 member 6)]
KY21.UAContig1.105.	KH.S609.3.	Q58G83_CHICK	410.874	0.1184	0.061584	1.92258	0.0545325	0.999984	344.42	312.612	438.904	434.82	453.238	481.253	UAContig1	487114	497499	+	[28..1782/2286]	http://ghost.zool.kyoto-u.ac.jp/jbrowse/?data=data%2Fht&loc=UAContig1%3A487114..497499&tracks=DNA%2Cky21gene%2CKH2013&highlight=	[SSTR2 (HGNC:11331, somatostatin receptor 2)]
KY21.Chr3.963.	KH.C3.669.	KH2013:KH.C3.669_FUT8	1416.9	0.118163	0.0636585	1.8562	0.0634255	0.999984	1294.81	1396.19	1223.85	1582.83	1709.6	1294.13	Chr3	6530965	6536898	+	[11..1777/1924]	http://ghost.zool.kyoto-u.ac.jp/jbrowse/?data=data%2Fht&loc=Chr3%3A6530965..6536898&tracks=DNA%2Cky21gene%2CKH2013&highlight=	[FUT8 (HGNC:4019, fucosyltransferase 8)]
KY21.Chr10.985.	KH.L87.20.	HM13	21350.5	0.118151	0.0400335	2.95131	0.00316426	0.803633	20748.9	20159.6	20193.5	22640.9	21900.8	22459.2	Chr10	6902647	6908248	+	[12..1145/1966]	http://ghost.zool.kyoto-u.ac.jp/jbrowse/?data=data%2Fht&loc=Chr10%3A6902647..6908248&tracks=DNA%2Cky21gene%2CKH2013&highlight=	[HM13 (HGNC:16435, histocompatibility minor 13)]
KY21.Chr7.173.	KH.L141.55.	KH2013:KH.L141.55_ACE	942.535	0.118115	0.063035	1.8738	0.0609578	0.999984	807.962	788.762	960.35	934.377	936.621	1227.14	Chr7	1110312	1127366	-	[3..3758/4162]	http://ghost.zool.kyoto-u.ac.jp/jbrowse/?data=data%2Fht&loc=Chr7%3A1110312..1127366&tracks=DNA%2Cky21gene%2CKH2013&highlight=	[ACE (HGNC:2707, angiotensin I converting enzyme)]
KY21.Chr5.93.	KH.C5.552.	RTP4	9845.44	0.117798	0.0588675	2.00107	0.045385	0.999984	8742.56	8843.26	10205.1	9746.23	10941.2	10594.3	Chr5	749376	754881	+	[116..1453/3386]	http://ghost.zool.kyoto-u.ac.jp/jbrowse/?data=data%2Fht&loc=Chr5%3A749376..754881&tracks=DNA%2Cky21gene%2CKH2013&highlight=	[RTP4 (HGNC:23992, receptor transporter protein 4)]
KY21.Chr4.479.	KH.C4.496.	ARHGAP19	1912.67	0.117766	0.0554566	2.12357	0.0337059	0.999984	1750.58	1769.99	1902.45	1993.91	1975.52	2083.57	Chr4	3183411	3185661	-	[2..1606/2250]	http://ghost.zool.kyoto-u.ac.jp/jbrowse/?data=data%2Fht&loc=Chr4%3A3183411..3185661&tracks=DNA%2Cky21gene%2CKH2013&highlight=	[ARHGAP19 (HGNC:23724, Rho GTPase activating protein 19)]
KY21.Chr1.2209.	KH.S885.1.	KH2013:KH.S885.1_CUTL-29	2752.64	0.117665	0.0635529	1.85145	0.0641049	0.999984	2396.26	2631.06	2600.09	2983.32	3409.51	2495.59	Chr1	15311861	15330836	-	[1..2946/3147]	http://ghost.zool.kyoto-u.ac.jp/jbrowse/?data=data%2Fht&loc=Chr1%3A15311861..15330836&tracks=DNA%2Cky21gene%2CKH2013&highlight=	[LTBP4 (HGNC:6717, latent transforming growth factor beta binding protein 4)]
KY21.Chr1.2093.	KH.C1.959.	KH2013:KH.C1.959_BARHL1/2	344.38	0.117535	0.0626173	1.87704	0.0605129	0.999984	286.585	317.062	326.995	381.951	420.941	332.745	Chr1	14268013	14275116	-	[6..1046/1223]	http://ghost.zool.kyoto-u.ac.jp/jbrowse/?data=data%2Fht&loc=Chr1%3A14268013..14275116&tracks=DNA%2Cky21gene%2CKH2013&highlight=	Hox4 (homeobox A4/B4/C4/D4)
KY21.Chr10.1029.	KH.L87.1.	TSP47F	2208.34	0.117525	0.0631766	1.86026	0.062849	0.999984	2101.91	2173.82	1734.19	2417.94	2834.62	1987.54	Chr10	7242234	7247221	+	[2..1081/2330]	http://ghost.zool.kyoto-u.ac.jp/jbrowse/?data=data%2Fht&loc=Chr10%3A7242234..7247221&tracks=DNA%2Cky21gene%2CKH2013&highlight=	[CD53 (HGNC:1686, CD53 molecule)]
KY21.Chr12.987.	KH.C12.27.	KH2013:KH.C12.27_PHEX	9117.25	0.11741	0.0563932	2.08198	0.0373442	0.999984	8185.8	8274.77	9370.95	9140.93	9801.14	9929.88	Chr12	7106608	7117978	+	[1..2775/3098]	http://ghost.zool.kyoto-u.ac.jp/jbrowse/?data=data%2Fht&loc=Chr12%3A7106608..7117978&tracks=DNA%2Cky21gene%2CKH2013&highlight=	[PHEX (HGNC:8918, phosphate regulating endopeptidase homolog X-linked)]
KY21.Chr6.299.	KH.L149.12.	KH2013:KH.L149.12_TMPRSS6/7	698.588	0.117092	0.0634739	1.84473	0.0650775	0.999984	696.608	665.275	577.797	791.955	737.454	722.437	Chr6	2198401	2204901	-	[40..2127/2231]	http://ghost.zool.kyoto-u.ac.jp/jbrowse/?data=data%2Fht&loc=Chr6%3A2198401..2204901&tracks=DNA%2Cky21gene%2CKH2013&highlight=	[KLKB1 (HGNC:6371, kallikrein B1)]
KY21.Chr2.836.	KH.C2.988.	KH2013:KH.C2.988	682.727	0.116378	0.0620524	1.87548	0.0607269	0.999984	620.646	633.012	659.546	687.296	761.139	734.72	Chr2	4841741	4843572	-	[1..1110/1113]	http://ghost.zool.kyoto-u.ac.jp/jbrowse/?data=data%2Fht&loc=Chr2%3A4841741..4843572&tracks=DNA%2Cky21gene%2CKH2013&highlight=	[B3GALT1 (HGNC:916, beta-1,3-galactosyltransferase 1)]
KY21.Chr8.1021.	KH.C8.454.	KH2013:KH.C8.454_NAS-30/33/36/37/38	6133.11	0.115965	0.0538821	2.1522	0.0313812	0.999984	6131.36	5621.46	5681.94	6247.17	6845.94	6270.8	Chr8	6055603	6058420	-	[65..1228/1367]	http://ghost.zool.kyoto-u.ac.jp/jbrowse/?data=data%2Fht&loc=Chr8%3A6055603..6058420&tracks=DNA%2Cky21gene%2CKH2013&highlight=	[HMCN1 (HGNC:19194, hemicentin 1)]
KY21.Chr3.1330.	KH.C3.736.	KH2013:KH.C3.736_TUB1/3	6302.03	0.115622	0.0619543	1.86625	0.0620061	0.999984	5785.22	5397.85	6492.28	6264.43	6403.47	7468.91	Chr3	8820620	8824542	-	[101..1474/1812]	http://ghost.zool.kyoto-u.ac.jp/jbrowse/?data=data%2Fht&loc=Chr3%3A8820620..8824542&tracks=DNA%2Cky21gene%2CKH2013&highlight=	[TUBA3D (HGNC:24071, tubulin alpha 3d)]
KY21.Chr9.167.	KH.L151.6.	FUK	2712.2	0.115514	0.060221	1.91817	0.0550892	0.999984	2429.07	2405.22	2809.62	2762.13	3047.79	2819.4	Chr9	1190658	1195085	-	[2..3382/4427]	http://ghost.zool.kyoto-u.ac.jp/jbrowse/?data=data%2Fht&loc=Chr9%3A1190658..1195085&tracks=DNA%2Cky21gene%2CKH2013&highlight=	[FCSK (HGNC:29500, fucose kinase)]
KY21.Chr10.826.	KH.C10.68.	ALOX12/15/5/8	1001.68	0.115489	0.0633669	1.82254	0.0683732	0.999984	867.523	874.424	1043.69	1050.9	1154.09	1019.45	Chr10	5820733	5827185	+	[1..2115/2556]	http://ghost.zool.kyoto-u.ac.jp/jbrowse/?data=data%2Fht&loc=Chr10%3A5820733..5827185&tracks=DNA%2Cky21gene%2CKH2013&highlight=	[ALOX5 (HGNC:435, arachidonate 5-lipoxygenase)]
KY21.Chr14.219.	KH.C14.271.	GRXCR1/2	1271.78	0.115385	0.0620324	1.86008	0.0628744	0.999984	1277.55	1191.49	1098.45	1455.51	1339.26	1268.45	Chr14	1669308	1676409	-	[91..1161/1746]	http://ghost.zool.kyoto-u.ac.jp/jbrowse/?data=data%2Fht&loc=Chr14%3A1669308..1676409&tracks=DNA%2Cky21gene%2CKH2013&highlight=	[GRXCR1 (HGNC:31673, glutaredoxin and cysteine rich domain containing 1)]
KY21.Chr1.839.	KH.L171.10.	CEH-31	2013.35	0.115354	0.0636561	1.81215	0.0699633	0.999984	1713.47	1713.25	2144.52	2018.73	2064.87	2425.25	Chr1	6071546	6077260	-	[2..1606/2095]	http://ghost.zool.kyoto-u.ac.jp/jbrowse/?data=data%2Fht&loc=Chr1%3A6071546..6077260&tracks=DNA%2Cky21gene%2CKH2013&highlight=	Hhex (hematopoietically expressed homeobox)
KY21.Chr1.121.	KH.L140.10.	KH2013:KH.L140.10	290.451	0.11511	0.0572446	2.01084	0.0443418	0.999984	274.5	288.137	186.514	339.872	347.734	305.947	Chr1	878207	879226	+	[3..293/390]	http://ghost.zool.kyoto-u.ac.jp/jbrowse/?data=data%2Fht&loc=Chr1%3A878207..879226&tracks=DNA%2Cky21gene%2CKH2013&highlight=	[PEX13 (HGNC:8855, peroxisomal biogenesis factor 13)]
KY21.Chr1.2071.	KH.C1.683.	KH2013:KH.C1.683_P4HA1/2	14424.3	0.11505	0.0627371	1.83385	0.0666765	0.999984	13252.8	11116.1	14744.1	19236.7	12683.1	15512.9	Chr1	14115496	14121603	-	[3..1607/2172]	http://ghost.zool.kyoto-u.ac.jp/jbrowse/?data=data%2Fht&loc=Chr1%3A14115496..14121603&tracks=DNA%2Cky21gene%2CKH2013&highlight=	[P4HA2 (HGNC:8547, prolyl 4-hydroxylase subunit alpha 2)]
KY21.Chr5.901.	KH.L170.59.	DNAJB1/4/5	3581.74	0.114981	0.0611613	1.87996	0.0601133	0.999984	3456.28	3576.69	3045.34	4165.86	3586.07	3660.2	Chr5	6061025	6063593	-	[196..1260/1606]	http://ghost.zool.kyoto-u.ac.jp/jbrowse/?data=data%2Fht&loc=Chr5%3A6061025..6063593&tracks=DNA%2Cky21gene%2CKH2013&highlight=	[DNAJB5 (HGNC:14887, DnaJ heat shock protein family (Hsp40) member B5)]
KY21.Chr1.611.	KH.C1.51.	KH2013:KH.C1.51_NAS-30/33/36/37/38	6778.49	0.114812	0.0462106	2.48455	0.0129717	0.999984	6518.94	6373.51	6484.35	6905.33	7379.93	7008.87	Chr1	4319694	4324608	-	[32..1879/1981]	http://ghost.zool.kyoto-u.ac.jp/jbrowse/?data=data%2Fht&loc=Chr1%3A4319694..4324608&tracks=DNA%2Cky21gene%2CKH2013&highlight=	[MEP1B (HGNC:7020, meprin A subunit beta)]
KY21.Chr14.135.	KH.C14.78.	KH2013:KH.C14.78	3873.14	0.11392	0.0527355	2.16022	0.030756	0.999984	3580.58	3571.12	3878.7	3991.06	4226.64	3990.71	Chr14	1065867	1072746	-	[34..2538/2725]	http://ghost.zool.kyoto-u.ac.jp/jbrowse/?data=data%2Fht&loc=Chr14%3A1065867..1072746&tracks=DNA%2Cky21gene%2CKH2013&highlight=	[KLHL6 (HGNC:18653, kelch like family member 6)]
KY21.Chr3.1159.	No equivalent		547.117	0.11388	0.0612775	1.85843	0.0631077	0.999984	426.424	453.9	582.559	556.742	565.202	697.872	Chr3	7870189	7873031	+	[2..256/2842]	http://ghost.zool.kyoto-u.ac.jp/jbrowse/?data=data%2Fht&loc=Chr3%3A7870189..7873031&tracks=DNA%2Cky21gene%2CKH2013&highlight=	[PCDHB14 (HGNC:8685, protocadherin beta 14)]
KY21.Chr2.401.	No equivalent		1271.98	0.113874	0.0636554	1.78891	0.073629	0.999984	1232.66	1250.45	1042.89	1395.09	1509.36	1201.46	Chr2	2323411	2327031	-	[1..1629/2150]	http://ghost.zool.kyoto-u.ac.jp/jbrowse/?data=data%2Fht&loc=Chr2%3A2323411..2327031&tracks=DNA%2Cky21gene%2CKH2013&highlight=	[FUT8 (HGNC:4019, fucosyltransferase 8)]
KY21.Chr5.362.	KH.C5.202.	TWIST1	1857.37	0.113607	0.06346	1.79021	0.0734203	0.999984	1558.09	1742.17	1867.52	1901.12	1809.72	2265.57	Chr5	2514348	2515912	+	[73..873/1091]	http://ghost.zool.kyoto-u.ac.jp/jbrowse/?data=data%2Fht&loc=Chr5%3A2514348..2515912&tracks=DNA%2Cky21gene%2CKH2013&highlight=	Twist-r.c (twist family bHLH transcription factor-related.c)
KY21.Chr3.206.	KH.C3.216.	KH2013:KH.C3.216_CSAD	2236.81	0.113318	0.0580811	1.95104	0.0510527	0.999984	2044.94	2236.12	2058.01	2451.39	2436.29	2194.11	Chr3	1379887	1384905	-	[1..573/1134]	http://ghost.zool.kyoto-u.ac.jp/jbrowse/?data=data%2Fht&loc=Chr3%3A1379887..1384905&tracks=DNA%2Cky21gene%2CKH2013&highlight=	[CSAD (HGNC:18966, cysteine sulfinic acid decarboxylase)]
KY21.Chr3.1085.	KH.C3.370.	KH2013:KH.C3.370_CRG1	262.889	0.112525	0.0623694	1.80418	0.0712038	0.999984	223.571	267	222.23	291.319	289.599	283.615	Chr3	7460987	7462064	+	[2..523/1077]	http://ghost.zool.kyoto-u.ac.jp/jbrowse/?data=data%2Fht&loc=Chr3%3A7460987..7462064&tracks=DNA%2Cky21gene%2CKH2013&highlight=	[COQ3 (HGNC:18175, coenzyme Q3, methyltransferase)]
KY21.Chr7.899.	KH.C7.753.	TG	237.194	0.11238	0.0610913	1.83954	0.0658358	0.999984	241.698	192.462	200.007	267.582	271.297	250.117	Chr7	6744769	6750838	+	[94..1827/2592]	http://ghost.zool.kyoto-u.ac.jp/jbrowse/?data=data%2Fht&loc=Chr7%3A6744769..6750838&tracks=DNA%2Cky21gene%2CKH2013&highlight=	[TG (HGNC:11764, thyroglobulin)]
KY21.Chr7.124.	KH.L141.43.	SLC35G2/6	473.886	0.11196	0.0635037	1.76305	0.0778924	0.999984	429.877	404.95	466.682	468.268	497.378	576.163	Chr7	765439	770870	+	[56..1375/1506]	http://ghost.zool.kyoto-u.ac.jp/jbrowse/?data=data%2Fht&loc=Chr7%3A765439..770870&tracks=DNA%2Cky21gene%2CKH2013&highlight=	[SLC35G2 (HGNC:28480, solute carrier family 35 member G2)]
KY21.Chr1.1401.	KH.L18.15.	GNL3L	6271.19	0.111954	0.0476292	2.35054	0.0187463	0.999984	5893.12	5846.18	6195.45	6454.33	6465.91	6772.15	Chr1	9827975	9835004	-	[69..368/755]	http://ghost.zool.kyoto-u.ac.jp/jbrowse/?data=data%2Fht&loc=Chr1%3A9827975..9835004&tracks=DNA%2Cky21gene%2CKH2013&highlight=	[GNL3L (HGNC:25553, G protein nucleolar 3 like)]
KY21.Chr3.1234.	KH.C3.517.	UBE2C	4438.09	0.111887	0.0602786	1.85617	0.0634293	0.999984	4050.17	4225.27	4258.87	4650.31	4211.56	5232.37	Chr3	8285608	8287463	-	[1..591/791]	http://ghost.zool.kyoto-u.ac.jp/jbrowse/?data=data%2Fht&loc=Chr3%3A8285608..8287463&tracks=DNA%2Cky21gene%2CKH2013&highlight=	[UBE2C (HGNC:15937, ubiquitin conjugating enzyme E2 C)]
KY21.Chr4.283.	No equivalent		351.908	0.111715	0.0616251	1.81281	0.0698608	0.999984	303.849	349.325	294.454	377.635	447.855	338.328	Chr4	1982071	1984630	-	[1..411/414]	http://ghost.zool.kyoto-u.ac.jp/jbrowse/?data=data%2Fht&loc=Chr4%3A1982071..1984630&tracks=DNA%2Cky21gene%2CKH2013&highlight=	[FAM149A (HGNC:24527, family with sequence similarity 149 member A)]
KY21.Chr9.449.	KH.C9.93.	ZBTB34	734.029	0.111575	0.0623711	1.78889	0.0736328	0.999984	702.651	637.462	719.072	804.903	742.837	797.249	Chr9	2989879	3000824	+	[40..3390/3565]	http://ghost.zool.kyoto-u.ac.jp/jbrowse/?data=data%2Fht&loc=Chr9%3A2989879..3000824&tracks=DNA%2Cky21gene%2CKH2013&highlight=	[OFD1 (HGNC:2567, OFD1 centriole and centriolar satellite protein)]
KY21.Chr4.624.	KH.C4.9.	ARV1	822.072	0.111473	0.0614983	1.81261	0.0698916	0.999984	780.339	738.7	795.265	841.587	930.161	846.379	Chr4	3917754	3921488	+	[2..1522/1814]	http://ghost.zool.kyoto-u.ac.jp/jbrowse/?data=data%2Fht&loc=Chr4%3A3917754..3921488&tracks=DNA%2Cky21gene%2CKH2013&highlight=	[B3GALNT2 (HGNC:28596, beta-1,3-N-acetylgalactosaminyltransferase 2)]
KY21.Chr1.883.	KH.S389.10.	KH2013:KH.S389.10_EYS	1431.95	0.111412	0.0635539	1.75303	0.079597	0.999984	1422.57	1223.75	1337.35	1606.57	1319.88	1681.59	Chr1	6451141	6464246	-	[203..2818/2821]	http://ghost.zool.kyoto-u.ac.jp/jbrowse/?data=data%2Fht&loc=Chr1%3A6451141..6464246&tracks=DNA%2Cky21gene%2CKH2013&highlight=	[UMOD (HGNC:12559, uromodulin)]
KY21.Chr9.701.	KH.C9.185.	CR854829.2	940.798	0.110688	0.0630535	1.75546	0.0791807	0.999984	812.278	927.824	893.681	985.088	1100.26	925.658	Chr9	5201718	5204115	+	[1..1770/1773]	http://ghost.zool.kyoto-u.ac.jp/jbrowse/?data=data%2Fht&loc=Chr9%3A5201718..5204115&tracks=DNA%2Cky21gene%2CKH2013&highlight=	[NXPE1 (HGNC:28527, neurexophilin and PC-esterase domain family member 1)]
KY21.Chr3.1543.	KH.L134.13.	KH2013:KH.L134.13_PHO87/90/91	1291.86	0.11013	0.0611535	1.80088	0.0717217	0.999984	1167.92	1135.86	1338.93	1358.41	1355.41	1394.63	Chr3	10082728	10102064	-	[58..2229/4638]	http://ghost.zool.kyoto-u.ac.jp/jbrowse/?data=data%2Fht&loc=Chr3%3A10082728..10102064&tracks=DNA%2Cky21gene%2CKH2013&highlight=	[SLC13A4 (HGNC:15827, solute carrier family 13 member 4)]
KY21.Chr12.521.	KH.L29.1.	KH2013:KH.L29.1_NFS1	2139.54	0.110001	0.0563386	1.9525	0.0508786	0.999984	2125.22	2006.95	1953.24	2321.92	2302.8	2127.11	Chr12	3687531	3692625	-	[124..1350/1637]	http://ghost.zool.kyoto-u.ac.jp/jbrowse/?data=data%2Fht&loc=Chr12%3A3687531..3692625&tracks=DNA%2Cky21gene%2CKH2013&highlight=	[NFS1 (HGNC:15910, NFS1 cysteine desulfurase)]
KY21.Chr10.931.	KH.L147.34.	KH2013:KH.L147.34_EIF3L	8504.17	0.109851	0.0422775	2.59833	0.00936785	0.999984	8231.55	7977.73	8190.75	8886.3	8728.87	9009.81	Chr10	6548878	6554148	-	[122..1720/1860]	http://ghost.zool.kyoto-u.ac.jp/jbrowse/?data=data%2Fht&loc=Chr10%3A6548878..6554148&tracks=DNA%2Cky21gene%2CKH2013&highlight=	[EIF3L (HGNC:18138, eukaryotic translation initiation factor 3 subunit L)]
KY21.Chr7.795.	KH.C7.56.	F1NDY4_CHICK	324.226	0.109793	0.055512	1.97782	0.0479486	0.999984	299.533	269.225	259.533	426.188	428.477	262.4	Chr7	6061342	6066626	+	[62..1510/1709]	http://ghost.zool.kyoto-u.ac.jp/jbrowse/?data=data%2Fht&loc=Chr7%3A6061342..6066626&tracks=DNA%2Cky21gene%2CKH2013&highlight=	[SSTR5 (HGNC:11334, somatostatin receptor 5)]
KY21.Chr1.2191.	KH.L132.13.	KH2013:KH.L132.13	301.571	0.109718	0.0634343	1.72964	0.0836947	0.999984	261.552	297.037	271.438	321.529	325.126	332.745	Chr1	15214468	15215392	+	[2..292/584]	http://ghost.zool.kyoto-u.ac.jp/jbrowse/?data=data%2Fht&loc=Chr1%3A15214468..15215392&tracks=DNA%2Cky21gene%2CKH2013&highlight=	[RYR1 (HGNC:10483, ryanodine receptor 1)]
KY21.Chr11.693.	KH.L154.43.	KH2013:KH.L154.43_ACT1	1385.55	0.109462	0.0635246	1.72314	0.0848626	0.999984	1253.38	1400.64	1210.36	1472.78	1670.85	1305.3	Chr11	4902493	4904226	+	[43..1176/1372]	http://ghost.zool.kyoto-u.ac.jp/jbrowse/?data=data%2Fht&loc=Chr11%3A4902493..4904226&tracks=DNA%2Cky21gene%2CKH2013&highlight=	[ACTB (HGNC:132, actin beta)]
KY21.Chr3.1431.	KH.C3.626.	RRN3	1981.45	0.109287	0.054446	2.00726	0.0447216	0.999984	1817.91	1851.2	1977.84	2069.44	2053.03	2119.3	Chr3	9346089	9352538	+	[3..1871/2427]	http://ghost.zool.kyoto-u.ac.jp/jbrowse/?data=data%2Fht&loc=Chr3%3A9346089..9352538&tracks=DNA%2Cky21gene%2CKH2013&highlight=	[RRN3 (HGNC:30346, RRN3 homolog, RNA polymerase I transcription factor)]
KY21.Chr6.695.	No equivalent		2069.83	0.109262	0.0636608	1.71632	0.086104	0.999984	1931.86	1679.87	2112.77	2400.68	2420.14	1873.65	Chr6	4790131	4798807	-	[1..3516/3869]	http://ghost.zool.kyoto-u.ac.jp/jbrowse/?data=data%2Fht&loc=Chr6%3A4790131..4798807&tracks=DNA%2Cky21gene%2CKH2013&highlight=	[PTPRE (HGNC:9669, protein tyrosine phosphatase receptor type E)]
KY21.Chr8.1320.	KH.L142.14.	EN1/2	2133.88	0.10918	0.0627453	1.74005	0.0818496	0.999984	2031.99	1758.86	2195.31	2147.13	2212.36	2457.63	Chr8	8017136	8021655	-	[295..1710/1882]	http://ghost.zool.kyoto-u.ac.jp/jbrowse/?data=data%2Fht&loc=Chr8%3A8017136..8021655&tracks=DNA%2Cky21gene%2CKH2013&highlight=	Emx (empty spiracles homeobox)
KY21.Chr3.1627.	KH.L71.2.	FSCN1/2	31261.1	0.109031	0.0464353	2.34802	0.0188734	0.999984	31346.5	28630.2	29599.4	33097	32676.2	32217.1	Chr3	10741897	10748886	+	[28..1494/2472]	http://ghost.zool.kyoto-u.ac.jp/jbrowse/?data=data%2Fht&loc=Chr3%3A10741897..10748886&tracks=DNA%2Cky21gene%2CKH2013&highlight=	[FSCN1 (HGNC:11148, fascin actin-bundling protein 1)]
KY21.Chr1.287.	KH.C1.746.	KH2013:KH.C1.746_TMEM26	1283.32	0.108606	0.059753	1.81758	0.0691284	0.999984	1164.47	1208.17	1261.95	1281.8	1445.84	1337.68	Chr1	2183149	2190556	-	[120..1235/1711]	http://ghost.zool.kyoto-u.ac.jp/jbrowse/?data=data%2Fht&loc=Chr1%3A2183149..2190556&tracks=DNA%2Cky21gene%2CKH2013&highlight=	[TMEM26 (HGNC:28550, transmembrane protein 26)]
KY21.Chr13.58.	KH.S461.6.	KH2013:KH.S461.6	4998.23	0.108519	0.0613841	1.76788	0.0770816	0.999984	4474.87	4778.18	4852.54	5143.39	5981.45	4758.93	Chr13	336116	343817	+	[91..2337/2445]	http://ghost.zool.kyoto-u.ac.jp/jbrowse/?data=data%2Fht&loc=Chr13%3A336116..343817&tracks=DNA%2Cky21gene%2CKH2013&highlight=	[PTK2B (HGNC:9612, protein tyrosine kinase 2 beta)]
KY21.Chr5.857.	KH.C5.7.	SURF6	3346.1	0.108475	0.0532595	2.03672	0.0416784	0.999984	3047.99	3348.62	3156.46	3407.35	3480.57	3635.63	Chr5	5746380	5747783	+	[43..1080/1401]	http://ghost.zool.kyoto-u.ac.jp/jbrowse/?data=data%2Fht&loc=Chr5%3A5746380..5747783&tracks=DNA%2Cky21gene%2CKH2013&highlight=	[SURF6 (HGNC:11478, surfeit 6)]
KY21.Chr6.401.	KH.C6.256.	SMYD4	135.505	0.108202	0.0518529	2.08671	0.0369147	0.999984	115.67	102.35	115.877	141.343	134.572	203.22	Chr6	2853069	2861710	+	[208..2178/2231]	http://ghost.zool.kyoto-u.ac.jp/jbrowse/?data=data%2Fht&loc=Chr6%3A2853069..2861710&tracks=DNA%2Cky21gene%2CKH2013&highlight=	[SMYD4 (HGNC:21067, SET and MYND domain containing 4)]
KY21.Chr12.769.	KH.C12.261.	KH2013:KH.C12.261_USH2A	1830.74	0.106849	0.0602991	1.77198	0.0763986	0.999984	1698.79	1637.6	1846.89	1792.15	2060.57	1948.46	Chr12	5642475	5648573	+	[154..1893/2865]	http://ghost.zool.kyoto-u.ac.jp/jbrowse/?data=data%2Fht&loc=Chr12%3A5642475..5648573&tracks=DNA%2Cky21gene%2CKH2013&highlight=	[KIF4A (HGNC:13339, kinesin family member 4A)]
KY21.Chr5.981.	KH.L170.33.	SLC25A28/37	1849.15	0.10682	0.059475	1.79606	0.0724856	0.999984	1788.57	1752.19	1704.82	2137.42	1852.79	1859.13	Chr5	6642437	6648330	-	[74..1114/2011]	http://ghost.zool.kyoto-u.ac.jp/jbrowse/?data=data%2Fht&loc=Chr5%3A6642437..6648330&tracks=DNA%2Cky21gene%2CKH2013&highlight=	[SLC25A37 (HGNC:29786, solute carrier family 25 member 37)]
KY21.Chr6.46.	KH.C6.252.	KH2013:KH.C6.252_KBTBD12	3311.51	0.106693	0.0636475	1.6763	0.0936786	0.999984	2881.39	2735.64	3607.26	3353.4	3364.3	3927.07	Chr6	347080	352602	-	[42..1736/2310]	http://ghost.zool.kyoto-u.ac.jp/jbrowse/?data=data%2Fht&loc=Chr6%3A347080..352602&tracks=DNA%2Cky21gene%2CKH2013&highlight=	[KLHL12 (HGNC:19360, kelch like family member 12)]
KY21.Chr14.97.	KH.C14.102.	KH2013:KH.C14.102	337.604	0.106688	0.0631283	1.69002	0.0910251	0.999984	324.566	322.625	280.168	394.899	362.806	340.562	Chr14	807735	809484	-	[256..477/1749]	http://ghost.zool.kyoto-u.ac.jp/jbrowse/?data=data%2Fht&loc=Chr14%3A807735..809484&tracks=DNA%2Cky21gene%2CKH2013&highlight=	[GNAT3 (HGNC:22800, G protein subunit alpha transducin 3)]
KY21.Chr8.1093.	KH.C8.2.	DDRGK1	4792.44	0.106681	0.054832	1.94561	0.051702	0.999984	4319.49	4702.53	4651.74	4924.36	4806.91	5349.61	Chr8	6435343	6439065	+	[29..1069/1357]	http://ghost.zool.kyoto-u.ac.jp/jbrowse/?data=data%2Fht&loc=Chr8%3A6435343..6439065&tracks=DNA%2Cky21gene%2CKH2013&highlight=	[DDRGK1 (HGNC:16110, DDRGK domain containing 1)]
KY21.Chr14.550.	KH.C14.564.	KH2013:KH.C14.564_CDKN1B	2071.5	0.106524	0.0576163	1.84885	0.0644789	0.999984	2013.86	1958	1921.49	2132.02	2349.09	2054.54	Chr14	4037133	4040971	+	[123..623/1614]	http://ghost.zool.kyoto-u.ac.jp/jbrowse/?data=data%2Fht&loc=Chr14%3A4037133..4040971&tracks=DNA%2Cky21gene%2CKH2013&highlight=	[CDKN1B (HGNC:1785, cyclin dependent kinase inhibitor 1B)]
KY21.Chr9.1019.	KH.C9.727.	DDX55	1295.23	0.106296	0.0636877	1.66902	0.095113	0.999984	1109.22	1104.71	1385.76	1316.33	1315.58	1539.78	Chr9	7219804	7229656	+	[2..1780/3781]	http://ghost.zool.kyoto-u.ac.jp/jbrowse/?data=data%2Fht&loc=Chr9%3A7219804..7229656&tracks=DNA%2Cky21gene%2CKH2013&highlight=	[DDX55 (HGNC:20085, DEAD-box helicase 55)]
KY21.Chr1.1501.	KH.L18.13.	KH2013:KH.L18.13_JMJD5	5540.3	0.106085	0.0635547	1.66919	0.0950794	0.999984	4690.67	4569.03	6054.97	5302	5712.31	6912.84	Chr1	10433272	10437818	+	[86..1750/1967]	http://ghost.zool.kyoto-u.ac.jp/jbrowse/?data=data%2Fht&loc=Chr1%3A10433272..10437818&tracks=DNA%2Cky21gene%2CKH2013&highlight=	[KDM8 (HGNC:25840, lysine demethylase 8)]
KY21.Chr7.214.	KH.C7.9.	KH2013:KH.C7.9_P4HA1/2	1612.32	0.106078	0.0632105	1.67816	0.0933151	0.999984	1378.54	1349.46	1703.23	1523.49	1656.85	2062.35	Chr7	1628016	1634274	+	[1..1590/1674]	http://ghost.zool.kyoto-u.ac.jp/jbrowse/?data=data%2Fht&loc=Chr7%3A1628016..1634274&tracks=DNA%2Cky21gene%2CKH2013&highlight=	[P4HA1 (HGNC:8546, prolyl 4-hydroxylase subunit alpha 1)]
KY21.Chr10.135.	No equivalent		186.885	0.106061	0.0605122	1.75272	0.0796494	0.999984	182.137	155.75	162.704	210.397	195.937	214.386	Chr10	962039	965635	+	[34..822/1540]	http://ghost.zool.kyoto-u.ac.jp/jbrowse/?data=data%2Fht&loc=Chr10%3A962039..965635&tracks=DNA%2Cky21gene%2CKH2013&highlight=	[ADAMTSL1 (HGNC:14632, ADAMTS like 1)]
KY21.Chr4.526.	KH.C4.301.	G6PD/2	992.028	0.105049	0.0636097	1.65146	0.0986449	0.999984	897.736	815.462	1054.8	1009.9	1074.42	1099.85	Chr4	3435598	3437888	-	[25..1575/2290]	http://ghost.zool.kyoto-u.ac.jp/jbrowse/?data=data%2Fht&loc=Chr4%3A3435598..3437888&tracks=DNA%2Cky21gene%2CKH2013&highlight=	[G6PD (HGNC:4057, glucose-6-phosphate dehydrogenase)]
KY21.Chr3.470.	KH.S404.12.	KH2013:KH.S404.12_HSP-16.1/11/2/41/48/49	2886.93	0.104569	0.0362988	2.88077	0.00396701	0.965049	2442.88	1283.82	1460.37	5263.16	2617.16	4254.23	Chr3	3166165	3167276	-	[256..930/1111]	http://ghost.zool.kyoto-u.ac.jp/jbrowse/?data=data%2Fht&loc=Chr3%3A3166165..3167276&tracks=DNA%2Cky21gene%2CKH2013&highlight=	[CRYAB (HGNC:2389, crystallin alpha B)]
KY21.Chr13.449.	KH.S215.18.	PTR2	992.434	0.104566	0.0599965	1.74287	0.0813558	0.999984	912.41	933.387	969.874	1022.85	1107.8	1008.29	Chr13	4015119	4026740	-	[1..2037/2866]	http://ghost.zool.kyoto-u.ac.jp/jbrowse/?data=data%2Fht&loc=Chr13%3A4015119..4026740&tracks=DNA%2Cky21gene%2CKH2013&highlight=	[SLC15A1 (HGNC:10920, solute carrier family 15 member 1)]
KY21.Chr1.1810.	No equivalent		804.585	0.103504	0.0626565	1.65193	0.0985498	0.999984	640.5	717.562	844.473	771.455	841.882	1011.64	Chr1	12370858	12372527	+	[491..1666/1669]	http://ghost.zool.kyoto-u.ac.jp/jbrowse/?data=data%2Fht&loc=Chr1%3A12370858..12372527&tracks=DNA%2Cky21gene%2CKH2013&highlight=	[STUM (HGNC:30491, stum, mechanosensory transduction mediator homolog)]
KY21.Chr7.357.	KH.S1090.3.	KH2013:KH.S1090.3_MS4A1/15/18/2/3	2050.96	0.103193	0.0614652	1.67888	0.0931756	0.999984	1860.21	2171.6	1775.46	2243.15	2132.7	2122.65	Chr7	2688816	2690829	+	[2..634/835]	http://ghost.zool.kyoto-u.ac.jp/jbrowse/?data=data%2Fht&loc=Chr7%3A2688816..2690829&tracks=DNA%2Cky21gene%2CKH2013&highlight=	[MS4A8 (HGNC:13380, membrane spanning 4-domains A8)]
KY21.Chr1.1918.	KH.C1.180.	FAM13A	1301.88	0.103186	0.0627423	1.6446	0.100051	0.999984	1312.08	1190.37	1165.12	1484.65	1429.69	1229.37	Chr1	13091348	13104235	+	[129..2900/3833]	http://ghost.zool.kyoto-u.ac.jp/jbrowse/?data=data%2Fht&loc=Chr1%3A13091348..13104235&tracks=DNA%2Cky21gene%2CKH2013&highlight=	[FAM13A (HGNC:19367, family with sequence similarity 13 member A)]
KY21.Chr1.1136.	KH.L61.9.	KH2013:KH.L61.9_CG14331	184.489	0.103067	0.0536235	1.92204	0.0546001	0.999984	148.472	193.575	126.988	210.397	244.383	183.122	Chr1	8325760	8331211	+	[3..1016/1460]	http://ghost.zool.kyoto-u.ac.jp/jbrowse/?data=data%2Fht&loc=Chr1%3A8325760..8331211&tracks=DNA%2Cky21gene%2CKH2013&highlight=	[JMJD6 (HGNC:19355, jumonji domain containing 6, arginine demethylase and lysine hydroxylase)]
KY21.Chr8.1253.	KH.C8.274.	ANO1/3/4/5/6/7	3342.57	0.102552	0.059919	1.7115	0.0869887	0.999984	3043.67	2922.54	3527.1	3462.38	3473.03	3626.7	Chr8	7515023	7540066	-	[26..2899/3753]	http://ghost.zool.kyoto-u.ac.jp/jbrowse/?data=data%2Fht&loc=Chr8%3A7515023..7540066&tracks=DNA%2Cky21gene%2CKH2013&highlight=	[ANO5 (HGNC:27337, anoctamin 5)]
KY21.Chr7.1214.	KH.S1446.3.	PREX1/2	4426.24	0.102528	0.0587493	1.74518	0.0809531	0.999984	3988.88	4013.9	4593.81	4374.09	4725.09	4861.66	Chr7	8933774	8947092	+	[1..5259/5545]	http://ghost.zool.kyoto-u.ac.jp/jbrowse/?data=data%2Fht&loc=Chr7%3A8933774..8947092&tracks=DNA%2Cky21gene%2CKH2013&highlight=	[PREX2 (HGNC:22950, phosphatidylinositol-3,4,5-trisphosphate dependent Rac exchange factor 2)]
KY21.Chr8.1161.	KH.C8.632.	RNF139	2429.65	0.102527	0.0564717	1.81555	0.0694393	0.999984	2353.1	2180.5	2399.29	2629.42	2407.22	2608.37	Chr8	6891323	6895697	-	[25..1962/2070]	http://ghost.zool.kyoto-u.ac.jp/jbrowse/?data=data%2Fht&loc=Chr8%3A6891323..6895697&tracks=DNA%2Cky21gene%2CKH2013&highlight=	[RNF139 (HGNC:17023, ring finger protein 139)]
KY21.Chr2.723.	KH.C2.554.	KH2013:KH.C2.554_SRD5A3	215.977	0.102495	0.0607413	1.68741	0.0915248	0.999984	203.717	210.262	169.053	247.081	236.847	228.902	Chr2	4076144	4079369	-	[19..924/1390]	http://ghost.zool.kyoto-u.ac.jp/jbrowse/?data=data%2Fht&loc=Chr2%3A4076144..4079369&tracks=DNA%2Cky21gene%2CKH2013&highlight=	[SRD5A3 (HGNC:25812, steroid 5 alpha-reductase 3)]
KY21.Chr12.468.	KH.C12.532.	ECO	1794.41	0.102422	0.0575874	1.77855	0.075313	0.999984	1744.54	1645.39	1724.66	1998.23	1768.81	1884.81	Chr12	3329085	3335998	+	[58..2136/2481]	http://ghost.zool.kyoto-u.ac.jp/jbrowse/?data=data%2Fht&loc=Chr12%3A3329085..3335998&tracks=DNA%2Cky21gene%2CKH2013&highlight=
KY21.Chr4.828.	No equivalent		942.562	0.102277	0.0624114	1.63876	0.101264	0.999984	872.703	813.237	973.049	1004.51	1024.9	966.972	Chr4	5161766	5166950	+	[1..2790/2923]	http://ghost.zool.kyoto-u.ac.jp/jbrowse/?data=data%2Fht&loc=Chr4%3A5161766..5166950&tracks=DNA%2Cky21gene%2CKH2013&highlight=	[SLC45A2 (HGNC:16472, solute carrier family 45 member 2)]
KY21.Chr8.676.	KH.C8.134.	SFI1	1215.55	0.102084	0.0631859	1.61561	0.106179	0.999984	1190.36	995.687	1229.41	1212.75	1297.27	1367.83	Chr8	4096509	4112644	+	[59..4111/4937]	http://ghost.zool.kyoto-u.ac.jp/jbrowse/?data=data%2Fht&loc=Chr8%3A4096509..4112644&tracks=DNA%2Cky21gene%2CKH2013&highlight=	[SFI1 (HGNC:29064, SFI1 centrin binding protein)]
KY21.Chr14.175.	KH.C14.65.	DCDC2B	15821.2	0.101962	0.0620644	1.64284	0.100417	0.999984	14436.3	13469	16818.8	15292.1	16840.9	18069.9	Chr14	1354010	1375375	-	[92..2416/3212]	http://ghost.zool.kyoto-u.ac.jp/jbrowse/?data=data%2Fht&loc=Chr14%3A1354010..1375375&tracks=DNA%2Cky21gene%2CKH2013&highlight=	[DCDC2 (HGNC:18141, doublecortin domain containing 2)]
KY21.Chr5.918.	KH.L170.24.	TRABD	3136.48	0.101939	0.051117	1.99423	0.0461273	0.999984	2962.53	2922.54	3106.45	3253.06	3189.89	3384.4	Chr5	6179172	6183465	-	[74..1294/1697]	http://ghost.zool.kyoto-u.ac.jp/jbrowse/?data=data%2Fht&loc=Chr5%3A6179172..6183465&tracks=DNA%2Cky21gene%2CKH2013&highlight=	[TRABD (HGNC:28805, TraB domain containing)]
KY21.Chr5.952.	No equivalent		569.666	0.101787	0.0619978	1.64179	0.100634	0.999984	552.453	515.087	485.731	626.874	733.148	504.701	Chr5	6462025	6467782	-	[66..1508/1583]	http://ghost.zool.kyoto-u.ac.jp/jbrowse/?data=data%2Fht&loc=Chr5%3A6462025..6467782&tracks=DNA%2Cky21gene%2CKH2013&highlight=	[SLC2A8 (HGNC:13812, solute carrier family 2 member 8)]
KY21.Chr5.588.	KH.C5.3.	CALR	64952	0.10172	0.0367915	2.76478	0.00569612	0.999984	62137.1	61974	63183.1	66551.2	68089.1	67777.3	Chr5	3887061	3890574	+	[23..1303/1730]	http://ghost.zool.kyoto-u.ac.jp/jbrowse/?data=data%2Fht&loc=Chr5%3A3887061..3890574&tracks=DNA%2Cky21gene%2CKH2013&highlight=	[CALR (HGNC:1455, calreticulin)]
KY21.Chr6.357.	KH.C6.75.	CEP57	1494.95	0.10172	0.054744	1.8581	0.0631553	0.999984	1407.03	1411.76	1456.4	1601.17	1521.2	1572.17	Chr6	2584421	2590303	-	[51..1523/1914]	http://ghost.zool.kyoto-u.ac.jp/jbrowse/?data=data%2Fht&loc=Chr6%3A2584421..2590303&tracks=DNA%2Cky21gene%2CKH2013&highlight=	[CEP57 (HGNC:30794, centrosomal protein 57)]
KY21.Chr6.242.	KH.C6.285.	KH2013:KH.C6.285_ENV9	227.191	0.101706	0.0579199	1.75598	0.0790921	0.999984	209.759	228.062	162.704	241.687	284.216	236.718	Chr6	1732184	1736356	-	[9..1001/1588]	http://ghost.zool.kyoto-u.ac.jp/jbrowse/?data=data%2Fht&loc=Chr6%3A1732184..1736356&tracks=DNA%2Cky21gene%2CKH2013&highlight=	[DHRS12 (HGNC:25832, dehydrogenase/reductase 12)]
KY21.Chr10.497.	No equivalent		1109.8	0.101629	0.0577417	1.76006	0.0783981	0.999984	1009.09	1207.06	710.341	1253.75	1450.15	1028.38	Chr10	3620576	3621191	+	[2..259/314]	http://ghost.zool.kyoto-u.ac.jp/jbrowse/?data=data%2Fht&loc=Chr10%3A3620576..3621191&tracks=DNA%2Cky21gene%2CKH2013&highlight=	[GOLGA8R (HGNC:44407, golgin A8 family member R)]
KY21.Chr5.592.	KH.C5.60.	PPARGC1A	4436.77	0.101578	0.0550038	1.84675	0.0647834	0.999984	4341.93	3914.88	4427.93	4480.91	4755.23	4699.75	Chr5	3902335	3916620	+	[33..4967/5523]	http://ghost.zool.kyoto-u.ac.jp/jbrowse/?data=data%2Fht&loc=Chr5%3A3902335..3916620&tracks=DNA%2Cky21gene%2CKH2013&highlight=	[PPRC1 (HGNC:30025, PPARG related coactivator 1)]
KY21.Chr5.428.	KH.C5.231.	ELAVL1/2/3/4	4551.29	0.101453	0.0607508	1.66999	0.0949218	0.999984	4111.46	3972.73	4829.53	4539.18	4871.5	4983.37	Chr5	3018794	3028086	-	[117..1811/2174]	http://ghost.zool.kyoto-u.ac.jp/jbrowse/?data=data%2Fht&loc=Chr5%3A3018794..3028086&tracks=DNA%2Cky21gene%2CKH2013&highlight=	[ELAVL4 (HGNC:3315, ELAV like RNA binding protein 4)]
KY21.Chr11.1067.	KH.C11.656.	PIWIL2	383.43	0.101431	0.0636495	1.59358	0.11103	0.999984	349.599	374.912	348.424	421.873	401.563	404.208	Chr11	7313897	7317534	+	[74..2905/3637]	http://ghost.zool.kyoto-u.ac.jp/jbrowse/?data=data%2Fht&loc=Chr11%3A7313897..7317534&tracks=DNA%2Cky21gene%2CKH2013&highlight=	[PIWIL2 (HGNC:17644, piwi like RNA-mediated gene silencing 2)]
KY21.Chr2.331.	KH.C2.823.	RP9	242.639	0.101153	0.0589112	1.71705	0.0859704	0.999984	189.906	238.075	218.261	236.292	257.302	315.996	Chr2	1907070	1908166	-	[119..817/1096]	http://ghost.zool.kyoto-u.ac.jp/jbrowse/?data=data%2Fht&loc=Chr2%3A1907070..1908166&tracks=DNA%2Cky21gene%2CKH2013&highlight=	[RP9 (HGNC:10288, RP9 pre-mRNA splicing factor)]
KY21.Chr3.941.	KH.C3.175.	CPEB1	412.525	0.101113	0.0613646	1.64774	0.0994062	0.999984	363.41	432.762	324.614	495.242	468.31	390.808	Chr3	6365415	6373287	-	[86..1960/3261]	http://ghost.zool.kyoto-u.ac.jp/jbrowse/?data=data%2Fht&loc=Chr3%3A6365415..6373287&tracks=DNA%2Cky21gene%2CKH2013&highlight=	[CPEB1 (HGNC:21744, cytoplasmic polyadenylation element binding protein 1)]
KY21.Chr6.578.	KH.C6.32.	KH2013:KH.C6.32_POPDC2/3	5150.32	0.100941	0.0564899	1.78688	0.0739563	0.999984	4919.42	5000.68	4793.02	5391.55	5833.96	4963.27	Chr6	3950663	3955552	+	[13..1098/1963]	http://ghost.zool.kyoto-u.ac.jp/jbrowse/?data=data%2Fht&loc=Chr6%3A3950663..3955552&tracks=DNA%2Cky21gene%2CKH2013&highlight=	[POPDC3 (HGNC:17649, popeye domain containing 3)]
KY21.Chr2.781.	No equivalent		439.624	0.100894	0.0587654	1.7169	0.085997	0.999984	393.623	418.3	357.949	494.163	599.653	374.059	Chr2	4456326	4459730	-	[1..1137/1137]	http://ghost.zool.kyoto-u.ac.jp/jbrowse/?data=data%2Fht&loc=Chr2%3A4456326..4459730&tracks=DNA%2Cky21gene%2CKH2013&highlight=	[ODC1 (HGNC:8109, ornithine decarboxylase 1)]
KY21.Chr12.70.	KH.C12.365.	KH2013:KH.C12.365_SGMS1/2	383.141	0.100199	0.0581835	1.72212	0.0850479	0.999984	334.061	389.375	292.867	421.873	516.756	343.911	Chr12	353370	357746	+	[40..897/1031]	http://ghost.zool.kyoto-u.ac.jp/jbrowse/?data=data%2Fht&loc=Chr12%3A353370..357746&tracks=DNA%2Cky21gene%2CKH2013&highlight=	[SGMS1 (HGNC:29799, sphingomyelin synthase 1)]
KY21.Chr8.284.	KH.C8.149.	SFXN1/3	3119.5	0.0998176	0.0511637	1.95095	0.0510633	0.999984	2966.84	2908.07	3076.29	3185.08	3197.43	3383.28	Chr8	1711191	1716701	+	[92..1081/1536]	http://ghost.zool.kyoto-u.ac.jp/jbrowse/?data=data%2Fht&loc=Chr8%3A1711191..1716701&tracks=DNA%2Cky21gene%2CKH2013&highlight=	[SFXN1 (HGNC:16085, sideroflexin 1)]
KY21.Chr3.318.	KH.L44.6.	KH2013:KH.L44.6_THBS1	300.038	0.0995037	0.059456	1.67357	0.0942158	0.999984	228.75	244.75	329.376	343.109	332.662	321.579	Chr3	1956006	1967263	-	[197..3742/4325]	http://ghost.zool.kyoto-u.ac.jp/jbrowse/?data=data%2Fht&loc=Chr3%3A1956006..1967263&tracks=DNA%2Cky21gene%2CKH2013&highlight=	[HMCN1 (HGNC:19194, hemicentin 1)]
KY21.Chr5.438.	KH.C5.260.	KH2013:KH.C5.260	283.553	0.0993285	0.0615718	1.61321	0.106698	0.999984	252.92	289.25	230.96	278.371	331.585	318.23	Chr5	3049141	3051053	+	[2..361/548]	http://ghost.zool.kyoto-u.ac.jp/jbrowse/?data=data%2Fht&loc=Chr5%3A3049141..3051053&tracks=DNA%2Cky21gene%2CKH2013&highlight=	[ZBBX (HGNC:26245, zinc finger B-box domain containing)]
KY21.Chr3.395.	KH.L53.11.	F53F8.5	951.456	0.099063	0.0612245	1.61803	0.105656	0.999984	858.028	901.124	941.302	1007.75	942.004	1058.53	Chr3	2594112	2597204	-	[40..1167/1351]	http://ghost.zool.kyoto-u.ac.jp/jbrowse/?data=data%2Fht&loc=Chr3%3A2594112..2597204&tracks=DNA%2Cky21gene%2CKH2013&highlight=	[C19orf47 (HGNC:26723, chromosome 19 open reading frame 47)]
KY21.Chr2.140.	KH.C2.1016.	Ci-Ari-like	570.056	0.0989466	0.0634848	1.55859	0.119094	0.999984	561.948	532.887	507.16	653.848	603.959	560.531	Chr2	724059	732667	-	[1..3927/4327]	http://ghost.zool.kyoto-u.ac.jp/jbrowse/?data=data%2Fht&loc=Chr2%3A724059..732667&tracks=DNA%2Cky21gene%2CKH2013&highlight=	[TPCN1 (HGNC:18182, two pore segment channel 1)]
KY21.Chr1.1818.	KH.C1.1123.	KH2013:KH.C1.1123	646.915	0.0989449	0.059689	1.65768	0.097383	0.999984	472.174	659.712	605.576	569.69	752.526	821.814	Chr1	12455906	12457151	+	[81..359/425]	http://ghost.zool.kyoto-u.ac.jp/jbrowse/?data=data%2Fht&loc=Chr1%3A12455906..12457151&tracks=DNA%2Cky21gene%2CKH2013&highlight=	[B3GALT1 (HGNC:916, beta-1,3-galactosyltransferase 1)]
KY21.Chr3.704.	KH.C3.463.	SIPA1L1/2/3	3224.21	0.0987624	0.0593263	1.66473	0.0959662	0.999984	3191.28	2832.42	3162.01	3651.19	3341.69	3166.66	Chr3	4885919	4897652	-	[74..5437/5879]	http://ghost.zool.kyoto-u.ac.jp/jbrowse/?data=data%2Fht&loc=Chr3%3A4885919..4897652&tracks=DNA%2Cky21gene%2CKH2013&highlight=	[SIPA1L1 (HGNC:20284, signal induced proliferation associated 1 like 1)]
KY21.Chr2.1263.	KH.C2.160.	KH2013:KH.C2.160_DMBT1	1677.63	0.0986085	0.0621301	1.58713	0.112484	0.999984	1484.72	1646.5	1620.69	1666.99	1979.82	1667.08	Chr2	7694992	7702573	-	[33..2045/2239]	http://ghost.zool.kyoto-u.ac.jp/jbrowse/?data=data%2Fht&loc=Chr2%3A7694992..7702573&tracks=DNA%2Cky21gene%2CKH2013&highlight=	[UMOD (HGNC:12559, uromodulin)]
KY21.Chr14.267.	KH.S1163.2.	KH2013:KH.S1163.2_GBE1	821.048	0.0985557	0.0636631	1.54808	0.121603	0.999984	764.802	847.724	688.912	909.561	925.855	789.433	Chr14	2069629	2073809	+	[1..2427/2542]	http://ghost.zool.kyoto-u.ac.jp/jbrowse/?data=data%2Fht&loc=Chr14%3A2069629..2073809&tracks=DNA%2Cky21gene%2CKH2013&highlight=	[GBE1 (HGNC:4180, 1,4-alpha-glucan branching enzyme 1)]
KY21.Chr8.544.	KH.C8.788.	KH2013:KH.C8.788_SLC6A1	988.628	0.0982017	0.0636819	1.54207	0.123057	0.999984	942.622	960.087	859.553	1077.88	1195	896.626	Chr8	3249272	3256703	-	[3..1769/2182]	http://ghost.zool.kyoto-u.ac.jp/jbrowse/?data=data%2Fht&loc=Chr8%3A3249272..3256703&tracks=DNA%2Cky21gene%2CKH2013&highlight=	[SLC6A1 (HGNC:11042, solute carrier family 6 member 1)]
KY21.Chr2.902.	KH.C2.338.	CG5844	2829.22	0.0981897	0.0529715	1.85363	0.0637917	0.999984	2607.75	2723.4	2785.01	2836.58	2953.05	3069.52	Chr2	5325204	5329561	-	[1..558/657]	http://ghost.zool.kyoto-u.ac.jp/jbrowse/?data=data%2Fht&loc=Chr2%3A5325204..5329561&tracks=DNA%2Cky21gene%2CKH2013&highlight=	[ECI2 (HGNC:14601, enoyl-CoA delta isomerase 2)]
KY21.Chr1.1966.	KH.S521.5.	PLS1/3	14645.4	0.0981644	0.0500961	1.95952	0.0500517	0.999984	14017.6	13351.1	14717.2	14954.4	14968.7	15863.5	Chr1	13322630	13330335	+	[27..1943/2503]	http://ghost.zool.kyoto-u.ac.jp/jbrowse/?data=data%2Fht&loc=Chr1%3A13322630..13330335&tracks=DNA%2Cky21gene%2CKH2013&highlight=	[PLS3 (HGNC:9091, plastin 3)]
KY21.Chr6.282.	KH.C6.82.	MRM1	1242.54	0.0981036	0.058696	1.67138	0.094646	0.999984	1166.19	1128.07	1249.25	1276.41	1287.58	1347.73	Chr6	2066889	2071495	+	[322..1194/1407]	http://ghost.zool.kyoto-u.ac.jp/jbrowse/?data=data%2Fht&loc=Chr6%3A2066889..2071495&tracks=DNA%2Cky21gene%2CKH2013&highlight=	[MRM1 (HGNC:26202, mitochondrial rRNA methyltransferase 1)]
KY21.Chr11.330.	KH.C11.722.	DDHD2	1151.19	0.0980235	0.0563933	1.73821	0.0821735	0.999984	925.358	821.024	1269.09	1221.38	1007.67	1662.61	Chr11	1972593	1982511	-	[371..2809/3127]	http://ghost.zool.kyoto-u.ac.jp/jbrowse/?data=data%2Fht&loc=Chr11%3A1972593..1982511&tracks=DNA%2Cky21gene%2CKH2013&highlight=	[DDHD2 (HGNC:29106, DDHD domain containing 2)]
KY21.Chr11.919.	KH.C11.322.	KH2013:KH.C11.322_SLC17A5	1285.46	0.0977975	0.0574573	1.70209	0.0887383	0.999984	1223.16	1222.64	1227.82	1286.12	1334.95	1418.08	Chr11	6499528	6502569	-	[70..1581/1897]	http://ghost.zool.kyoto-u.ac.jp/jbrowse/?data=data%2Fht&loc=Chr11%3A6499528..6502569&tracks=DNA%2Cky21gene%2CKH2013&highlight=	[SLC17A5 (HGNC:10933, solute carrier family 17 member 5)]
KY21.Chr4.755.	KH.C4.285.	CKMT1/2	2939.04	0.0975548	0.0556481	1.75307	0.0795907	0.999984	2704.43	2876.92	2835.81	2971.45	3291.09	2954.51	Chr4	4731984	4744174	+	[79..1308/2346]	http://ghost.zool.kyoto-u.ac.jp/jbrowse/?data=data%2Fht&loc=Chr4%3A4731984..4744174&tracks=DNA%2Cky21gene%2CKH2013&highlight=	[CKMT2 (HGNC:1996, creatine kinase, mitochondrial 2)]
KY21.Chr7.1196.	KH.S534.10.	LTV1	3400.58	0.0975219	0.0568639	1.71501	0.0863442	0.999984	3229.26	3027.11	3467.58	3426.77	3531.17	3721.61	Chr7	8858039	8862807	+	[2..1342/2079]	http://ghost.zool.kyoto-u.ac.jp/jbrowse/?data=data%2Fht&loc=Chr7%3A8858039..8862807&tracks=DNA%2Cky21gene%2CKH2013&highlight=	[LTV1 (HGNC:21173, LTV1 ribosome biogenesis factor)]
KY21.Chr11.1293.	KH.S406.14.	KH2013:KH.S406.14	14322.7	0.0974499	0.0603712	1.61418	0.106489	0.999984	14419	12484.5	13863.2	16081.9	13451.8	15635.7	Chr11	8611175	8611776	-	[3..350/601]	http://ghost.zool.kyoto-u.ac.jp/jbrowse/?data=data%2Fht&loc=Chr11%3A8611175..8611776&tracks=DNA%2Cky21gene%2CKH2013&highlight=	[C15orf48 (HGNC:29898, chromosome 15 open reading frame 48)]
KY21.Chr1.508.	KH.C1.590.	KH2013:KH.C1.590	390.985	0.0971076	0.0600828	1.61623	0.106045	0.999984	302.123	400.5	353.187	352.819	468.31	468.97	Chr1	3639567	3640085	-	[1..216/303]	http://ghost.zool.kyoto-u.ac.jp/jbrowse/?data=data%2Fht&loc=Chr1%3A3639567..3640085&tracks=DNA%2Cky21gene%2CKH2013&highlight=	[FER1L4 (HGNC:15801, fer-1 like family member 4 (pseudogene))]
KY21.Chr7.887.	KH.C7.784.	KH2013:KH.C7.784	3599.72	0.0970153	0.0565259	1.7163	0.0861077	0.999984	3394.13	3277.42	3628.69	3658.75	3615.14	4024.21	Chr7	6689979	6691454	-	[87..770/1165]	http://ghost.zool.kyoto-u.ac.jp/jbrowse/?data=data%2Fht&loc=Chr7%3A6689979..6691454&tracks=DNA%2Cky21gene%2CKH2013&highlight=	[TMEM252 (HGNC:28537, transmembrane protein 252)]
KY21.Chr12.102.	KH.C12.91.	RBM15/19	2996.6	0.096941	0.0517453	1.87343	0.0610095	0.999984	2862.4	2741.2	3002.48	3112.79	3154.37	3106.37	Chr12	583128	585743	+	[21..2363/2615]	http://ghost.zool.kyoto-u.ac.jp/jbrowse/?data=data%2Fht&loc=Chr12%3A583128..585743&tracks=DNA%2Cky21gene%2CKH2013&highlight=	[RBM19 (HGNC:29098, RNA binding motif protein 19)]
KY21.Chr4.768.	KH.C4.341.	KH2013:KH.C4.341_FOXN1	1884.57	0.0968344	0.06082	1.59215	0.111352	0.999984	1817.05	1613.12	1928.64	2006.86	1887.24	2054.54	Chr4	4852814	4854437	+	[3..1499/1623]	http://ghost.zool.kyoto-u.ac.jp/jbrowse/?data=data%2Fht&loc=Chr4%3A4852814..4854437&tracks=DNA%2Cky21gene%2CKH2013&highlight=	Foxb (forkhead box b)
KY21.Chr3.471.	KH.S404.8.	KH2013:KH.S404.8_HSP-16.1/11/2/41/48/49	1419.23	0.0968333	0.0402768	2.4042	0.0162081	0.999984	1340.56	950.074	710.341	2409.31	1355.41	1749.7	Chr3	3167254	3168169	+	[53..721/881]	http://ghost.zool.kyoto-u.ac.jp/jbrowse/?data=data%2Fht&loc=Chr3%3A3167254..3168169&tracks=DNA%2Cky21gene%2CKH2013&highlight=	[CRYAB (HGNC:2389, crystallin alpha B)]
KY21.Chr5.326.	KH.C5.608.	RAVER1/2	2622.05	0.0968235	0.0547108	1.76973	0.0767714	0.999984	2568.04	2421.91	2526.28	2700.63	2898.14	2617.3	Chr5	2295460	2305528	+	[13..2601/3451]	http://ghost.zool.kyoto-u.ac.jp/jbrowse/?data=data%2Fht&loc=Chr5%3A2295460..2305528&tracks=DNA%2Cky21gene%2CKH2013&highlight=	[RAVER2 (HGNC:25577, ribonucleoprotein, PTB binding 2)]
KY21.Chr7.1083.	KH.C7.594.	E23	4410.97	0.0963055	0.0541464	1.77861	0.0753031	0.999984	4223.67	4011.67	4416.82	4401.07	4573.29	4839.32	Chr7	8126411	8141059	-	[2..2056/2501]	http://ghost.zool.kyoto-u.ac.jp/jbrowse/?data=data%2Fht&loc=Chr7%3A8126411..8141059&tracks=DNA%2Cky21gene%2CKH2013&highlight=	[ABCG2 (HGNC:74, ATP binding cassette subfamily G member 2 (Junior blood group))]
KY21.Chr5.708.	No equivalent		3873.53	0.0962772	0.0540156	1.7824	0.0746845	0.999984	3924.14	3592.26	3596.95	4227.36	3980.1	3920.37	Chr5	4649898	4662325	-	[2..3124/3588]	http://ghost.zool.kyoto-u.ac.jp/jbrowse/?data=data%2Fht&loc=Chr5%3A4649898..4662325&tracks=DNA%2Cky21gene%2CKH2013&highlight=	[SVEP1 (HGNC:15985, sushi, von Willebrand factor type A, EGF and pentraxin domain containing 1)]
KY21.Chr14.4.	KH.L40.13.	ZMAT2	2774.98	0.0961154	0.0531653	1.80786	0.0706282	0.999984	2643.14	2733.41	2592.15	2974.69	2744.19	2962.33	Chr14	19995	26704	-	[64..450/1107]	http://ghost.zool.kyoto-u.ac.jp/jbrowse/?data=data%2Fht&loc=Chr14%3A19995..26704&tracks=DNA%2Cky21gene%2CKH2013&highlight=	[ZMAT2 (HGNC:26433, zinc finger matrin-type 2)]
KY21.Chr8.1020.	KH.C8.304.	KH2013:KH.C8.304_CRG1	2965.76	0.0959449	0.0615842	1.55795	0.119246	0.999984	2699.25	3087.19	2642.15	3205.58	3330.92	2829.45	Chr8	6052895	6053908	-	[24..947/1013]	http://ghost.zool.kyoto-u.ac.jp/jbrowse/?data=data%2Fht&loc=Chr8%3A6052895..6053908&tracks=DNA%2Cky21gene%2CKH2013&highlight=	[COQ3 (HGNC:18175, coenzyme Q3, methyltransferase)]
KY21.Chr1.996.	KH.C1.85.	KH2013:KH.C1.85_BRP44	1745.09	0.0959358	0.0569578	1.68433	0.0921177	0.999984	1583.12	1733.27	1679.42	1771.65	1790.35	1912.73	Chr1	7357865	7359299	+	[97..507/923]	http://ghost.zool.kyoto-u.ac.jp/jbrowse/?data=data%2Fht&loc=Chr1%3A7357865..7359299&tracks=DNA%2Cky21gene%2CKH2013&highlight=	[MPC2 (HGNC:24515, mitochondrial pyruvate carrier 2)]
KY21.Chr5.629.	KH.C5.255.	KH2013:KH.C5.255_NFIL3	822.973	0.0957935	0.0633945	1.51107	0.130771	0.999984	694.019	719.787	873.045	780.086	884.945	985.954	Chr5	4129462	4132985	-	[1..861/951]	http://ghost.zool.kyoto-u.ac.jp/jbrowse/?data=data%2Fht&loc=Chr5%3A4129462..4132985&tracks=DNA%2Cky21gene%2CKH2013&highlight=	Nfil3 (nuclear factor, interleukin 3 regulated)
KY21.Chr14.802.	KH.S902.3.	UFM1	2435.99	0.0957543	0.0570345	1.67888	0.0931749	0.999984	2222.76	2478.65	2273.09	2629.42	2413.68	2598.32	Chr14	5707722	5709394	-	[39..308/874]	http://ghost.zool.kyoto-u.ac.jp/jbrowse/?data=data%2Fht&loc=Chr14%3A5707722..5709394&tracks=DNA%2Cky21gene%2CKH2013&highlight=	[UFM1 (HGNC:20597, ubiquitin fold modifier 1)]
KY21.Chr1.523.	No equivalent		376.39	0.0956877	0.0636831	1.50256	0.132952	0.999984	366	333.75	353.187	390.583	428.477	386.342	Chr1	3737748	3743098	+	[1..1518/1562]	http://ghost.zool.kyoto-u.ac.jp/jbrowse/?data=data%2Fht&loc=Chr1%3A3737748..3743098&tracks=DNA%2Cky21gene%2CKH2013&highlight=	[SLC16A12 (HGNC:23094, solute carrier family 16 member 12)]
KY21.Chr1.1954.	No equivalent		234.795	0.0954987	0.0612958	1.558	0.119234	0.999984	208.896	205.812	225.404	228.739	254.072	285.848	Chr1	13278779	13284127	-	[137..1204/1554]	http://ghost.zool.kyoto-u.ac.jp/jbrowse/?data=data%2Fht&loc=Chr1%3A13278779..13284127&tracks=DNA%2Cky21gene%2CKH2013&highlight=	[P4HA2 (HGNC:8547, prolyl 4-hydroxylase subunit alpha 2)]
KY21.Chr4.223.	KH.C4.530.	KH2013:KH.C4.530_DUR3	340.556	0.095401	0.0585215	1.63019	0.103062	0.999984	313.344	327.075	270.644	376.556	456.468	299.248	Chr4	1700347	1704741	-	[25..1941/2084]	http://ghost.zool.kyoto-u.ac.jp/jbrowse/?data=data%2Fht&loc=Chr4%3A1700347..1704741&tracks=DNA%2Cky21gene%2CKH2013&highlight=	[SLC5A12 (HGNC:28750, solute carrier family 5 member 12)]
KY21.Chr1.752.	KH.C1.514.	ARHGAP39	5156.64	0.0953793	0.048671	1.95968	0.0500337	0.999984	4985.89	4946.17	4916.83	5595.48	5360.27	5135.22	Chr1	5392808	5397890	-	[8..2131/2731]	http://ghost.zool.kyoto-u.ac.jp/jbrowse/?data=data%2Fht&loc=Chr1%3A5392808..5397890&tracks=DNA%2Cky21gene%2CKH2013&highlight=	[ARHGAP39 (HGNC:29351, Rho GTPase activating protein 39)]
KY21.Chr4.633.	KH.C4.293.	C9ORF82	3367.11	0.0953221	0.0561858	1.69655	0.0897817	0.999984	3232.71	3278.54	3137.41	3762.33	3258.79	3532.91	Chr4	3954171	3957357	+	[551..1552/1802]	http://ghost.zool.kyoto-u.ac.jp/jbrowse/?data=data%2Fht&loc=Chr4%3A3954171..3957357&tracks=DNA%2Cky21gene%2CKH2013&highlight=	[CAAP1 (HGNC:25834, caspase activity and apoptosis inhibitor 1)]
KY21.Chr5.568.	KH.C5.79.	VSTM2A	622.752	0.0953042	0.0630409	1.51178	0.130589	0.999984	594.75	558.475	606.37	634.427	711.616	630.876	Chr5	3791188	3796106	+	[1..714/1077]	http://ghost.zool.kyoto-u.ac.jp/jbrowse/?data=data%2Fht&loc=Chr5%3A3791188..3796106&tracks=DNA%2Cky21gene%2CKH2013&highlight=	[BSG (HGNC:1116, basigin (Ok blood group))]
KY21.Chr11.1164.	KH.C11.444.	RIN1/2/3	1710.05	0.0952228	0.0608911	1.56382	0.117859	0.999984	1649.59	1652.06	1567.51	1990.68	1670.85	1729.61	Chr11	7922847	7934211	+	[30..3278/3573]	http://ghost.zool.kyoto-u.ac.jp/jbrowse/?data=data%2Fht&loc=Chr11%3A7922847..7934211&tracks=DNA%2Cky21gene%2CKH2013&highlight=	[RIN2 (HGNC:18750, Ras and Rab interactor 2)]
KY21.Chr6.192.	KH.L153.83.	SLC2A3/5/7	418.521	0.0952214	0.0628477	1.51511	0.129744	0.999984	426.424	353.775	376.203	443.452	507.067	404.208	Chr6	1421387	1426402	-	[49..1506/2051]	http://ghost.zool.kyoto-u.ac.jp/jbrowse/?data=data%2Fht&loc=Chr6%3A1421387..1426402&tracks=DNA%2Cky21gene%2CKH2013&highlight=	[SLC2A3 (HGNC:11007, solute carrier family 2 member 3)]
KY21.Chr11.620.	KH.L116.32.	KH2013:KH.L116.32_LGR3	881.255	0.094789	0.0606767	1.5622	0.118241	0.999984	863.207	786.537	859.553	898.772	954.923	924.541	Chr11	4334731	4338197	+	[1..2991/3466]	http://ghost.zool.kyoto-u.ac.jp/jbrowse/?data=data%2Fht&loc=Chr11%3A4334731..4338197&tracks=DNA%2Cky21gene%2CKH2013&highlight=	[SORL1 (HGNC:11185, sortilin related receptor 1)]
KY21.Chr4.163.	KH.C4.434.	SNX27	2140.34	0.0945884	0.0531648	1.77915	0.0752146	0.999984	2000.91	2054.79	2093.72	2272.29	2139.16	2281.2	Chr4	1293312	1302201	+	[52..1815/2505]	http://ghost.zool.kyoto-u.ac.jp/jbrowse/?data=data%2Fht&loc=Chr4%3A1293312..1302201&tracks=DNA%2Cky21gene%2CKH2013&highlight=	[SNX27 (HGNC:20073, sorting nexin 27)]
KY21.Chr2.1112.	KH.C2.590.	KH2013:KH.C2.590_MTBP	450.232	0.0945295	0.0636881	1.48426	0.137741	0.999984	418.656	419.412	424.618	516.821	491.995	429.889	Chr2	6707685	6710435	+	[1..2400/2750]	http://ghost.zool.kyoto-u.ac.jp/jbrowse/?data=data%2Fht&loc=Chr2%3A6707685..6710435&tracks=DNA%2Cky21gene%2CKH2013&highlight=	[MTBP (HGNC:7417, MDM2 binding protein)]
KY21.Chr14.663.	KH.C14.116.	KH2013:KH.C14.116_VWA1/2	83.1	0.0944571	0.0514888	1.83452	0.0665772	0.999984	74.2358	68.975	66.6689	102.501	96.8918	89.3276	Chr14	4878382	4883332	-	[283..1551/1715]	http://ghost.zool.kyoto-u.ac.jp/jbrowse/?data=data%2Fht&loc=Chr14%3A4878382..4883332&tracks=DNA%2Cky21gene%2CKH2013&highlight=	[COL12A1 (HGNC:2188, collagen type XII alpha 1 chain)]
KY21.Chr8.890.	KH.C8.662.	FOXI1/2	1053.78	0.0942547	0.0622785	1.51344	0.130168	0.999984	988.372	1009.04	993.684	1059.54	1238.06	1033.97	Chr8	5381945	5385669	-	[86..2320/3310]	http://ghost.zool.kyoto-u.ac.jp/jbrowse/?data=data%2Fht&loc=Chr8%3A5381945..5385669&tracks=DNA%2Cky21gene%2CKH2013&highlight=	Foxi.a (forkhead box i.a)
KY21.Chr4.505.	KH.C4.759.	AKR1A1	337.724	0.094185	0.0620324	1.51832	0.128934	0.999984	278.816	327.075	322.233	317.214	406.946	374.059	Chr4	3334334	3336818	+	[26..1198/1449]	http://ghost.zool.kyoto-u.ac.jp/jbrowse/?data=data%2Fht&loc=Chr4%3A3334334..3336818&tracks=DNA%2Cky21gene%2CKH2013&highlight=	[AKR1A1 (HGNC:380, aldo-keto reductase family 1 member A1)]
KY21.Chr1.1749.	KH.C1.874.	KH2013:KH.C1.874_CG14331	1336.33	0.0939016	0.0630726	1.48879	0.136544	0.999984	1035.85	1215.96	1454.02	1294.75	1401.7	1615.71	Chr1	11951443	11959542	-	[1..1074/1244]	http://ghost.zool.kyoto-u.ac.jp/jbrowse/?data=data%2Fht&loc=Chr1%3A11951443..11959542&tracks=DNA%2Cky21gene%2CKH2013&highlight=	[JMJD6 (HGNC:19355, jumonji domain containing 6, arginine demethylase and lysine hydroxylase)]
KY21.Chr5.353.	KH.C5.342.	EIF5B	7805.16	0.0938282	0.0514578	1.8234	0.0682428	0.999984	7283.74	7165.61	8005.83	8111.6	8204.58	8059.59	Chr5	2475439	2478964	+	[41..3043/3508]	http://ghost.zool.kyoto-u.ac.jp/jbrowse/?data=data%2Fht&loc=Chr5%3A2475439..2478964&tracks=DNA%2Cky21gene%2CKH2013&highlight=	[EIF5B (HGNC:30793, eukaryotic translation initiation factor 5B)]
KY21.Chr10.399.	KH.S590.7.	WDR43	5297.74	0.0937774	0.051929	1.80588	0.0709373	0.999984	4920.28	4927.26	5389.86	5384	5671.4	5493.65	Chr10	2845236	2858904	-	[6..1904/2159]	http://ghost.zool.kyoto-u.ac.jp/jbrowse/?data=data%2Fht&loc=Chr10%3A2845236..2858904&tracks=DNA%2Cky21gene%2CKH2013&highlight=	[WDR43 (HGNC:28945, WD repeat domain 43)]
KY21.Chr3.1591.	KH.C1.1149.	KH2013:KH.C1.1149	433.349	0.0936872	0.063677	1.47129	0.141213	0.999984	396.212	404.95	415.887	440.215	439.243	503.585	Chr3	10443426	10445378	+	[3..1151/1553]	http://ghost.zool.kyoto-u.ac.jp/jbrowse/?data=data%2Fht&loc=Chr3%3A10443426..10445378&tracks=DNA%2Cky21gene%2CKH2013&highlight=	[TAF4B (HGNC:11538, TATA-box binding protein associated factor 4b)]
KY21.Chr9.756.	KH.C9.307.	MFSD9	3550.57	0.0934657	0.059306	1.57599	0.115028	0.999984	3369.1	3140.59	3634.25	3556.24	3594.69	4008.58	Chr9	5572229	5574689	-	[58..1287/1588]	http://ghost.zool.kyoto-u.ac.jp/jbrowse/?data=data%2Fht&loc=Chr9%3A5572229..5574689&tracks=DNA%2Cky21gene%2CKH2013&highlight=	[MFSD9 (HGNC:28158, major facilitator superfamily domain containing 9)]
KY21.Chr11.957.	KH.C11.165.	KH2013:KH.C11.165_FAM55C	745.027	0.0933807	0.0634443	1.47185	0.141061	0.999984	657.764	736.475	683.356	779.008	929.085	684.473	Chr11	6778923	6784457	-	[11..1810/2452]	http://ghost.zool.kyoto-u.ac.jp/jbrowse/?data=data%2Fht&loc=Chr11%3A6778923..6784457&tracks=DNA%2Cky21gene%2CKH2013&highlight=	[NXPE3 (HGNC:28238, neurexophilin and PC-esterase domain family member 3)]
KY21.Chr1.279.	KH.C1.749.	KH2013:KH.C1.749_MASP1/2	278.477	0.0933672	0.0629949	1.48214	0.138303	0.999984	237.382	259.212	275.406	289.161	299.288	310.414	Chr1	2124247	2131747	-	[1..1977/2545]	http://ghost.zool.kyoto-u.ac.jp/jbrowse/?data=data%2Fht&loc=Chr1%3A2124247..2131747&tracks=DNA%2Cky21gene%2CKH2013&highlight=	[MASP1 (HGNC:6901, MBL associated serine protease 1)]
KY21.Chr14.546.	KH.C14.167.	TFB1M	1157.34	0.0933523	0.0593295	1.57345	0.115614	0.999984	1113.54	1140.31	1054.8	1262.38	1225.14	1147.86	Chr14	4020297	4023401	+	[33..1223/1288]	http://ghost.zool.kyoto-u.ac.jp/jbrowse/?data=data%2Fht&loc=Chr14%3A4020297..4023401&tracks=DNA%2Cky21gene%2CKH2013&highlight=	[TFB1M (HGNC:17037, transcription factor B1, mitochondrial)]
KY21.Chr5.900.	KH.L170.43.	KH2013:KH.L170.43_GAL10	1154.94	0.0932726	0.0636752	1.46482	0.14297	0.999984	1053.98	1138.09	1045.27	1193.33	1441.53	1057.42	Chr5	6057633	6061137	+	[23..1129/1908]	http://ghost.zool.kyoto-u.ac.jp/jbrowse/?data=data%2Fht&loc=Chr5%3A6057633..6061137&tracks=DNA%2Cky21gene%2CKH2013&highlight=	[GALE (HGNC:4116, UDP-galactose-4-epimerase)]
KY21.Chr3.1213.	KH.C3.428.	KH2013:KH.C3.428_JMJD5/7	242.359	0.0932501	0.0573276	1.62662	0.103818	0.999984	176.958	225.837	241.278	225.502	284.216	300.364	Chr3	8190055	8192029	-	[2..937/975]	http://ghost.zool.kyoto-u.ac.jp/jbrowse/?data=data%2Fht&loc=Chr3%3A8190055..8192029&tracks=DNA%2Cky21gene%2CKH2013&highlight=	[JMJD7 (HGNC:34397, jumonji domain containing 7)]
KY21.Chr1.543.	KH.C1.324.	KH2013:KH.C1.324_CDIPT	1823.56	0.0930812	0.0634042	1.46806	0.142088	0.999984	1602.11	1658.74	1886.57	1767.33	1828.03	2198.58	Chr1	3857937	3861250	+	[49..720/959]	http://ghost.zool.kyoto-u.ac.jp/jbrowse/?data=data%2Fht&loc=Chr1%3A3857937..3861250&tracks=DNA%2Cky21gene%2CKH2013&highlight=	[CDIPT (HGNC:1769, CDP-diacylglycerol--inositol 3-phosphatidyltransferase)]
KY21.Chr11.302.	KH.C11.615.	NOL12	1766.58	0.0927862	0.0560956	1.65407	0.0981131	0.999984	1635.78	1761.09	1673.07	1919.47	1768.81	1841.27	Chr11	1781995	1783022	+	[37..588/1012]	http://ghost.zool.kyoto-u.ac.jp/jbrowse/?data=data%2Fht&loc=Chr11%3A1781995..1783022&tracks=DNA%2Cky21gene%2CKH2013&highlight=	[NOL12 (HGNC:28585, nucleolar protein 12)]
KY21.Chr4.668.	KH.C4.810.	Ci-HSF	748.27	0.092723	0.0602469	1.53905	0.123792	0.999984	724.231	714.225	697.643	769.297	786.977	797.249	Chr4	4164344	4167168	+	[486..1991/2824]	http://ghost.zool.kyoto-u.ac.jp/jbrowse/?data=data%2Fht&loc=Chr4%3A4164344..4167168&tracks=DNA%2Cky21gene%2CKH2013&highlight=	[HSF1 (HGNC:5224, heat shock transcription factor 1)]
KY21.Chr4.981.	KH.L96.75.	ABCF1	3552.73	0.0926027	0.0542804	1.706	0.0880072	0.999984	3488.22	3161.72	3556.47	3777.43	3668.97	3663.55	Chr4	6192595	6195200	+	[2..1579/2011]	http://ghost.zool.kyoto-u.ac.jp/jbrowse/?data=data%2Fht&loc=Chr4%3A6192595..6195200&tracks=DNA%2Cky21gene%2CKH2013&highlight=	[ABCF1 (HGNC:70, ATP binding cassette subfamily F member 1)]
KY21.Chr1.995.	KH.C1.1044.	KH2013:KH.C1.1044_SLC7A6/7	2797.54	0.0923047	0.0546498	1.68902	0.0912154	0.999984	2691.48	2616.6	2728.66	2783.71	2856.16	3108.6	Chr1	7355689	7357865	+	[37..1497/2176]	http://ghost.zool.kyoto-u.ac.jp/jbrowse/?data=data%2Fht&loc=Chr1%3A7355689..7357865&tracks=DNA%2Cky21gene%2CKH2013&highlight=	[SLC7A6 (HGNC:11064, solute carrier family 7 member 6)]
KY21.Chr14.713.	KH.C14.34.	KH2013:KH.C14.34	196.331	0.0921345	0.0604107	1.52513	0.127226	0.999984	170.052	185.787	178.577	230.897	222.851	189.821	Chr14	5184735	5203166	-	[360..590/812]	http://ghost.zool.kyoto-u.ac.jp/jbrowse/?data=data%2Fht&loc=Chr14%3A5184735..5203166&tracks=DNA%2Cky21gene%2CKH2013&highlight=	[MIF4GD (HGNC:24030, MIF4G domain containing)]
KY21.Chr9.242.	KH.C9.354.	KH2013:KH.C9.354_DRD2	1342.14	0.0921237	0.0588773	1.56467	0.117659	0.999984	1243.02	1268.25	1328.62	1315.25	1467.37	1430.36	Chr9	1643481	1649460	+	[81..1865/2203]	http://ghost.zool.kyoto-u.ac.jp/jbrowse/?data=data%2Fht&loc=Chr9%3A1643481..1649460&tracks=DNA%2Cky21gene%2CKH2013&highlight=	[DRD2 (HGNC:3023, dopamine receptor D2)]
KY21.Chr9.987.	KH.C9.235.	RGS2/21/3	1016.4	0.0919625	0.0622511	1.47728	0.139599	0.999984	998.731	973.437	831.774	1207.35	1227.3	859.778	Chr9	7030497	7043329	-	[49..891/1314]	http://ghost.zool.kyoto-u.ac.jp/jbrowse/?data=data%2Fht&loc=Chr9%3A7030497..7043329&tracks=DNA%2Cky21gene%2CKH2013&highlight=	[RGS5 (HGNC:10001, regulator of G protein signaling 5)]
KY21.Chr2.1218.	KH.C2.90.	TRAM/1/2	33838.3	0.0918832	0.046658	1.96929	0.0489198	0.999984	34200.3	31933.2	31536	35495.6	35609.9	34254.9	Chr2	7418438	7422972	+	[19..1173/2160]	http://ghost.zool.kyoto-u.ac.jp/jbrowse/?data=data%2Fht&loc=Chr2%3A7418438..7422972&tracks=DNA%2Cky21gene%2CKH2013&highlight=	[TRAM1 (HGNC:20568, translocation associated membrane protein 1)]
KY21.Chr6.608.	KH.C11.547.	LRMP	217.26	0.0918213	0.0578618	1.58691	0.112533	0.999984	202.854	198.025	180.165	284.845	241.153	196.521	Chr6	4135680	4138218	+	[46..2181/2516]	http://ghost.zool.kyoto-u.ac.jp/jbrowse/?data=data%2Fht&loc=Chr6%3A4135680..4138218&tracks=DNA%2Cky21gene%2CKH2013&highlight=	[MYH13 (HGNC:7571, myosin heavy chain 13)]
KY21.Chr14.606.	KH.C14.284.	TMEM33	1206.25	0.0916682	0.0597075	1.53529	0.124714	0.999984	1127.35	1228.2	1094.48	1218.14	1260.67	1308.65	Chr14	4501082	4504576	-	[1..843/1394]	http://ghost.zool.kyoto-u.ac.jp/jbrowse/?data=data%2Fht&loc=Chr14%3A4501082..4504576&tracks=DNA%2Cky21gene%2CKH2013&highlight=	[TMEM33 (HGNC:25541, transmembrane protein 33)]
KY21.Chr6.437.	KH.C6.14.	RNMTL1	1256.89	0.0915071	0.0590358	1.55003	0.121135	0.999984	1161.01	1238.21	1198.45	1395.09	1248.83	1299.72	Chr6	3078129	3081212	+	[2..1276/1940]	http://ghost.zool.kyoto-u.ac.jp/jbrowse/?data=data%2Fht&loc=Chr6%3A3078129..3081212&tracks=DNA%2Cky21gene%2CKH2013&highlight=	[MRM3 (HGNC:18485, mitochondrial rRNA methyltransferase 3)]
KY21.Chr10.1065.	KH.S391.3.	KH2013:KH.S391.3_FUT3/4/5/6/7/9	114.77	0.0914231	0.0558475	1.63701	0.101628	0.999984	96.6792	103.462	102.384	137.028	118.423	130.642	Chr10	7475534	7477693	+	[2..1048/1171]	http://ghost.zool.kyoto-u.ac.jp/jbrowse/?data=data%2Fht&loc=Chr10%3A7475534..7477693&tracks=DNA%2Cky21gene%2CKH2013&highlight=	[FUT4 (HGNC:4015, fucosyltransferase 4)]
KY21.Chr4.444.	KH.C4.105.	KH2013:KH.C4.105_SARDH	8622.4	0.0913998	0.0452663	2.01916	0.043471	0.999984	8125.37	8185.77	8593.15	8922.98	9122.9	8784.26	Chr4	2979921	2994859	-	[43..2850/3254]	http://ghost.zool.kyoto-u.ac.jp/jbrowse/?data=data%2Fht&loc=Chr4%3A2979921..2994859&tracks=DNA%2Cky21gene%2CKH2013&highlight=	[SARDH (HGNC:10536, sarcosine dehydrogenase)]
KY21.Chr14.540.	KH.C14.46.	ATX-1	1014.93	0.0913848	0.0607396	1.50454	0.132444	0.999984	928.811	1043.52	926.222	1092.98	1051.81	1046.25	Chr14	4005435	4007273	-	[6..515/1063]	http://ghost.zool.kyoto-u.ac.jp/jbrowse/?data=data%2Fht&loc=Chr14%3A4005435..4007273&tracks=DNA%2Cky21gene%2CKH2013&highlight=	[ATXN1L (HGNC:33279, ataxin 1 like)]
KY21.Chr1.1181.	KH.C1.756.	SLC25A11	3938.33	0.0913541	0.0509905	1.79159	0.0731988	0.999984	3747.18	3711.3	3887.43	3991.06	3994.1	4298.89	Chr1	8526235	8529656	+	[2..943/1301]	http://ghost.zool.kyoto-u.ac.jp/jbrowse/?data=data%2Fht&loc=Chr1%3A8526235..8529656&tracks=DNA%2Cky21gene%2CKH2013&highlight=	[SLC25A11 (HGNC:10981, solute carrier family 25 member 11)]
KY21.Chr6.466.	KH.C6.208.	KH2013:KH.C6.208_DHFR	133.062	0.0912733	0.052263	1.74642	0.0807377	0.999984	93.2264	117.925	129.369	129.475	177.635	150.74	Chr6	3283078	3285689	+	[3..593/1366]	http://ghost.zool.kyoto-u.ac.jp/jbrowse/?data=data%2Fht&loc=Chr6%3A3283078..3285689&tracks=DNA%2Cky21gene%2CKH2013&highlight=	[DHFR (HGNC:2861, dihydrofolate reductase)]
KY21.Chr3.1465.	KH.C3.19.	NOP2	8666.92	0.0911282	0.0523337	1.74129	0.0816327	0.999984	8149.54	7945.47	8857.44	8765.45	8937.73	9345.9	Chr3	9539398	9548025	-	[351..2435/2491]	http://ghost.zool.kyoto-u.ac.jp/jbrowse/?data=data%2Fht&loc=Chr3%3A9539398..9548025&tracks=DNA%2Cky21gene%2CKH2013&highlight=	[NSUN5 (HGNC:16385, NOP2/Sun RNA methyltransferase 5)]
KY21.Chr4.1033.	KH.C4.34.	BCAT1/2	6605.28	0.0909927	0.063594	1.43084	0.152477	0.999984	5944.91	5486.85	7197.86	6815.78	6339.95	7846.32	Chr4	6516597	6523990	+	[60..1301/2275]	http://ghost.zool.kyoto-u.ac.jp/jbrowse/?data=data%2Fht&loc=Chr4%3A6516597..6523990&tracks=DNA%2Cky21gene%2CKH2013&highlight=	[BCAT1 (HGNC:976, branched chain amino acid transaminase 1)]
KY21.Chr7.106.	KH.L141.5.	PDSS1	1369.86	0.0909265	0.0577582	1.57426	0.115427	0.999984	1288.77	1268.25	1369.09	1398.33	1398.47	1496.24	Chr7	663672	668242	+	[58..1284/1366]	http://ghost.zool.kyoto-u.ac.jp/jbrowse/?data=data%2Fht&loc=Chr7%3A663672..668242&tracks=DNA%2Cky21gene%2CKH2013&highlight=	[PDSS1 (HGNC:17759, decaprenyl diphosphate synthase subunit 1)]
KY21.Chr1.618.	KH.C1.755.	Ci-pem	4404.62	0.0908959	0.0586645	1.54942	0.121281	0.999984	3823.15	4572.37	4221.57	4409.7	4707.87	4693.05	Chr1	4381892	4386386	+	[180..1409/2145]	http://ghost.zool.kyoto-u.ac.jp/jbrowse/?data=data%2Fht&loc=Chr1%3A4381892..4386386&tracks=DNA%2Cky21gene%2CKH2013&highlight=	[CEP120 (HGNC:26690, centrosomal protein 120)]
KY21.Chr2.507.	KH.C2.839.	GSTZ1	200.403	0.0904344	0.0610675	1.48089	0.138635	0.999984	194.222	165.762	188.102	226.581	207.779	219.969	Chr2	2881700	2883619	+	[2..607/1347]	http://ghost.zool.kyoto-u.ac.jp/jbrowse/?data=data%2Fht&loc=Chr2%3A2881700..2883619&tracks=DNA%2Cky21gene%2CKH2013&highlight=	[GSTZ1 (HGNC:4643, glutathione S-transferase zeta 1)]
KY21.Chr1.2066.	KH.C1.722.	CCDC57	1068.68	0.0904156	0.0589762	1.53309	0.125254	0.999984	1016.86	992.349	1050.04	1092.98	1085.19	1174.66	Chr1	14094437	14097874	+	[3..2606/3417]	http://ghost.zool.kyoto-u.ac.jp/jbrowse/?data=data%2Fht&loc=Chr1%3A14094437..14097874&tracks=DNA%2Cky21gene%2CKH2013&highlight=	[CCDC57 (HGNC:27564, coiled-coil domain containing 57)]
KY21.Chr7.1056.	KH.C7.582.	KH2013:KH.C7.582_SRM	3596.11	0.090407	0.0564131	1.60259	0.109026	0.999984	3295.73	3434.29	3596.15	3492.59	3790.62	3967.26	Chr7	7892820	7897841	+	[2..892/1199]	http://ghost.zool.kyoto-u.ac.jp/jbrowse/?data=data%2Fht&loc=Chr7%3A7892820..7897841&tracks=DNA%2Cky21gene%2CKH2013&highlight=	[SRM (HGNC:11296, spermidine synthase)]
KY21.Chr8.311.	KH.C8.829.	NARG2	988.643	0.0902162	0.0609968	1.47903	0.139132	0.999984	941.759	883.324	995.272	1036.88	991.526	1083.1	Chr8	1965236	1976961	-	[88..3150/3614]	http://ghost.zool.kyoto-u.ac.jp/jbrowse/?data=data%2Fht&loc=Chr8%3A1965236..1976961&tracks=DNA%2Cky21gene%2CKH2013&highlight=	[ICE2 (HGNC:29885, interactor of little elongation complex ELL subunit 2)]
KY21.Chr4.92.	KH.C4.213.	CCNB1/2	17531.9	0.0901373	0.0583961	1.54355	0.122697	0.999984	17642.2	15126.7	17476.8	19261.6	17120.8	18563.4	Chr4	807925	810453	-	[254..1573/1866]	http://ghost.zool.kyoto-u.ac.jp/jbrowse/?data=data%2Fht&loc=Chr4%3A807925..810453&tracks=DNA%2Cky21gene%2CKH2013&highlight=	[CCNB1 (HGNC:1579, cyclin B1)]
KY21.Chr12.476.	KH.C12.495.	DDX51	2163.66	0.0896042	0.0547519	1.63655	0.101725	0.999984	2084.65	1960.22	2177.06	2271.21	2219.9	2268.92	Chr12	3382559	3390370	+	[51..1964/2149]	http://ghost.zool.kyoto-u.ac.jp/jbrowse/?data=data%2Fht&loc=Chr12%3A3382559..3390370&tracks=DNA%2Cky21gene%2CKH2013&highlight=	[DDX51 (HGNC:20082, DEAD-box helicase 51)]
KY21.Chr9.46.	KH.S1742.2.	CA12/9	1244.6	0.0895879	0.0632028	1.41747	0.156346	0.999984	1053.11	1157	1316.71	1225.7	1365.1	1349.96	Chr9	221562	225324	+	[177..1019/1507]	http://ghost.zool.kyoto-u.ac.jp/jbrowse/?data=data%2Fht&loc=Chr9%3A221562..225324&tracks=DNA%2Cky21gene%2CKH2013&highlight=	[CA9 (HGNC:1383, carbonic anhydrase 9)]
KY21.Chr2.773.	KH.C2.630.	CTU1	1359.26	0.0895066	0.0560536	1.5968	0.11031	0.999984	1302.58	1322.76	1281.79	1429.62	1457.68	1361.13	Chr2	4420985	4422489	+	[184..1257/1504]	http://ghost.zool.kyoto-u.ac.jp/jbrowse/?data=data%2Fht&loc=Chr2%3A4420985..4422489&tracks=DNA%2Cky21gene%2CKH2013&highlight=	[CTU1 (HGNC:29590, cytosolic thiouridylase subunit 1)]
KY21.Chr2.64.	KH.C2.451.	RRAS/2	3900.07	0.0894955	0.0482446	1.85504	0.0635909	0.999984	3824.87	3660.12	3774.73	4075.22	3927.35	4138.1	Chr2	378660	383392	-	[11..619/2179]	http://ghost.zool.kyoto-u.ac.jp/jbrowse/?data=data%2Fht&loc=Chr2%3A378660..383392&tracks=DNA%2Cky21gene%2CKH2013&highlight=	[RRAS2 (HGNC:17271, RAS related 2)]
KY21.Chr14.633.	KH.C14.448.	TFAP4	2339.01	0.0894635	0.0620375	1.44209	0.149277	0.999984	2344.47	1985.81	2330.24	2683.37	2359.85	2330.33	Chr14	4623864	4632834	+	[82..2190/2717]	http://ghost.zool.kyoto-u.ac.jp/jbrowse/?data=data%2Fht&loc=Chr14%3A4623864..4632834&tracks=DNA%2Cky21gene%2CKH2013&highlight=	{AP4}
KY21.Chr2.739.	KH.C2.6.	POLR1D	1425.32	0.0888844	0.059625	1.49072	0.136034	0.999984	1348.33	1276.04	1454.81	1496.51	1428.62	1547.6	Chr2	4217927	4223120	+	[66..443/748]	http://ghost.zool.kyoto-u.ac.jp/jbrowse/?data=data%2Fht&loc=Chr2%3A4217927..4223120&tracks=DNA%2Cky21gene%2CKH2013&highlight=
KY21.Chr10.888.	KH.C10.40.	PSAT1	1892.25	0.0886765	0.0559015	1.5863	0.112671	0.999984	1804.1	1836.74	1800.85	1947.52	2091.79	1872.53	Chr10	6204684	6208540	-	[2..1327/1718]	http://ghost.zool.kyoto-u.ac.jp/jbrowse/?data=data%2Fht&loc=Chr10%3A6204684..6208540&tracks=DNA%2Cky21gene%2CKH2013&highlight=	[PSAT1 (HGNC:19129, phosphoserine aminotransferase 1)]
KY21.Chr9.394.	KH.C9.541.	RGS17/18/19/20	2359.07	0.088669	0.0577746	1.53474	0.124848	0.999984	2201.18	2159.36	2408.81	2385.58	2390	2609.48	Chr9	2618005	2622044	+	[33..731/1418]	http://ghost.zool.kyoto-u.ac.jp/jbrowse/?data=data%2Fht&loc=Chr9%3A2618005..2622044&tracks=DNA%2Cky21gene%2CKH2013&highlight=	[RGS4 (HGNC:10000, regulator of G protein signaling 4)]
KY21.Chr9.20.	KH.L93.6.	NOP5/58	16355.4	0.0886641	0.0533841	1.66087	0.0967395	0.999984	15523.9	14860.8	16728.3	16286.9	16946.4	17786.2	Chr9	107068	111778	-	[123..1853/2084]	http://ghost.zool.kyoto-u.ac.jp/jbrowse/?data=data%2Fht&loc=Chr9%3A107068..111778&tracks=DNA%2Cky21gene%2CKH2013&highlight=	[NOP58 (HGNC:29926, NOP58 ribonucleoprotein)]
KY21.Chr4.333.	KH.C4.42.	CAPN1/11/2/3/8/9	4355.38	0.0886312	0.049457	1.79209	0.0731191	0.999984	4168.43	4028.36	4374.75	4496.02	4590.52	4474.2	Chr4	2307350	2325228	+	[1..2229/3898]	http://ghost.zool.kyoto-u.ac.jp/jbrowse/?data=data%2Fht&loc=Chr4%3A2307350..2325228&tracks=DNA%2Cky21gene%2CKH2013&highlight=	[CAPN3 (HGNC:1480, calpain 3)]
KY21.Chr4.843.	KH.C4.699.	F41E6.1	4372.75	0.0886311	0.0563912	1.57172	0.116016	0.999984	4309.13	3999.43	4258.08	4664.33	4199.72	4805.83	Chr4	5251745	5253623	-	[44..1330/1878]	http://ghost.zool.kyoto-u.ac.jp/jbrowse/?data=data%2Fht&loc=Chr4%3A5251745..5253623&tracks=DNA%2Cky21gene%2CKH2013&highlight=	[WIPI2 (HGNC:32225, WD repeat domain, phosphoinositide interacting 2)]
KY21.Chr8.906.	KH.C8.118.	ZGC:92664	1507.59	0.0882056	0.0559122	1.57757	0.114663	0.999984	1419.98	1454.04	1461.95	1636.78	1503.98	1568.82	Chr8	5459319	5461632	+	[163..819/1249]	http://ghost.zool.kyoto-u.ac.jp/jbrowse/?data=data%2Fht&loc=Chr8%3A5459319..5461632&tracks=DNA%2Cky21gene%2CKH2013&highlight=	[C17orf49 (HGNC:28737, chromosome 17 open reading frame 49)]
KY21.Chr9.1022.	KH.C9.228.	SOB	1922.02	0.0881636	0.0556444	1.58441	0.1131	0.999984	1921.5	1733.27	1872.29	1999.31	1967.98	2037.79	Chr9	7239778	7245539	-	[193..1671/2231]	http://ghost.zool.kyoto-u.ac.jp/jbrowse/?data=data%2Fht&loc=Chr9%3A7239778..7245539&tracks=DNA%2Cky21gene%2CKH2013&highlight=	[ZIM3 (HGNC:16366, zinc finger imprinted 3)]
KY21.Chr4.631.	KH.C4.618.	KH2013:KH.C4.618	2299.41	0.0880841	0.0531777	1.65641	0.0976384	0.999984	2166.65	2180.5	2278.65	2290.63	2449.21	2430.83	Chr4	3945695	3949433	-	[27..1772/1882]	http://ghost.zool.kyoto-u.ac.jp/jbrowse/?data=data%2Fht&loc=Chr4%3A3945695..3949433&tracks=DNA%2Cky21gene%2CKH2013&highlight=	[IQGAP1 (HGNC:6110, IQ motif containing GTPase activating protein 1)]
KY21.Chr8.621.	KH.S910.3.	HDAC11	1520.69	0.0880661	0.0592732	1.48577	0.137341	0.999984	1457.09	1527.46	1375.44	1537.51	1691.3	1535.32	Chr8	3706839	3711315	+	[55..1131/1915]	http://ghost.zool.kyoto-u.ac.jp/jbrowse/?data=data%2Fht&loc=Chr8%3A3706839..3711315&tracks=DNA%2Cky21gene%2CKH2013&highlight=	[HDAC11 (HGNC:19086, histone deacetylase 11)]
KY21.Chr5.484.	KH.C5.70.	KH2013:KH.C5.70	413.211	0.0880389	0.0629223	1.39917	0.161762	0.999984	343.557	419.412	388.108	414.32	497.378	416.49	Chr5	3287113	3288559	-	[14..943/1446]	http://ghost.zool.kyoto-u.ac.jp/jbrowse/?data=data%2Fht&loc=Chr5%3A3287113..3288559&tracks=DNA%2Cky21gene%2CKH2013&highlight=	[B3GAT3 (HGNC:923, beta-1,3-glucuronyltransferase 3)]
KY21.Chr2.1164.	KH.C2.731.	KH2013:KH.C2.731_TECTA	804.653	0.0880013	0.0634674	1.38656	0.165576	0.999984	736.316	734.25	807.17	883.666	916.166	750.352	Chr2	7003713	7008883	+	[7..1500/1602]	http://ghost.zool.kyoto-u.ac.jp/jbrowse/?data=data%2Fht&loc=Chr2%3A7003713..7008883&tracks=DNA%2Cky21gene%2CKH2013&highlight=	[TECTA (HGNC:11720, tectorin alpha)]
KY21.Chr3.109.	KH.L14.2.	F27E11.1/2	2665.38	0.0878714	0.0574956	1.52831	0.126434	0.999984	2552.5	2378.52	2722.31	2647.76	2857.23	2833.92	Chr3	634777	645706	-	[1..1941/4032]	http://ghost.zool.kyoto-u.ac.jp/jbrowse/?data=data%2Fht&loc=Chr3%3A634777..645706&tracks=DNA%2Cky21gene%2CKH2013&highlight=	[SLC28A3 (HGNC:16484, solute carrier family 28 member 3)]
KY21.Chr14.711.	KH.C14.193.	EIF3J	3117.4	0.0878138	0.0596592	1.47193	0.141041	0.999984	2774.35	3140.59	3016.77	3153.79	3070.39	3548.54	Chr14	5179305	5180867	-	[546..1265/1562]	http://ghost.zool.kyoto-u.ac.jp/jbrowse/?data=data%2Fht&loc=Chr14%3A5179305..5180867&tracks=DNA%2Cky21gene%2CKH2013&highlight=	[EIF3J (HGNC:3270, eukaryotic translation initiation factor 3 subunit J)]
KY21.Chr4.773.	KH.C4.286.	DDX49	2192.4	0.0877702	0.0547924	1.60187	0.109185	0.999984	2058.75	2230.56	2025.47	2318.68	2286.65	2234.31	Chr4	4873548	4876395	-	[34..1407/1471]	http://ghost.zool.kyoto-u.ac.jp/jbrowse/?data=data%2Fht&loc=Chr4%3A4873548..4876395&tracks=DNA%2Cky21gene%2CKH2013&highlight=	[DDX49 (HGNC:18684, DEAD-box helicase 49)]
KY21.Chr12.560.	KH.C12.179.	KH2013:KH.C12.179	881.96	0.0876677	0.0636795	1.3767	0.168604	0.999984	752.717	789.874	938.921	871.798	900.017	1038.43	Chr12	4007396	4013739	-	[18..596/1014]	http://ghost.zool.kyoto-u.ac.jp/jbrowse/?data=data%2Fht&loc=Chr12%3A4007396..4013739&tracks=DNA%2Cky21gene%2CKH2013&highlight=	[USP47 (HGNC:20076, ubiquitin specific peptidase 47)]
KY21.Chr12.152.	KH.L57.12.	KDELR/2/3	294.506	0.087554	0.0619903	1.41238	0.157838	0.999984	289.174	232.512	291.28	298.871	336.968	318.23	Chr12	955181	959046	+	[88..762/1038]	http://ghost.zool.kyoto-u.ac.jp/jbrowse/?data=data%2Fht&loc=Chr12%3A955181..959046&tracks=DNA%2Cky21gene%2CKH2013&highlight=	[KDELR2 (HGNC:6305, KDEL endoplasmic reticulum protein retention receptor 2)]
KY21.Chr10.1178.	KH.L130.10.	KH2013:KH.L130.10	2427.41	0.0874878	0.0525799	1.6639	0.0961321	0.999984	2370.37	2392.99	2238.17	2587.34	2462.13	2513.46	Chr10	8312492	8315513	+	[1..1407/1453]	http://ghost.zool.kyoto-u.ac.jp/jbrowse/?data=data%2Fht&loc=Chr10%3A8312492..8315513&tracks=DNA%2Cky21gene%2CKH2013&highlight=	[BBS7 (HGNC:18758, Bardet-Biedl syndrome 7)]
KY21.Chr10.650.	KH.C10.157.	KH2013:KH.C10.157	4181.68	0.0867315	0.0570311	1.52078	0.128316	0.999984	3953.49	3771.37	4296.18	4104.36	4427.96	4536.73	Chr10	4731729	4742547	-	[5..2452/2461]	http://ghost.zool.kyoto-u.ac.jp/jbrowse/?data=data%2Fht&loc=Chr10%3A4731729..4742547&tracks=DNA%2Cky21gene%2CKH2013&highlight=	[NOC2L (HGNC:24517, NOC2 like nucleolar associated transcriptional repressor)]
KY21.Chr1.1583.	KH.C1.1297.	GTPBP4	12459.9	0.086658	0.0561743	1.54266	0.122913	0.999984	11799.2	11118.3	12933.8	12477.1	12827.4	13603.5	Chr1	10981453	10986408	-	[79..2046/2215]	http://ghost.zool.kyoto-u.ac.jp/jbrowse/?data=data%2Fht&loc=Chr1%3A10981453..10986408&tracks=DNA%2Cky21gene%2CKH2013&highlight=	[GTPBP4 (HGNC:21535, GTP binding protein 4)]
KY21.Chr3.1019.	KH.C3.831.	SSB	1769.84	0.086593	0.0572317	1.51303	0.130273	0.999984	1620.24	1676.54	1790.54	1761.94	1887.24	1882.58	Chr3	6904872	6906585	+	[18..1172/1713]	http://ghost.zool.kyoto-u.ac.jp/jbrowse/?data=data%2Fht&loc=Chr3%3A6904872..6906585&tracks=DNA%2Cky21gene%2CKH2013&highlight=	[SSB (HGNC:11316, small RNA binding exonuclease protection factor La)]
KY21.Chr14.281.	KH.C14.611.	INCENP	5876.91	0.0865791	0.0495931	1.74579	0.0808476	0.999984	5648.83	5475.72	5854.17	6240.69	5839.35	6202.69	Chr14	2158726	2179592	+	[23..3445/3781]	http://ghost.zool.kyoto-u.ac.jp/jbrowse/?data=data%2Fht&loc=Chr14%3A2158726..2179592&tracks=DNA%2Cky21gene%2CKH2013&highlight=	[INCENP (HGNC:6058, inner centromere protein)]
KY21.Chr14.685.	KH.C14.273.	SRP68	8939.25	0.0865646	0.04839	1.78889	0.073632	0.999984	8988.58	8162.41	8689.18	9271.48	9204.72	9319.1	Chr14	4999902	5004033	+	[17..1942/2256]	http://ghost.zool.kyoto-u.ac.jp/jbrowse/?data=data%2Fht&loc=Chr14%3A4999902..5004033&tracks=DNA%2Cky21gene%2CKH2013&highlight=	[SRP68 (HGNC:11302, signal recognition particle 68)]
KY21.Chr14.327.	KH.C14.245.	KH2013:KH.C14.245_TMED6	644.762	0.0864929	0.0629842	1.37325	0.169676	0.999984	530.873	572.937	693.674	620.401	684.702	765.984	Chr14	2507137	2511551	-	[35..823/1177]	http://ghost.zool.kyoto-u.ac.jp/jbrowse/?data=data%2Fht&loc=Chr14%3A2507137..2511551&tracks=DNA%2Cky21gene%2CKH2013&highlight=	[TMED6 (HGNC:28331, transmembrane p24 trafficking protein 6)]
KY21.Chr2.319.	KH.C2.821.	CCNA1/2	21717.5	0.0861899	0.0603327	1.42858	0.153126	0.999984	20127.4	19444.3	22632.5	22845.9	20565.8	24689	Chr2	1807571	1811666	-	[558..1841/2551]	http://ghost.zool.kyoto-u.ac.jp/jbrowse/?data=data%2Fht&loc=Chr2%3A1807571..1811666&tracks=DNA%2Cky21gene%2CKH2013&highlight=	[CCNA1 (HGNC:1577, cyclin A1)]
KY21.Chr3.1365.	KH.C3.706.	KH2013:KH.C3.706_BAI3	1403.24	0.0861406	0.062316	1.38232	0.166874	0.999984	1202.45	1145.87	1543.7	1322.8	1412.47	1792.14	Chr3	8944483	8951261	-	[38..1903/1978]	http://ghost.zool.kyoto-u.ac.jp/jbrowse/?data=data%2Fht&loc=Chr3%3A8944483..8951261&tracks=DNA%2Cky21gene%2CKH2013&highlight=	[ADGRB3 (HGNC:945, adhesion G protein-coupled receptor B3)]
KY21.Chr3.304.	KH.C3.200.	KH2013:KH.C3.200_PIPOX	477.658	0.0859472	0.0598476	1.4361	0.150974	0.999984	374.632	422.75	505.573	453.162	482.306	627.527	Chr3	1873640	1877460	-	[59..1141/1148]	http://ghost.zool.kyoto-u.ac.jp/jbrowse/?data=data%2Fht&loc=Chr3%3A1873640..1877460&tracks=DNA%2Cky21gene%2CKH2013&highlight=	[PIPOX (HGNC:17804, pipecolic acid and sarcosine oxidase)]
KY21.Chr4.387.	KH.C4.356.	KH2013:KH.C4.356_HEBP2	1047.46	0.0858734	0.0610146	1.40742	0.159302	0.999984	978.877	1060.21	959.556	1059.54	1169.16	1057.42	Chr4	2698393	2700836	-	[61..777/1104]	http://ghost.zool.kyoto-u.ac.jp/jbrowse/?data=data%2Fht&loc=Chr4%3A2698393..2700836&tracks=DNA%2Cky21gene%2CKH2013&highlight=	[HEBP2 (HGNC:15716, heme binding protein 2)]
KY21.Chr8.718.	KH.C8.438.	PPAN	4545.39	0.0858653	0.0493943	1.73836	0.0821467	0.999984	4352.29	4277.56	4507.3	4777.63	4522.69	4834.86	Chr8	4342564	4345697	-	[25..1407/1476]	http://ghost.zool.kyoto-u.ac.jp/jbrowse/?data=data%2Fht&loc=Chr8%3A4342564..4345697&tracks=DNA%2Cky21gene%2CKH2013&highlight=	[PPAN (HGNC:9227, peter pan homolog)]
KY21.Chr10.781.	KH.C10.383.	TTF2	1401.88	0.0858648	0.0606812	1.41501	0.157064	0.999984	1413.07	1215.96	1382.59	1463.07	1412.47	1524.15	Chr10	5576990	5585731	+	[12..3194/3587]	http://ghost.zool.kyoto-u.ac.jp/jbrowse/?data=data%2Fht&loc=Chr10%3A5576990..5585731&tracks=DNA%2Cky21gene%2CKH2013&highlight=	[TTF2 (HGNC:12398, transcription termination factor 2)]
KY21.Chr14.382.	KH.C14.139.	GABRA1	415.084	0.0858272	0.0627905	1.36688	0.171662	0.999984	354.778	396.05	405.569	380.872	459.698	493.535	Chr14	2836637	2840444	-	[1..957/1133]	http://ghost.zool.kyoto-u.ac.jp/jbrowse/?data=data%2Fht&loc=Chr14%3A2836637..2840444&tracks=DNA%2Cky21gene%2CKH2013&highlight=	[GABRP (HGNC:4089, gamma-aminobutyric acid type A receptor subunit pi)]
KY21.Chr10.904.	No equivalent		71.1819	0.0858237	0.0435175	1.97216	0.0485909	0.999984	47.4764	65.6375	53.9701	63.6585	94.7387	101.61	Chr10	6288337	6290144	-	[1..1224/1227]	http://ghost.zool.kyoto-u.ac.jp/jbrowse/?data=data%2Fht&loc=Chr10%3A6288337..6290144&tracks=DNA%2Cky21gene%2CKH2013&highlight=	[SLC7A8 (HGNC:11066, solute carrier family 7 member 8)]
KY21.Chr9.1048.	No equivalent		252.325	0.0857254	0.0615344	1.39313	0.16358	0.999984	258.099	212.487	225.404	292.398	249.766	275.799	Chr9	7363959	7367258	+	[465..1301/1573]	http://ghost.zool.kyoto-u.ac.jp/jbrowse/?data=data%2Fht&loc=Chr9%3A7363959..7367258&tracks=DNA%2Cky21gene%2CKH2013&highlight=	[TOR1AIP1 (HGNC:29456, torsin 1A interacting protein 1)]
KY21.Chr4.856.	KH.C4.798.	DNAJC11	2431.27	0.0856648	0.0534564	1.60252	0.109041	0.999984	2328.07	2230.56	2452.46	2504.26	2504.11	2568.17	Chr4	5305197	5312399	+	[140..1882/2294]	http://ghost.zool.kyoto-u.ac.jp/jbrowse/?data=data%2Fht&loc=Chr4%3A5305197..5312399&tracks=DNA%2Cky21gene%2CKH2013&highlight=	[DNAJC11 (HGNC:25570, DnaJ heat shock protein family (Hsp40) member C11)]
KY21.Chr12.935.	KH.S115.13.	KH2013:KH.S115.13	244.929	0.0855587	0.0607752	1.40779	0.159193	0.999984	218.391	215.825	238.103	267.582	229.311	300.364	Chr12	6709614	6710732	-	[13..930/1118]	http://ghost.zool.kyoto-u.ac.jp/jbrowse/?data=data%2Fht&loc=Chr12%3A6709614..6710732&tracks=DNA%2Cky21gene%2CKH2013&highlight=	[MTERF4 (HGNC:28785, mitochondrial transcription termination factor 4)]
KY21.Chr3.1171.	KH.C3.107.	PPP1R3D	1976.62	0.0854568	0.0635478	1.34477	0.178701	0.999984	1803.24	1798.91	1951.65	2567.92	1902.31	1835.68	Chr3	7988501	7995532	+	[1..1494/2689]	http://ghost.zool.kyoto-u.ac.jp/jbrowse/?data=data%2Fht&loc=Chr3%3A7988501..7995532&tracks=DNA%2Cky21gene%2CKH2013&highlight=	[PPP1R3B (HGNC:14942, protein phosphatase 1 regulatory subunit 3B)]
KY21.Chr3.1100.	KH.C3.532.	LIPE	1882.65	0.0854445	0.0608313	1.40461	0.160136	0.999984	1811.01	1875.67	1704.82	2004.7	2118.7	1780.97	Chr3	7557919	7564222	-	[24..2189/2580]	http://ghost.zool.kyoto-u.ac.jp/jbrowse/?data=data%2Fht&loc=Chr3%3A7557919..7564222&tracks=DNA%2Cky21gene%2CKH2013&highlight=	[LIPE (HGNC:6621, lipase E, hormone sensitive type)]
KY21.Chr3.1315.	KH.C3.339.	RABGGTA	1401.1	0.0851971	0.056906	1.49715	0.134353	0.999984	1344.01	1287.16	1399.25	1423.15	1452.3	1500.7	Chr3	8738250	8744078	-	[177..1853/2490]	http://ghost.zool.kyoto-u.ac.jp/jbrowse/?data=data%2Fht&loc=Chr3%3A8738250..8744078&tracks=DNA%2Cky21gene%2CKH2013&highlight=	[RABGGTA (HGNC:9795, Rab geranylgeranyltransferase subunit alpha)]
KY21.Chr10.960.	KH.L147.5.	TMEM164	1345.86	0.0851504	0.0600686	1.41755	0.156322	0.999984	1228.34	1257.12	1372.27	1376.75	1350.03	1490.65	Chr10	6780019	6784800	+	[14..1036/1778]	http://ghost.zool.kyoto-u.ac.jp/jbrowse/?data=data%2Fht&loc=Chr10%3A6780019..6784800&tracks=DNA%2Cky21gene%2CKH2013&highlight=	[TMEM164 (HGNC:26217, transmembrane protein 164)]
KY21.Chr8.1049.	KH.C8.80.	KH2013:KH.C8.80_SI:DKEY-29D8.3	3122.97	0.0850154	0.0516471	1.64608	0.0997464	0.999984	3012.59	2957.02	3050.1	3307.01	3074.7	3336.39	Chr8	6201874	6204358	-	[3..938/1149]	http://ghost.zool.kyoto-u.ac.jp/jbrowse/?data=data%2Fht&loc=Chr8%3A6201874..6204358&tracks=DNA%2Cky21gene%2CKH2013&highlight=	[ANO4 (HGNC:23837, anoctamin 4)]
KY21.Chr9.57.	KH.C9.346.	ANKRD40	234.37	0.0849717	0.0626633	1.356	0.175098	0.999984	225.297	208.037	219.055	249.239	243.306	261.283	Chr9	379727	382053	-	[31..873/1273]	http://ghost.zool.kyoto-u.ac.jp/jbrowse/?data=data%2Fht&loc=Chr9%3A379727..382053&tracks=DNA%2Cky21gene%2CKH2013&highlight=	[ANKRD40 (HGNC:28233, ankyrin repeat domain 40)]
KY21.Chr11.270.	KH.C11.715.	SLIT1/3	722.397	0.084774	0.0626402	1.35335	0.175945	0.999984	779.476	641.912	590.496	857.771	667.477	797.249	Chr11	1608263	1614058	+	[52..1494/1761]	http://ghost.zool.kyoto-u.ac.jp/jbrowse/?data=data%2Fht&loc=Chr11%3A1608263..1614058&tracks=DNA%2Cky21gene%2CKH2013&highlight=	[RTN4RL2 (HGNC:23053, reticulon 4 receptor like 2)]
KY21.Chr5.165.	KH.C5.112.	DPYD	3144.67	0.0844038	0.0602663	1.40052	0.161359	0.999984	2899.51	2861.35	3254.87	3045.9	3554.85	3251.53	Chr5	1159346	1182956	+	[1..3324/3741]	http://ghost.zool.kyoto-u.ac.jp/jbrowse/?data=data%2Fht&loc=Chr5%3A1159346..1182956&tracks=DNA%2Cky21gene%2CKH2013&highlight=	[DPYD (HGNC:3012, dihydropyrimidine dehydrogenase)]
KY21.Chr3.701.	KH.C3.723.	MRPL18	495.466	0.0843427	0.0630807	1.33706	0.181203	0.999984	481.67	448.337	479.381	538.4	511.373	513.634	Chr3	4879129	4880536	+	[52..711/1147]	http://ghost.zool.kyoto-u.ac.jp/jbrowse/?data=data%2Fht&loc=Chr3%3A4879129..4880536&tracks=DNA%2Cky21gene%2CKH2013&highlight=	[MRPL18 (HGNC:14477, mitochondrial ribosomal protein L18)]
KY21.Chr8.1199.	KH.C8.265.	CECR5	6586.6	0.0841982	0.0495709	1.69854	0.0894058	0.999984	6594.9	6083.15	6371.64	7065.02	6664	6740.89	Chr8	7138097	7145159	-	[103..1443/2023]	http://ghost.zool.kyoto-u.ac.jp/jbrowse/?data=data%2Fht&loc=Chr8%3A7138097..7145159&tracks=DNA%2Cky21gene%2CKH2013&highlight=	[HDHD5 (HGNC:1843, haloacid dehalogenase like hydrolase domain containing 5)]
KY21.Chr8.393.	KH.C8.651.	SLC20A1	5319.61	0.0840288	0.0526379	1.59636	0.110409	0.999984	5262.11	4804.88	5294.62	5347.31	5698.31	5510.4	Chr8	2358739	2368409	+	[184..2442/2991]	http://ghost.zool.kyoto-u.ac.jp/jbrowse/?data=data%2Fht&loc=Chr8%3A2358739..2368409&tracks=DNA%2Cky21gene%2CKH2013&highlight=	[SLC20A1 (HGNC:10946, solute carrier family 20 member 1)]
KY21.Chr3.848.	No equivalent		127.637	0.0838892	0.0496469	1.68972	0.0910823	0.999984	121.712	103.462	98.416	190.976	119.5	131.758	Chr3	5789404	5794816	+	[1..1044/1606]	http://ghost.zool.kyoto-u.ac.jp/jbrowse/?data=data%2Fht&loc=Chr3%3A5789404..5794816&tracks=DNA%2Cky21gene%2CKH2013&highlight=	[FRRS1 (HGNC:27622, ferric chelate reductase 1)]
KY21.Chr1.230.	KH.C1.983.	KLF10/11/2/4	2388.87	0.0838518	0.0636841	1.31668	0.187945	0.999984	2543.87	1879.01	2320.71	2517.21	2289.88	2782.56	Chr1	1758875	1761953	-	[2..1885/2208]	http://ghost.zool.kyoto-u.ac.jp/jbrowse/?data=data%2Fht&loc=Chr1%3A1758875..1761953&tracks=DNA%2Cky21gene%2CKH2013&highlight=	{pem4 // Ci-ZF212}
KY21.Chr4.37.	KH.C4.408.	CBS	5944.55	0.0838362	0.0587698	1.42652	0.153719	0.999984	5485.68	5460.15	6138.3	5869.53	5976.07	6737.54	Chr4	453255	462229	-	[3..1661/1889]	http://ghost.zool.kyoto-u.ac.jp/jbrowse/?data=data%2Fht&loc=Chr4%3A453255..462229&tracks=DNA%2Cky21gene%2CKH2013&highlight=	[CBS (HGNC:1550, cystathionine beta-synthase)]
KY21.Chr3.154.	KH.C3.827.	Y51H4A.1	974.143	0.0837534	0.0611953	1.36863	0.171116	0.999984	996.141	867.749	924.634	1050.9	1020.59	984.837	Chr3	965943	980341	-	[20..2710/3265]	http://ghost.zool.kyoto-u.ac.jp/jbrowse/?data=data%2Fht&loc=Chr3%3A965943..980341&tracks=DNA%2Cky21gene%2CKH2013&highlight=	{STAT-a}
KY21.Chr7.726.	KH.C7.482.	KH2013:KH.C7.482	548.492	0.0836675	0.0635275	1.31703	0.187829	0.999984	496.344	528.437	531.764	616.085	524.292	594.029	Chr7	5403427	5404509	+	[51..494/1082]	http://ghost.zool.kyoto-u.ac.jp/jbrowse/?data=data%2Fht&loc=Chr7%3A5403427..5404509&tracks=DNA%2Cky21gene%2CKH2013&highlight=	[BOLA3 (HGNC:24415, bolA family member 3)]
KY21.Chr2.534.	KH.C2.383.	C4ORF33	207.247	0.0836196	0.0615589	1.35837	0.174347	0.999984	177.821	204.7	191.276	228.739	213.162	227.785	Chr2	2976255	2978159	-	[3..596/1300]	http://ghost.zool.kyoto-u.ac.jp/jbrowse/?data=data%2Fht&loc=Chr2%3A2976255..2978159&tracks=DNA%2Cky21gene%2CKH2013&highlight=	[C4orf33 (HGNC:27025, chromosome 4 open reading frame 33)]
KY21.Chr8.1252.	KH.C8.40.	EIF3E	7623.96	0.0832027	0.0599377	1.38815	0.165091	0.999984	6859.91	7082.17	7943.13	7425.39	7743.81	8689.34	Chr8	7509388	7514181	+	[2..1378/1595]	http://ghost.zool.kyoto-u.ac.jp/jbrowse/?data=data%2Fht&loc=Chr8%3A7509388..7514181&tracks=DNA%2Cky21gene%2CKH2013&highlight=	[EIF3E (HGNC:3277, eukaryotic translation initiation factor 3 subunit E)]
KY21.Chr10.490.	KH.C10.601.	NOC3L	2300.02	0.0831964	0.0511724	1.62581	0.103991	0.999984	2207.22	2214.99	2228.65	2453.55	2391.07	2304.65	Chr10	3555877	3558604	-	[32..1927/2727]	http://ghost.zool.kyoto-u.ac.jp/jbrowse/?data=data%2Fht&loc=Chr10%3A3555877..3558604&tracks=DNA%2Cky21gene%2CKH2013&highlight=	[NOC3L (HGNC:24034, NOC3 like DNA replication regulator)]
KY21.Chr9.281.	KH.C9.161.	KH2013:KH.C9.161	4876.68	0.0827738	0.0529676	1.56272	0.118117	0.999984	4865.04	4559.02	4665.24	5159.58	4750.93	5260.28	Chr9	1912812	1917210	+	[3..572/1033]	http://ghost.zool.kyoto-u.ac.jp/jbrowse/?data=data%2Fht&loc=Chr9%3A1912812..1917210&tracks=DNA%2Cky21gene%2CKH2013&highlight=	[GALC (HGNC:4115, galactosylceramidase)]
KY21.Chr1.2134.	KH.L65.20.	IFRD1/2	3717.22	0.0826589	0.0477072	1.73263	0.0831616	0.999984	3662.59	3587.81	3517.58	3916.62	3869.21	3749.53	Chr1	14693459	14703002	+	[68..1384/2131]	http://ghost.zool.kyoto-u.ac.jp/jbrowse/?data=data%2Fht&loc=Chr1%3A14693459..14703002&tracks=DNA%2Cky21gene%2CKH2013&highlight=	[IFRD1 (HGNC:5456, interferon related developmental regulator 1)]
KY21.Chr3.312.	KH.L44.25.	4933432B09RIK	953.111	0.0824523	0.0633094	1.30237	0.192789	0.999984	925.358	966.762	821.456	1068.17	1031.36	905.559	Chr3	1930166	1937233	+	[160..1905/2125]	http://ghost.zool.kyoto-u.ac.jp/jbrowse/?data=data%2Fht&loc=Chr3%3A1930166..1937233&tracks=DNA%2Cky21gene%2CKH2013&highlight=	[FAM227A (HGNC:44197, family with sequence similarity 227 member A)]
KY21.Chr2.2.	KH.S733.1.	KH2013:KH.S733.1_ITLN3	442.332	0.0823295	0.0545012	1.5106	0.13089	0.999984	399.665	414.962	356.361	484.452	652.405	346.145	Chr2	29737	40278	-	[91..1854/2061]	http://ghost.zool.kyoto-u.ac.jp/jbrowse/?data=data%2Fht&loc=Chr2%3A29737..40278&tracks=DNA%2Cky21gene%2CKH2013&highlight=	[ITLN1 (HGNC:18259, intelectin 1)]
KY21.Chr8.1006.	KH.C8.504.	VPRBP	3630.03	0.0822976	0.0605505	1.35916	0.174097	0.999984	3449.38	3204	3760.44	3633.93	3604.38	4128.05	Chr8	6003277	6017224	+	[17..4600/5030]	http://ghost.zool.kyoto-u.ac.jp/jbrowse/?data=data%2Fht&loc=Chr8%3A6003277..6017224&tracks=DNA%2Cky21gene%2CKH2013&highlight=	[DCAF1 (HGNC:30911, DDB1 and CUL4 associated factor 1)]
KY21.Chr4.194.	KH.C4.579.	CLK2/3	9162.63	0.0822779	0.0590779	1.3927	0.16371	0.999984	9070.58	8024.46	9249.52	9760.25	8757.94	10113	Chr4	1537873	1541520	-	[91..1611/1804]	http://ghost.zool.kyoto-u.ac.jp/jbrowse/?data=data%2Fht&loc=Chr4%3A1537873..1541520&tracks=DNA%2Cky21gene%2CKH2013&highlight=	[CLK2 (HGNC:2069, CDC like kinase 2)]
KY21.Chr1.1552.	KH.C1.169.	GLD-2	1555.25	0.082164	0.0617689	1.33018	0.183458	0.999984	1423.43	1407.31	1619.9	1535.36	1586.87	1758.64	Chr1	10776320	10782427	-	[2..2158/2520]	http://ghost.zool.kyoto-u.ac.jp/jbrowse/?data=data%2Fht&loc=Chr1%3A10776320..10782427&tracks=DNA%2Cky21gene%2CKH2013&highlight=	[TENT2 (HGNC:26776, terminal nucleotidyltransferase 2)]
KY21.Chr4.296.	KH.C4.568.	MBTPS2	877.393	0.0821156	0.0608839	1.34873	0.177425	0.999984	876.156	808.787	830.98	913.877	961.382	873.178	Chr4	2036453	2043045	+	[132..1688/2412]	http://ghost.zool.kyoto-u.ac.jp/jbrowse/?data=data%2Fht&loc=Chr4%3A2036453..2043045&tracks=DNA%2Cky21gene%2CKH2013&highlight=	[MBTPS2 (HGNC:15455, membrane bound transcription factor peptidase, site 2)]
KY21.Chr5.172.	KH.C5.123.	ANKS1B	868.078	0.0819581	0.0622419	1.31677	0.187917	0.999984	802.783	894.449	786.535	940.851	853.724	930.124	Chr5	1222247	1225547	-	[63..680/1235]	http://ghost.zool.kyoto-u.ac.jp/jbrowse/?data=data%2Fht&loc=Chr5%3A1222247..1225547&tracks=DNA%2Cky21gene%2CKH2013&highlight=	[ANKS1A (HGNC:20961, ankyrin repeat and sterile alpha motif domain containing 1A)]
KY21.Chr11.1006.	KH.C11.468.	KH2013:KH.C11.468_ZBTB44	1194.8	0.0819485	0.0599872	1.3661	0.171908	0.999984	1224.03	1066.89	1139.72	1272.09	1214.38	1251.7	Chr11	6988871	7004205	+	[129..2321/3000]	http://ghost.zool.kyoto-u.ac.jp/jbrowse/?data=data%2Fht&loc=Chr11%3A6988871..7004205&tracks=DNA%2Cky21gene%2CKH2013&highlight=	[ZBTB44 (HGNC:25001, zinc finger and BTB domain containing 44)]
KY21.Chr3.975.	KH.C3.623.	KIF15	3102.43	0.0818595	0.0536808	1.52493	0.127276	0.999984	3088.56	2822.41	3050.9	3319.95	3109.15	3223.61	Chr3	6654476	6672049	-	[54..3905/4056]	http://ghost.zool.kyoto-u.ac.jp/jbrowse/?data=data%2Fht&loc=Chr3%3A6654476..6672049&tracks=DNA%2Cky21gene%2CKH2013&highlight=	[KIF15 (HGNC:17273, kinesin family member 15)]
KY21.Chr12.660.	KH.C12.287.	KH2013:KH.C12.287_FRRS1	810.934	0.0817721	0.0609331	1.342	0.179596	0.999984	743.222	846.612	650.022	889.061	1041.05	695.639	Chr12	4818605	4822838	-	[40..753/1341]	http://ghost.zool.kyoto-u.ac.jp/jbrowse/?data=data%2Fht&loc=Chr12%3A4818605..4822838&tracks=DNA%2Cky21gene%2CKH2013&highlight=	[FRRS1 (HGNC:27622, ferric chelate reductase 1)]
KY21.Chr14.215.	KH.C14.414.	BX548044.10/12/13/14/15/2/5/8	6959.78	0.0817646	0.0625796	1.30657	0.191359	0.999984	7749.88	6551.51	5127.16	8427.74	7579.09	6323.28	Chr14	1622750	1628444	-	[780..2678/3088]	http://ghost.zool.kyoto-u.ac.jp/jbrowse/?data=data%2Fht&loc=Chr14%3A1622750..1628444&tracks=DNA%2Cky21gene%2CKH2013&highlight=	[PIM1 (HGNC:8986, Pim-1 proto-oncogene, serine/threonine kinase)]
KY21.Chr8.651.	KH.C8.770.	ZNF91	2729.06	0.0817551	0.0589956	1.38578	0.165813	0.999984	2679.4	2390.76	2777.87	2995.19	2805.56	2725.61	Chr8	3892964	3903447	-	[157..3153/3284]	http://ghost.zool.kyoto-u.ac.jp/jbrowse/?data=data%2Fht&loc=Chr8%3A3892964..3903447&tracks=DNA%2Cky21gene%2CKH2013&highlight=	{Ci-ZF075}
KY21.Chr4.119.	KH.C4.343.	KH2013:KH.C4.343_ACTA1	20432.2	0.0816854	0.0633494	1.28944	0.197244	0.999984	17151.1	16989	23289.7	19210.8	20783.3	25169.2	Chr4	961551	963296	-	[39..1193/1383]	http://ghost.zool.kyoto-u.ac.jp/jbrowse/?data=data%2Fht&loc=Chr4%3A961551..963296&tracks=DNA%2Cky21gene%2CKH2013&highlight=	Acta.f (actin alpha.f)
KY21.Chr3.81.	KH.L37.26.	CHRM3/5	123.325	0.081561	0.0570407	1.42987	0.152753	0.999984	112.217	105.687	114.29	143.501	130.266	133.991	Chr3	466290	470070	-	[22..1239/1342]	http://ghost.zool.kyoto-u.ac.jp/jbrowse/?data=data%2Fht&loc=Chr3%3A466290..470070&tracks=DNA%2Cky21gene%2CKH2013&highlight=	[CHRM1 (HGNC:1950, cholinergic receptor muscarinic 1)]
KY21.Chr9.858.	KH.C9.786.	RRP1B	4304.71	0.0814684	0.0549281	1.48318	0.138026	0.999984	4117.5	3877.06	4432.69	4373.02	4436.57	4591.44	Chr9	6226586	6231611	-	[6..2333/2428]	http://ghost.zool.kyoto-u.ac.jp/jbrowse/?data=data%2Fht&loc=Chr9%3A6226586..6231611&tracks=DNA%2Cky21gene%2CKH2013&highlight=	[RRP1B (HGNC:23818, ribosomal RNA processing 1B)]
KY21.Chr10.49.	KH.S1334.1.	KH2013:KH.S1334.1_GNL2	6697.33	0.0813802	0.0555367	1.46534	0.142828	0.999984	6302.28	6064.23	6962.14	6760.75	6854.56	7240	Chr10	340695	351727	-	[1..2127/2135]	http://ghost.zool.kyoto-u.ac.jp/jbrowse/?data=data%2Fht&loc=Chr10%3A340695..351727&tracks=DNA%2Cky21gene%2CKH2013&highlight=	[GNL2 (HGNC:29925, G protein nucleolar 2)]
KY21.Chr2.66.	KH.C2.799.	EIF2B2	1507.44	0.0813781	0.0567183	1.43478	0.151351	0.999984	1396.67	1511.89	1439.73	1600.09	1503.98	1592.26	Chr2	391608	395148	+	[51..407/653]	http://ghost.zool.kyoto-u.ac.jp/jbrowse/?data=data%2Fht&loc=Chr2%3A391608..395148&tracks=DNA%2Cky21gene%2CKH2013&highlight=	[EIF2B2 (HGNC:3258, eukaryotic translation initiation factor 2B subunit beta)]
KY21.Chr1.861.	KH.L171.18.	EGLN1/2/3	2330.62	0.0813688	0.0599415	1.35747	0.174632	0.999984	2142.48	2239.46	2315.16	2642.37	2214.52	2429.71	Chr1	6273828	6276274	-	[73..1068/1437]	http://ghost.zool.kyoto-u.ac.jp/jbrowse/?data=data%2Fht&loc=Chr1%3A6273828..6276274&tracks=DNA%2Cky21gene%2CKH2013&highlight=	[EGLN1 (HGNC:1232, egl-9 family hypoxia inducible factor 1)]
KY21.Chr4.161.	KH.C4.758.	UFC1	2633.51	0.0813341	0.0617943	1.31621	0.188104	0.999984	2441.15	2647.75	2454.05	2796.66	2428.75	3032.67	Chr4	1289868	1292358	+	[67..576/914]	http://ghost.zool.kyoto-u.ac.jp/jbrowse/?data=data%2Fht&loc=Chr4%3A1289868..1292358&tracks=DNA%2Cky21gene%2CKH2013&highlight=	[UFC1 (HGNC:26941, ubiquitin-fold modifier conjugating enzyme 1)]
KY21.Chr14.482.	KH.C14.583.	DDI1/2	1488.83	0.0810167	0.0588833	1.37588	0.168857	0.999984	1427.75	1350.57	1504.81	1555.86	1473.83	1620.18	Chr14	3598451	3602348	+	[1..1398/1658]	http://ghost.zool.kyoto-u.ac.jp/jbrowse/?data=data%2Fht&loc=Chr14%3A3598451..3602348&tracks=DNA%2Cky21gene%2CKH2013&highlight=	[DDI2 (HGNC:24578, DNA damage inducible 1 homolog 2)]
KY21.Chr3.412.	KH.L46.6.	HSPA1A	1804.92	0.0809752	0.0385948	2.09809	0.0358975	0.999984	1747.13	1246	946.064	3110.64	1592.26	2187.41	Chr3	2715327	2717531	-	[52..1998/2203]	http://ghost.zool.kyoto-u.ac.jp/jbrowse/?data=data%2Fht&loc=Chr3%3A2715327..2717531&tracks=DNA%2Cky21gene%2CKH2013&highlight=	[HSPA1A (HGNC:5232, heat shock protein family A (Hsp70) member 1A)]
KY21.Chr13.145.	KH.S447.3.	KH2013:KH.S447.3	2666.34	0.0809696	0.0575564	1.40679	0.15949	0.999984	2535.24	2396.32	2750.89	2861.4	2653.76	2800.42	Chr13	1128427	1153862	-	[1..1860/2582]	http://ghost.zool.kyoto-u.ac.jp/jbrowse/?data=data%2Fht&loc=Chr13%3A1128427..1153862&tracks=DNA%2Cky21gene%2CKH2013&highlight=	[ACSF2 (HGNC:26101, acyl-CoA synthetase family member 2)]
KY21.Chr12.652.	KH.C12.230.	DDO	616.338	0.0809324	0.0624653	1.29564	0.1951	0.999984	579.212	591.85	591.29	680.822	606.112	648.742	Chr12	4781500	4783286	-	[1..1119/1279]	http://ghost.zool.kyoto-u.ac.jp/jbrowse/?data=data%2Fht&loc=Chr12%3A4781500..4783286&tracks=DNA%2Cky21gene%2CKH2013&highlight=	[DDO (HGNC:2727, D-aspartate oxidase)]
KY21.Chr6.43.	KH.C6.63.	KH2013:KH.C6.63	1156.93	0.0808273	0.0618998	1.30578	0.191629	0.999984	1134.25	991.237	1185.75	1197.64	1181	1251.7	Chr6	321755	330763	+	[2..1621/2384]	http://ghost.zool.kyoto-u.ac.jp/jbrowse/?data=data%2Fht&loc=Chr6%3A321755..330763&tracks=DNA%2Cky21gene%2CKH2013&highlight=	[DDX60 (HGNC:25942, DExD/H-box helicase 60)]
KY21.Chr3.1131.	KH.C3.83.	SIX4	883.429	0.0807773	0.0633017	1.27607	0.201931	0.999984	810.552	768.737	935.746	880.43	925.855	979.254	Chr3	7748778	7753192	+	[40..1722/2858]	http://ghost.zool.kyoto-u.ac.jp/jbrowse/?data=data%2Fht&loc=Chr3%3A7748778..7753192&tracks=DNA%2Cky21gene%2CKH2013&highlight=	Six4/5 (Six homeobox4/5)
KY21.Chr13.489.	KH.S595.4.	KH2013:KH.S595.4	1639.66	0.0807495	0.0552902	1.46047	0.144162	0.999984	1609.88	1620.91	1505.61	1734.96	1680.53	1686.06	Chr13	4305689	4309410	+	[159..1550/1688]	http://ghost.zool.kyoto-u.ac.jp/jbrowse/?data=data%2Fht&loc=Chr13%3A4305689..4309410&tracks=DNA%2Cky21gene%2CKH2013&highlight=	[ITPRID2 (HGNC:11319, ITPR interacting domain containing 2)]
KY21.Chr1.715.	KH.C1.145.	DKC1	13824.1	0.0807299	0.0614925	1.31284	0.189236	0.999984	12684	12223	14722.7	13758.9	13620.8	15934.9	Chr1	5093253	5097451	-	[2..1162/1719]	http://ghost.zool.kyoto-u.ac.jp/jbrowse/?data=data%2Fht&loc=Chr1%3A5093253..5097451&tracks=DNA%2Cky21gene%2CKH2013&highlight=	[DKC1 (HGNC:2890, dyskerin pseudouridine synthase 1)]
KY21.Chr5.642.	No equivalent		84.7451	0.0806525	0.0514708	1.56696	0.117125	0.999984	69.9198	71.2	78.5741	91.7114	105.504	91.5608	Chr5	4229737	4236785	+	[1..1023/1851]	http://ghost.zool.kyoto-u.ac.jp/jbrowse/?data=data%2Fht&loc=Chr5%3A4229737..4236785&tracks=DNA%2Cky21gene%2CKH2013&highlight=	[B3GAT1 (HGNC:921, beta-1,3-glucuronyltransferase 1)]
KY21.Chr1.351.	KH.C1.1138.	TARS	11260.5	0.0804886	0.0479549	1.67842	0.0932643	0.999984	11409.9	10441.9	10791.6	11891.2	11599	11429.5	Chr1	2627597	2640660	-	[46..2313/2580]	http://ghost.zool.kyoto-u.ac.jp/jbrowse/?data=data%2Fht&loc=Chr1%3A2627597..2640660&tracks=DNA%2Cky21gene%2CKH2013&highlight=	[TARS1 (HGNC:11572, threonyl-tRNA synthetase 1)]
KY21.Chr3.1287.	KH.C3.308.	KH2013:KH.C3.308_BHLHA15	2376.81	0.0804428	0.0636132	1.26456	0.206029	0.999984	2069.97	2107.07	2573.1	2236.68	2483.66	2790.37	Chr3	8597150	8600292	+	[37..1692/2767]	http://ghost.zool.kyoto-u.ac.jp/jbrowse/?data=data%2Fht&loc=Chr3%3A8597150..8600292&tracks=DNA%2Cky21gene%2CKH2013&highlight=	Bhlha15 (basic helix-loop-helix family member a15)
KY21.Chr8.1139.	KH.C8.74.	KCMF1	5828.56	0.0803501	0.0530156	1.51559	0.129622	0.999984	5547.83	5415.65	5893.85	6281.69	5713.39	6118.94	Chr8	6724677	6734306	+	[32..1495/2073]	http://ghost.zool.kyoto-u.ac.jp/jbrowse/?data=data%2Fht&loc=Chr8%3A6724677..6734306&tracks=DNA%2Cky21gene%2CKH2013&highlight=	[KCMF1 (HGNC:20589, potassium channel modulatory factor 1)]
KY21.Chr8.833.	KH.C8.242.	METTL6	763.992	0.0803252	0.0610261	1.31624	0.188092	0.999984	719.052	733.137	740.501	811.376	753.603	826.281	Chr8	5082078	5084952	+	[81..926/1668]	http://ghost.zool.kyoto-u.ac.jp/jbrowse/?data=data%2Fht&loc=Chr8%3A5082078..5084952&tracks=DNA%2Cky21gene%2CKH2013&highlight=	[METTL6 (HGNC:28343, methyltransferase 6, methylcytidine)]
KY21.Chr4.109.	KH.C4.351.	KH2013:KH.C4.351_Mech3	2306.4	0.0802296	0.0627649	1.27826	0.201159	0.999984	1796.33	2311.77	2348.49	1984.2	2644.07	2753.52	Chr4	888569	889111	+	[1..303/463]	http://ghost.zool.kyoto-u.ac.jp/jbrowse/?data=data%2Fht&loc=Chr4%3A888569..889111&tracks=DNA%2Cky21gene%2CKH2013&highlight=	[AGPAT2 (HGNC:325, 1-acylglycerol-3-phosphate O-acyltransferase 2)]
KY21.Chr4.861.	KH.C4.635.	CASQ1/2	23688.3	0.0801856	0.0599621	1.33727	0.181134	0.999984	21986.8	20898.3	25224.7	24013.3	23456.4	26550.4	Chr4	5340925	5344935	+	[34..1404/1727]	http://ghost.zool.kyoto-u.ac.jp/jbrowse/?data=data%2Fht&loc=Chr4%3A5340925..5344935&tracks=DNA%2Cky21gene%2CKH2013&highlight=	[CASQ1 (HGNC:1512, calsequestrin 1)]
KY21.Chr8.943.	KH.C8.516.	SYCP1	572.183	0.0800386	0.0636484	1.25751	0.208568	0.999984	550.726	509.525	557.162	572.927	691.162	551.598	Chr8	5694985	5697841	-	[14..1966/2367]	http://ghost.zool.kyoto-u.ac.jp/jbrowse/?data=data%2Fht&loc=Chr8%3A5694985..5697841&tracks=DNA%2Cky21gene%2CKH2013&highlight=	[SYCP1 (HGNC:11487, synaptonemal complex protein 1)]
KY21.Chr1.119.	KH.L140.3.	IRA2	596.405	0.0799921	0.0636602	1.25655	0.208917	0.999984	504.113	580.725	602.401	580.479	695.468	615.244	Chr1	870477	873035	+	[11..472/509]	http://ghost.zool.kyoto-u.ac.jp/jbrowse/?data=data%2Fht&loc=Chr1%3A870477..873035&tracks=DNA%2Cky21gene%2CKH2013&highlight=	[LRP8 (HGNC:6700, LDL receptor related protein 8)]
KY21.Chr5.501.	KH.C5.5.	FGF19/21/23	471.494	0.0798206	0.0635841	1.25535	0.20935	0.999984	440.236	402.725	487.318	479.057	475.846	543.782	Chr5	3396857	3409047	-	[49..1356/1854]	http://ghost.zool.kyoto-u.ac.jp/jbrowse/?data=data%2Fht&loc=Chr5%3A3396857..3409047&tracks=DNA%2Cky21gene%2CKH2013&highlight=	Fgf8/17/18 (fibroblast growth factorf 8/17/18)
KY21.Chr3.888.	KH.C3.597.	KIF22	1424.23	0.0797751	0.060331	1.32229	0.186071	0.999984	1329.34	1340.56	1423.06	1419.91	1415.7	1616.83	Chr3	6002291	6004251	-	[1..1512/1960]	http://ghost.zool.kyoto-u.ac.jp/jbrowse/?data=data%2Fht&loc=Chr3%3A6002291..6004251&tracks=DNA%2Cky21gene%2CKH2013&highlight=	[KIF22 (HGNC:6391, kinesin family member 22)]
KY21.Chr11.961.	KH.C11.94.	KIAA0020	5647.76	0.0796279	0.0488051	1.63155	0.102774	0.999984	5446.84	5233.2	5691.46	5755.16	5950.23	5809.65	Chr11	6793119	6800135	-	[91..1893/2209]	http://ghost.zool.kyoto-u.ac.jp/jbrowse/?data=data%2Fht&loc=Chr11%3A6793119..6800135&tracks=DNA%2Cky21gene%2CKH2013&highlight=	[PUM3 (HGNC:29676, pumilio RNA binding family member 3)]
KY21.Chr6.528.	KH.C6.4.	KPNA1/5/6	2227.53	0.0795721	0.0540504	1.47218	0.140972	0.999984	2178.74	2030.31	2230.23	2326.23	2271.57	2328.1	Chr6	3631584	3638017	+	[50..1630/2498]	http://ghost.zool.kyoto-u.ac.jp/jbrowse/?data=data%2Fht&loc=Chr6%3A3631584..3638017&tracks=DNA%2Cky21gene%2CKH2013&highlight=	[KPNA6 (HGNC:6399, karyopherin subunit alpha 6)]
KY21.Chr11.935.	KH.C11.438.	KH2013:KH.C11.438_COL14A1	112.182	0.0794989	0.0447224	1.77761	0.0754682	0.999984	94.0896	63.4125	114.29	106.817	128.112	166.373	Chr11	6599725	6607341	-	[44..2236/2566]	http://ghost.zool.kyoto-u.ac.jp/jbrowse/?data=data%2Fht&loc=Chr11%3A6599725..6607341&tracks=DNA%2Cky21gene%2CKH2013&highlight=	[MATN2 (HGNC:6908, matrilin 2)]
KY21.Chr12.870.	KH.C12.189.	DNAJA1/2	422.738	0.0794654	0.063608	1.2493	0.211556	0.999984	387.58	429.425	385.727	451.004	434.937	447.755	Chr12	6280089	6281645	+	[37..1200/1556]	http://ghost.zool.kyoto-u.ac.jp/jbrowse/?data=data%2Fht&loc=Chr12%3A6280089..6281645&tracks=DNA%2Cky21gene%2CKH2013&highlight=	[DNAJA1 (HGNC:5229, DnaJ heat shock protein family (Hsp40) member A1)]
KY21.Chr5.871.	KH.L170.78.	EIF3A	17587.4	0.0794416	0.050017	1.58829	0.11222	0.999984	16972.4	16137.9	17855.4	17726.2	18842.2	17990.6	Chr5	5919293	5930560	-	[12..3287/3497]	http://ghost.zool.kyoto-u.ac.jp/jbrowse/?data=data%2Fht&loc=Chr5%3A5919293..5930560&tracks=DNA%2Cky21gene%2CKH2013&highlight=	[EIF3A (HGNC:3271, eukaryotic translation initiation factor 3 subunit A)]
KY21.Chr8.731.	KH.C8.886.	CTU2	817.258	0.0794404	0.0620224	1.28083	0.200252	0.999984	769.118	767.624	804.789	821.087	926.932	813.998	Chr8	4455376	4458929	+	[1..1323/1824]	http://ghost.zool.kyoto-u.ac.jp/jbrowse/?data=data%2Fht&loc=Chr8%3A4455376..4458929&tracks=DNA%2Cky21gene%2CKH2013&highlight=	[CTU2 (HGNC:28005, cytosolic thiouridylase subunit 2)]
KY21.Chr5.870.	KH.L170.27.	KH2013:KH.L170.27_GAA	634.412	0.0793947	0.0617751	1.28522	0.198715	0.999984	616.33	601.862	600.814	641.98	691.162	654.325	Chr5	5909104	5919293	-	[71..2776/2820]	http://ghost.zool.kyoto-u.ac.jp/jbrowse/?data=data%2Fht&loc=Chr5%3A5909104..5919293&tracks=DNA%2Cky21gene%2CKH2013&highlight=	[MGAM (HGNC:7043, maltase-glucoamylase)]
KY21.Chr9.509.	KH.L22.24.	KH2013:KH.L22.24_ITGA1/10/11	6140.34	0.0792904	0.0559737	1.41657	0.15661	0.999984	6167.62	5800.57	5767.66	6853.54	6331.34	5921.31	Chr9	3474411	3509082	+	[179..4144/4525]	http://ghost.zool.kyoto-u.ac.jp/jbrowse/?data=data%2Fht&loc=Chr9%3A3474411..3509082&tracks=DNA%2Cky21gene%2CKH2013&highlight=	[ITGA11 (HGNC:6136, integrin subunit alpha 11)]
KY21.Chr8.438.	No equivalent		1928.12	0.0792072	0.063559	1.2462	0.212691	0.999984	1862.8	1914.61	1669.1	2080.23	2376	1665.96	Chr8	2578742	2582074	-	[1..3189/3332]	http://ghost.zool.kyoto-u.ac.jp/jbrowse/?data=data%2Fht&loc=Chr8%3A2578742..2582074&tracks=DNA%2Cky21gene%2CKH2013&highlight=	[RTL1 (HGNC:14665, retrotransposon Gag like 1)]
KY21.Chr10.1039.	KH.L87.25.	ATAD5	1427.52	0.0791182	0.0576723	1.37186	0.170108	0.999984	1356.96	1426.22	1335.76	1545.07	1407.08	1494	Chr10	7302773	7311297	+	[3..2537/2742]	http://ghost.zool.kyoto-u.ac.jp/jbrowse/?data=data%2Fht&loc=Chr10%3A7302773..7311297&tracks=DNA%2Cky21gene%2CKH2013&highlight=	[ATAD5 (HGNC:25752, ATPase family AAA domain containing 5)]
KY21.Chr5.33.	KH.C5.630.	KH2013:KH.C5.630	533.088	0.0789137	0.0624658	1.26331	0.206478	0.999984	508.429	513.975	503.985	571.848	558.743	541.549	Chr5	240433	247974	+	[124..3813/4018]	http://ghost.zool.kyoto-u.ac.jp/jbrowse/?data=data%2Fht&loc=Chr5%3A240433..247974&tracks=DNA%2Cky21gene%2CKH2013&highlight=
KY21.Chr4.648.	KH.C4.309.	Ci-pannexin1	517.087	0.078897	0.0630678	1.25099	0.210939	0.999984	482.533	523.987	471.445	548.111	539.364	537.082	Chr4	4035100	4036657	+	[3..383/1147]	http://ghost.zool.kyoto-u.ac.jp/jbrowse/?data=data%2Fht&loc=Chr4%3A4035100..4036657&tracks=DNA%2Cky21gene%2CKH2013&highlight=	[CALCOCO1 (HGNC:29306, calcium binding and coiled-coil domain 1)]
KY21.Chr11.538.	KH.L116.36.	NVL	2194.65	0.0788555	0.0545157	1.44647	0.148044	0.999984	2197.73	2012.51	2134.99	2261.5	2345.86	2215.33	Chr11	3751501	3759140	+	[56..2365/2374]	http://ghost.zool.kyoto-u.ac.jp/jbrowse/?data=data%2Fht&loc=Chr11%3A3751501..3759140&tracks=DNA%2Cky21gene%2CKH2013&highlight=	[NVL (HGNC:8070, nuclear VCP like)]
KY21.Chr3.423.	KH.L46.5.	KH2013:KH.L46.5_F14B6.6	123.777	0.0787388	0.0548711	1.43498	0.151294	0.999984	100.132	126.825	103.972	139.186	147.491	125.059	Chr3	2815600	2817223	-	[2..997/1000]	http://ghost.zool.kyoto-u.ac.jp/jbrowse/?data=data%2Fht&loc=Chr3%3A2815600..2817223&tracks=DNA%2Cky21gene%2CKH2013&highlight=	[B3GALT5 (HGNC:920, beta-1,3-galactosyltransferase 5)]
KY21.Chr12.22.	KH.L133.8.	RCBTB1/2	2975.13	0.078583	0.0538291	1.45986	0.144328	0.999984	2955.62	2693.36	2957.24	3165.66	3030.56	3048.31	Chr12	80803	85697	-	[14..1582/2213]	http://ghost.zool.kyoto-u.ac.jp/jbrowse/?data=data%2Fht&loc=Chr12%3A80803..85697&tracks=DNA%2Cky21gene%2CKH2013&highlight=	[RCBTB1 (HGNC:18243, RCC1 and BTB domain containing protein 1)]
KY21.Chr9.119.	KH.S589.4.	TBX1/15/18/22	1783.81	0.0784998	0.0609794	1.28732	0.197984	0.999984	1599.52	1622.02	1902.45	1834.23	1903.39	1841.27	Chr9	791931	799785	-	[1..2184/2260]	http://ghost.zool.kyoto-u.ac.jp/jbrowse/?data=data%2Fht&loc=Chr9%3A791931..799785&tracks=DNA%2Cky21gene%2CKH2013&highlight=	Tbx15/18/22 (T-box 15/18/22)
KY21.Chr7.350.	KH.L10.1.	GCH1/2	1364.63	0.0782886	0.0604756	1.29455	0.195476	0.999984	1307.76	1359.47	1258.77	1546.15	1350.03	1365.6	Chr7	2663834	2667532	-	[7..675/1349]	http://ghost.zool.kyoto-u.ac.jp/jbrowse/?data=data%2Fht&loc=Chr7%3A2663834..2667532&tracks=DNA%2Cky21gene%2CKH2013&highlight=	[GCH1 (HGNC:4193, GTP cyclohydrolase 1)]
KY21.Chr3.739.	KH.C3.70.	KH2013:KH.C3.70	1835.39	0.078222	0.0564153	1.38654	0.165583	0.999984	1765.26	1712.14	1823.87	1830.99	2014.27	1865.83	Chr3	5099380	5105480	+	[57..1271/1614]	http://ghost.zool.kyoto-u.ac.jp/jbrowse/?data=data%2Fht&loc=Chr3%3A5099380..5105480&tracks=DNA%2Cky21gene%2CKH2013&highlight=	[TNXB (HGNC:11976, tenascin XB)]
KY21.Chr3.1136.	KH.C3.828.	COIL	1024.9	0.0781739	0.0601746	1.29912	0.193904	0.999984	956.434	984.562	1007.97	1067.09	1003.37	1129.99	Chr3	7760388	7762297	+	[55..1776/1909]	http://ghost.zool.kyoto-u.ac.jp/jbrowse/?data=data%2Fht&loc=Chr3%3A7760388..7762297&tracks=DNA%2Cky21gene%2CKH2013&highlight=	[COIL (HGNC:2184, coilin)]
KY21.Chr14.383.	KH.C14.560.	KH2013:KH.C14.560_AGPHD1	226.584	0.0780968	0.0622564	1.25444	0.209683	0.999984	227.024	206.925	199.213	242.766	237.923	245.651	Chr14	2849601	2853564	+	[2..1063/1705]	http://ghost.zool.kyoto-u.ac.jp/jbrowse/?data=data%2Fht&loc=Chr14%3A2849601..2853564&tracks=DNA%2Cky21gene%2CKH2013&highlight=	[HYKK (HGNC:34403, hydroxylysine kinase)]
KY21.Chr12.484.	KH.C12.77.	CAPN5	753.747	0.0779637	0.0636776	1.22435	0.22082	0.999984	662.08	812.124	664.308	723.981	851.571	808.415	Chr12	3437166	3437789	-	[3..296/497]	http://ghost.zool.kyoto-u.ac.jp/jbrowse/?data=data%2Fht&loc=Chr12%3A3437166..3437789&tracks=DNA%2Cky21gene%2CKH2013&highlight=	[AGR2 (HGNC:328, anterior gradient 2, protein disulphide isomerase family member)]
KY21.Chr11.1047.	KH.C11.151.	KH2013:KH.C11.151_C3/4/5	1808.64	0.077909	0.0604936	1.28789	0.197785	0.999984	1615.92	1841.19	1746.88	1986.36	1737.59	1923.89	Chr11	7197978	7199092	+	[15..896/1110]	http://ghost.zool.kyoto-u.ac.jp/jbrowse/?data=data%2Fht&loc=Chr11%3A7197978..7199092&tracks=DNA%2Cky21gene%2CKH2013&highlight=
KY21.Chr10.715.	KH.C10.18.	KH2013:KH.C10.18	442.934	0.0778084	0.0634915	1.22549	0.22039	0.999984	437.646	412.737	411.919	451.004	489.842	454.454	Chr10	5202427	5212416	+	[1..2073/2390]	http://ghost.zool.kyoto-u.ac.jp/jbrowse/?data=data%2Fht&loc=Chr10%3A5202427..5212416&tracks=DNA%2Cky21gene%2CKH2013&highlight=	[MAP3K14 (HGNC:6853, mitogen-activated protein kinase kinase kinase 14)]
KY21.Chr13.342.	KH.C13.111.	GPD2	2182.61	0.0777977	0.0613118	1.26889	0.204482	0.999984	2163.2	2174.94	1933.4	2456.79	2303.87	2063.47	Chr13	3047782	3059958	+	[64..2244/2850]	http://ghost.zool.kyoto-u.ac.jp/jbrowse/?data=data%2Fht&loc=Chr13%3A3047782..3059958&tracks=DNA%2Cky21gene%2CKH2013&highlight=	[GPD2 (HGNC:4456, glycerol-3-phosphate dehydrogenase 2)]
KY21.Chr4.623.	No equivalent		98.8223	0.0777415	0.0501414	1.55045	0.121034	0.999984	86.3207	81.2124	87.3045	88.4745	133.495	116.126	Chr4	3913826	3916332	-	[56..1387/1960]	http://ghost.zool.kyoto-u.ac.jp/jbrowse/?data=data%2Fht&loc=Chr4%3A3913826..3916332&tracks=DNA%2Cky21gene%2CKH2013&highlight=	[SLC18A2 (HGNC:10935, solute carrier family 18 member A2)]
KY21.Chr5.858.	KH.C5.146.	HEATR1	3970.96	0.0776753	0.0603481	1.28712	0.198052	0.999984	3726.47	3487.69	4210.46	3881.01	4281.54	4238.6	Chr5	5747783	5765818	+	[20..6379/6577]	http://ghost.zool.kyoto-u.ac.jp/jbrowse/?data=data%2Fht&loc=Chr5%3A5747783..5765818&tracks=DNA%2Cky21gene%2CKH2013&highlight=	[HEATR1 (HGNC:25517, HEAT repeat containing 1)]
KY21.Chr9.260.	KH.C9.40.	KH2013:KH.C9.40_GSTO1/2	23637.7	0.0775583	0.0595017	1.30346	0.192416	0.999984	22316.5	21875.1	23911.1	24858.1	21909.4	26955.7	Chr9	1800084	1803399	+	[28..711/1137]	http://ghost.zool.kyoto-u.ac.jp/jbrowse/?data=data%2Fht&loc=Chr9%3A1800084..1803399&tracks=DNA%2Cky21gene%2CKH2013&highlight=	[GSTO1 (HGNC:13312, glutathione S-transferase omega 1)]
KY21.Chr6.576.	KH.C6.45.	BVES	1516.43	0.0774874	0.0551227	1.40573	0.159805	0.999984	1482.99	1442.91	1460.37	1548.3	1634.24	1529.74	Chr6	3945220	3948619	-	[1..882/1383]	http://ghost.zool.kyoto-u.ac.jp/jbrowse/?data=data%2Fht&loc=Chr6%3A3945220..3948619&tracks=DNA%2Cky21gene%2CKH2013&highlight=	[BVES (HGNC:1152, blood vessel epicardial substance)]
KY21.Chr5.577.	KH.C5.415.	PDHB	841.435	0.0774113	0.0590252	1.3115	0.18969	0.999984	809.689	803.224	812.726	865.324	867.72	889.926	Chr5	3820878	3824263	-	[45..1238/1376]	http://ghost.zool.kyoto-u.ac.jp/jbrowse/?data=data%2Fht&loc=Chr5%3A3820878..3824263&tracks=DNA%2Cky21gene%2CKH2013&highlight=	[PDHB (HGNC:8808, pyruvate dehydrogenase E1 subunit beta)]
KY21.Chr10.670.	KH.C10.531.	KH2013:KH.C10.531_KCNK10/2/4	709.261	0.0772869	0.0630024	1.22673	0.219924	0.999984	683.66	648.587	695.262	720.744	693.315	813.998	Chr10	4847544	4852612	-	[78..1037/1938]	http://ghost.zool.kyoto-u.ac.jp/jbrowse/?data=data%2Fht&loc=Chr10%3A4847544..4852612&tracks=DNA%2Cky21gene%2CKH2013&highlight=	[KCNK2 (HGNC:6277, potassium two pore domain channel subfamily K member 2)]
KY21.Chr8.1116.	KH.C8.37.	KH2013:KH.C8.37_LRRC6	852.699	0.077187	0.0599533	1.28745	0.197936	0.999984	832.995	787.649	834.155	893.377	859.107	908.909	Chr8	6562344	6567237	-	[148..1518/1978]	http://ghost.zool.kyoto-u.ac.jp/jbrowse/?data=data%2Fht&loc=Chr8%3A6562344..6567237&tracks=DNA%2Cky21gene%2CKH2013&highlight=	[DNAAF11 (HGNC:16725, dynein axonemal assembly factor 11)]
KY21.Chr14.259.	KH.C14.83.	EIF2B5	1979.88	0.0771235	0.0540177	1.42775	0.153365	0.999984	2005.23	1861.21	1865.14	2059.73	2069.18	2018.8	Chr14	2020506	2029958	-	[91..2196/2315]	http://ghost.zool.kyoto-u.ac.jp/jbrowse/?data=data%2Fht&loc=Chr14%3A2020506..2029958&tracks=DNA%2Cky21gene%2CKH2013&highlight=	[EIF2B5 (HGNC:3261, eukaryotic translation initiation factor 2B subunit epsilon)]
KY21.Chr4.110.	KH.C4.439.	KH2013:KH.C4.439_Mech3	2481.73	0.0771161	0.062081	1.24218	0.214169	0.999984	1996.6	2834.65	2104.04	2330.55	3147.91	2476.61	Chr4	890383	890908	-	[1..309/449]	http://ghost.zool.kyoto-u.ac.jp/jbrowse/?data=data%2Fht&loc=Chr4%3A890383..890908&tracks=DNA%2Cky21gene%2CKH2013&highlight=	[VAPB (HGNC:12649, VAMP associated protein B and C)]
KY21.Chr5.823.	KH.C5.369.	DEPDC1B	4643.09	0.0769807	0.0622139	1.23736	0.215955	0.999984	4825.33	3789.17	4700.16	5039.81	4696.02	4808.06	Chr5	5509346	5524648	+	[100..3678/3764]	http://ghost.zool.kyoto-u.ac.jp/jbrowse/?data=data%2Fht&loc=Chr5%3A5509346..5524648&tracks=DNA%2Cky21gene%2CKH2013&highlight=	[DEPDC1 (HGNC:22949, DEP domain containing 1)]
KY21.Chr1.142.	KH.L144.6.	NUP50	1369.24	0.0768551	0.0554672	1.3856	0.16587	0.999984	1334.52	1343.9	1283.38	1394.01	1410.31	1449.34	Chr1	1024507	1030292	+	[134..1498/2047]	http://ghost.zool.kyoto-u.ac.jp/jbrowse/?data=data%2Fht&loc=Chr1%3A1024507..1030292&tracks=DNA%2Cky21gene%2CKH2013&highlight=	[NUP50 (HGNC:8065, nucleoporin 50)]
KY21.Chr1.120.	KH.L140.1.	KH2013:KH.L140.1	295.517	0.076808	0.060934	1.26051	0.207485	0.999984	266.731	293.7	260.326	316.135	367.112	269.099	Chr1	875523	877166	+	[80..478/542]	http://ghost.zool.kyoto-u.ac.jp/jbrowse/?data=data%2Fht&loc=Chr1%3A875523..877166&tracks=DNA%2Cky21gene%2CKH2013&highlight=	[ANKRD17 (HGNC:23575, ankyrin repeat domain 17)]
KY21.Chr7.910.	KH.C7.727.	NOXA1	764.301	0.0767855	0.0624873	1.22882	0.21914	0.999984	747.538	677.512	764.312	758.507	844.035	793.899	Chr7	6851595	6853808	+	[25..1614/2197]	http://ghost.zool.kyoto-u.ac.jp/jbrowse/?data=data%2Fht&loc=Chr7%3A6851595..6853808&tracks=DNA%2Cky21gene%2CKH2013&highlight=	[NCF2 (HGNC:7661, neutrophil cytosolic factor 2)]
KY21.Chr3.416.	KH.S1028.2.	POLR1E	1261.15	0.0765424	0.0576272	1.32823	0.184101	0.999984	1148.93	1239.32	1254.8	1308.78	1322.03	1293.02	Chr3	2741946	2743475	+	[2..1222/1512]	http://ghost.zool.kyoto-u.ac.jp/jbrowse/?data=data%2Fht&loc=Chr3%3A2741946..2743475&tracks=DNA%2Cky21gene%2CKH2013&highlight=	[POLR1E (HGNC:17631, RNA polymerase I subunit E)]
KY21.Chr11.65.	No equivalent		556.078	0.0764551	0.0615196	1.24278	0.21395	0.999984	493.755	628.562	428.586	600.979	634.103	550.482	Chr11	238687	239684	+	[674..886/997]	http://ghost.zool.kyoto-u.ac.jp/jbrowse/?data=data%2Fht&loc=Chr11%3A238687..239684&tracks=DNA%2Cky21gene%2CKH2013&highlight=	[GNG10 (HGNC:4402, G protein subunit gamma 10)]
KY21.Chr8.727.	KH.C8.158.	WASH/1	1296.49	0.0764048	0.0600525	1.2723	0.203267	0.999984	1216.26	1197.05	1320.68	1422.07	1352.18	1270.69	Chr8	4396632	4401158	-	[14..1372/2343]	http://ghost.zool.kyoto-u.ac.jp/jbrowse/?data=data%2Fht&loc=Chr8%3A4396632..4401158&tracks=DNA%2Cky21gene%2CKH2013&highlight=	[WASH3P (HGNC:24362, WASP family homolog 3, pseudogene)]
KY21.Chr1.2041.	KH.C1.903.	KH2013:KH.C1.903_FOXRED2	2786.78	0.0763843	0.0611587	1.24895	0.211683	0.999984	2830.46	2787.92	2397.7	2971.45	3048.86	2684.3	Chr1	13886585	13892750	-	[2..1957/2307]	http://ghost.zool.kyoto-u.ac.jp/jbrowse/?data=data%2Fht&loc=Chr1%3A13886585..13892750&tracks=DNA%2Cky21gene%2CKH2013&highlight=	[FOXRED2 (HGNC:26264, FAD dependent oxidoreductase domain containing 2)]
KY21.Chr3.996.	KH.C3.569.	THAP5	2881.03	0.076268	0.0533751	1.42891	0.153031	0.999984	2814.06	2698.92	2833.43	3147.32	2895.99	2896.45	Chr3	6794774	6805981	-	[1..3225/3435]	http://ghost.zool.kyoto-u.ac.jp/jbrowse/?data=data%2Fht&loc=Chr3%3A6794774..6805981&tracks=DNA%2Cky21gene%2CKH2013&highlight=	{Ci-ZF112}
KY21.Chr8.1091.	No equivalent		814.08	0.0762314	0.0635677	1.19922	0.230444	0.999984	837.311	747.599	735.739	957.036	810.661	796.132	Chr8	6422082	6433057	-	[3..3395/3897]	http://ghost.zool.kyoto-u.ac.jp/jbrowse/?data=data%2Fht&loc=Chr8%3A6422082..6433057&tracks=DNA%2Cky21gene%2CKH2013&highlight=	[WDR49 (HGNC:26587, WD repeat domain 49)]
KY21.Chr8.1109.	KH.C8.914.	ERCC4	490.853	0.0761627	0.063396	1.20138	0.229604	0.999984	466.132	407.175	511.922	495.242	496.301	568.347	Chr8	6506078	6515240	+	[74..2869/3427]	http://ghost.zool.kyoto-u.ac.jp/jbrowse/?data=data%2Fht&loc=Chr8%3A6506078..6515240&tracks=DNA%2Cky21gene%2CKH2013&highlight=	[ERCC4 (HGNC:3436, ERCC excision repair 4, endonuclease catalytic subunit)]
KY21.Chr3.1486.	KH.C3.690.	NAF1	2102.4	0.0760948	0.0586995	1.29635	0.194856	0.999984	2038.03	1886.8	2140.55	2083.47	2154.23	2311.35	Chr3	9737839	9743074	+	[2..1651/1695]	http://ghost.zool.kyoto-u.ac.jp/jbrowse/?data=data%2Fht&loc=Chr3%3A9737839..9743074&tracks=DNA%2Cky21gene%2CKH2013&highlight=	[NAF1 (HGNC:25126, nuclear assembly factor 1 ribonucleoprotein)]
KY21.Chr11.1020.	KH.C11.558.	LIP1	4504.89	0.0760669	0.0587115	1.2956	0.195112	0.999984	4076.07	4197.46	4726.35	4377.33	4858.59	4793.54	Chr11	7042781	7044358	-	[20..1267/1371]	http://ghost.zool.kyoto-u.ac.jp/jbrowse/?data=data%2Fht&loc=Chr11%3A7042781..7044358&tracks=DNA%2Cky21gene%2CKH2013&highlight=	[LIPM (HGNC:23455, lipase family member M)]
KY21.Chr1.753.	KH.C1.168.	KH2013:KH.C1.168_TECTA	949.256	0.0760617	0.0629757	1.20779	0.227126	0.999984	823.5	991.237	857.966	1020.69	1169.16	832.98	Chr1	5405275	5409960	+	[42..1466/1623]	http://ghost.zool.kyoto-u.ac.jp/jbrowse/?data=data%2Fht&loc=Chr1%3A5405275..5409960&tracks=DNA%2Cky21gene%2CKH2013&highlight=	[TECTA (HGNC:11720, tectorin alpha)]
KY21.Chr13.322.	KH.C13.25.	KH2013:KH.C13.25_GCLM	675.04	0.0759703	0.0634676	1.19699	0.23131	0.999984	675.891	666.387	567.479	815.692	677.166	647.625	Chr13	2938929	2948095	-	[278..1189/2462]	http://ghost.zool.kyoto-u.ac.jp/jbrowse/?data=data%2Fht&loc=Chr13%3A2938929..2948095&tracks=DNA%2Cky21gene%2CKH2013&highlight=	[GCLM (HGNC:4312, glutamate-cysteine ligase modifier subunit)]
KY21.Chr4.222.	KH.C4.323.	SBNO1	4003.45	0.0759455	0.0551463	1.37716	0.168462	0.999984	3923.28	3590.04	4073.15	4166.94	4264.32	4002.99	Chr4	1681963	1699908	+	[75..4790/5377]	http://ghost.zool.kyoto-u.ac.jp/jbrowse/?data=data%2Fht&loc=Chr4%3A1681963..1699908&tracks=DNA%2Cky21gene%2CKH2013&highlight=	[SBNO1 (HGNC:22973, strawberry notch homolog 1)]
KY21.Chr5.152.	KH.C5.1.	ATPAF1	408.339	0.0758547	0.0631565	1.20106	0.229728	0.999984	394.486	340.425	415.093	391.662	465.081	443.288	Chr5	1098758	1105847	+	[111..2852/3206]	http://ghost.zool.kyoto-u.ac.jp/jbrowse/?data=data%2Fht&loc=Chr5%3A1098758..1105847&tracks=DNA%2Cky21gene%2CKH2013&highlight=	[MECOM (HGNC:3498, MDS1 and EVI1 complex locus)]
KY21.Chr8.759.	KH.C8.731.	CCZ1	651.806	0.0758128	0.0636797	1.19053	0.233837	0.999984	661.217	531.775	656.371	640.901	713.77	706.805	Chr8	4661302	4663448	-	[980..1426/2146]	http://ghost.zool.kyoto-u.ac.jp/jbrowse/?data=data%2Fht&loc=Chr8%3A4661302..4663448&tracks=DNA%2Cky21gene%2CKH2013&highlight=	[CCZ1 (HGNC:21691, CCZ1 homolog, vacuolar protein trafficking and biogenesis associated)]
KY21.Chr1.2068.	KH.C1.1199.	PAQR3	1299.44	0.0758081	0.0586044	1.29356	0.195819	0.999984	1235.25	1229.31	1285.76	1291.51	1317.73	1437.06	Chr1	14098717	14102919	+	[60..1028/1111]	http://ghost.zool.kyoto-u.ac.jp/jbrowse/?data=data%2Fht&loc=Chr1%3A14098717..14102919&tracks=DNA%2Cky21gene%2CKH2013&highlight=	[PAQR3 (HGNC:30130, progestin and adipoQ receptor family member 3)]
KY21.Chr3.1046.	KH.C3.719.	ABCF2	7329.85	0.0757471	0.0611754	1.2382	0.215644	0.999984	6788.26	6501.45	7794.71	7268.94	7266.89	8358.83	Chr3	7137265	7147602	+	[68..2098/2595]	http://ghost.zool.kyoto-u.ac.jp/jbrowse/?data=data%2Fht&loc=Chr3%3A7137265..7147602&tracks=DNA%2Cky21gene%2CKH2013&highlight=	[ABCF2 (HGNC:71, ATP binding cassette subfamily F member 2)]
KY21.Chr8.917.	No equivalent		1705.73	0.0756946	0.0600438	1.26066	0.207432	0.999984	1594.34	1524.12	1795.3	1754.39	1746.21	1820.05	Chr8	5499860	5508692	-	[9..2315/2401]	http://ghost.zool.kyoto-u.ac.jp/jbrowse/?data=data%2Fht&loc=Chr8%3A5499860..5508692&tracks=DNA%2Cky21gene%2CKH2013&highlight=	[PELP1 (HGNC:30134, proline, glutamate and leucine rich protein 1)]
KY21.Chr12.967.	KH.C12.335.	SETD4	530.511	0.0756768	0.0629025	1.20308	0.228945	0.999984	504.113	500.625	514.303	541.637	535.058	587.329	Chr12	6991706	6996066	-	[52..1146/2018]	http://ghost.zool.kyoto-u.ac.jp/jbrowse/?data=data%2Fht&loc=Chr12%3A6991706..6996066&tracks=DNA%2Cky21gene%2CKH2013&highlight=	[SETD4 (HGNC:1258, SET domain containing 4)]
KY21.Chr3.514.	KH.C3.773.	TBX21/4	275.621	0.0755878	0.0526163	1.43658	0.150836	0.999984	289.174	255.875	183.34	328.003	361.729	235.602	Chr3	3497192	3502216	-	[75..2537/2690]	http://ghost.zool.kyoto-u.ac.jp/jbrowse/?data=data%2Fht&loc=Chr3%3A3497192..3502216&tracks=DNA%2Cky21gene%2CKH2013&highlight=	Tbx21/Tbr1/Eomes (T-box 21/T-box, Brain/eomesodermin)
KY21.Chr1.510.	KH.C1.554.	KH2013:KH.C1.554_GJA4	116.489	0.0755456	0.0559785	1.34955	0.177162	0.999984	108.764	96.7874	108.734	134.87	129.189	120.592	Chr1	3643989	3650360	+	[148..1218/1815]	http://ghost.zool.kyoto-u.ac.jp/jbrowse/?data=data%2Fht&loc=Chr1%3A3643989..3650360&tracks=DNA%2Cky21gene%2CKH2013&highlight=	[GJA4 (HGNC:4278, gap junction protein alpha 4)]
KY21.Chr5.984.	KH.L170.47.	ALDOB	18937	0.0755346	0.0449755	1.67946	0.0930619	0.999984	17991.8	17944.6	19131.6	19138.6	19858.5	19557.2	Chr5	6660412	6671445	+	[277..1287/1414]	http://ghost.zool.kyoto-u.ac.jp/jbrowse/?data=data%2Fht&loc=Chr5%3A6660412..6671445&tracks=DNA%2Cky21gene%2CKH2013&highlight=	[ALDOC (HGNC:418, aldolase, fructose-bisphosphate C)]
KY21.Chr12.994.	KH.C12.105.	KH2013:KH.C12.105_EGR1/2/3/4	839.782	0.0754328	0.0635273	1.18741	0.235067	0.999984	744.085	757.612	893.681	940.851	820.351	882.11	Chr12	7176903	7180212	-	[43..1851/2336]	http://ghost.zool.kyoto-u.ac.jp/jbrowse/?data=data%2Fht&loc=Chr12%3A7176903..7180212&tracks=DNA%2Cky21gene%2CKH2013&highlight=	Prdm1-r.b (PR/SET domain 1-related.b)
KY21.Chr4.736.	KH.C4.771.	MYBBP1A	6685.13	0.0754319	0.0537193	1.40419	0.160263	0.999984	6635.48	5966.33	6768.48	6801.75	7081.71	6857.01	Chr4	4610785	4624709	+	[18..3647/3742]	http://ghost.zool.kyoto-u.ac.jp/jbrowse/?data=data%2Fht&loc=Chr4%3A4610785..4624709&tracks=DNA%2Cky21gene%2CKH2013&highlight=	[MYBBP1A (HGNC:7546, MYB binding protein 1a)]
KY21.Chr11.439.	KH.L8.21.	ESRRB	216.351	0.0754029	0.0532048	1.41722	0.156419	0.999984	175.231	228.062	171.434	223.344	305.747	194.288	Chr11	2643807	2648493	-	[509..2071/2686]	http://ghost.zool.kyoto-u.ac.jp/jbrowse/?data=data%2Fht&loc=Chr11%3A2643807..2648493&tracks=DNA%2Cky21gene%2CKH2013&highlight=	Esrr (estrogen related receptor)
KY21.Chr1.1436.	KH.L18.61.	EEF2K	8286.72	0.0753053	0.0618317	1.21791	0.223259	0.999984	8103.79	7132.23	8575.69	9286.59	7709.36	8912.66	Chr1	10107642	10117123	-	[20..415/634]	http://ghost.zool.kyoto-u.ac.jp/jbrowse/?data=data%2Fht&loc=Chr1%3A10107642..10117123&tracks=DNA%2Cky21gene%2CKH2013&highlight=	[SLC9A6 (HGNC:11079, solute carrier family 9 member A6)]
KY21.Chr11.1072.	KH.C11.598.	SI:DKEY-33C9.4	407.508	0.0751884	0.0599703	1.25376	0.209929	0.999984	321.113	461.687	345.25	422.951	489.842	404.208	Chr11	7344875	7345902	-	[86..406/699]	http://ghost.zool.kyoto-u.ac.jp/jbrowse/?data=data%2Fht&loc=Chr11%3A7344875..7345902&tracks=DNA%2Cky21gene%2CKH2013&highlight=	[PLAC8 (HGNC:19254, placenta associated 8)]
KY21.Chr14.844.	KH.L155.7.	KH2013:KH.L155.7_DLL1/4	1223.05	0.0751747	0.0634752	1.18432	0.236288	0.999984	1325.89	1129.19	1006.38	1384.3	1373.71	1118.83	Chr14	6055063	6060764	-	[27..2153/2366]	http://ghost.zool.kyoto-u.ac.jp/jbrowse/?data=data%2Fht&loc=Chr14%3A6055063..6060764&tracks=DNA%2Cky21gene%2CKH2013&highlight=	Dll (delta like canonical Notch ligand)
KY21.Chr4.794.	KH.C4.761.	KH2013:KH.C4.761_ADH1/2/3/5	541.776	0.0751408	0.0636043	1.18138	0.237452	0.999984	511.019	450.562	573.035	585.874	536.135	594.029	Chr4	4965052	4968635	+	[93..1265/1676]	http://ghost.zool.kyoto-u.ac.jp/jbrowse/?data=data%2Fht&loc=Chr4%3A4965052..4968635&tracks=DNA%2Cky21gene%2CKH2013&highlight=	[ADH1C (HGNC:251, alcohol dehydrogenase 1C (class I), gamma polypeptide)]
KY21.Chr7.1080.	No equivalent		936.144	0.0750675	0.0612311	1.22597	0.22021	0.999984	937.443	831.037	923.841	1009.9	939.85	974.788	Chr7	8064000	8092657	+	[1..7074/7551]	http://ghost.zool.kyoto-u.ac.jp/jbrowse/?data=data%2Fht&loc=Chr7%3A8064000..8092657&tracks=DNA%2Cky21gene%2CKH2013&highlight=	[LRRK2 (HGNC:18618, leucine rich repeat kinase 2)]
KY21.Chr1.2047.	KH.C1.249.	PRR11	734.817	0.0749873	0.06039	1.24172	0.214341	0.999984	695.745	726.462	696.055	770.376	765.445	754.818	Chr1	13926111	13929395	+	[3..1019/1579]	http://ghost.zool.kyoto-u.ac.jp/jbrowse/?data=data%2Fht&loc=Chr1%3A13926111..13929395&tracks=DNA%2Cky21gene%2CKH2013&highlight=	[PRR11 (HGNC:25619, proline rich 11)]
KY21.Chr8.1333.	KH.L142.8.	AU019823	259.506	0.0749135	0.0606311	1.23556	0.216621	0.999984	234.792	271.45	215.087	312.898	263.761	259.05	Chr8	8066024	8067072	-	[118..543/798]	http://ghost.zool.kyoto-u.ac.jp/jbrowse/?data=data%2Fht&loc=Chr8%3A8066024..8067072&tracks=DNA%2Cky21gene%2CKH2013&highlight=	[NKAPD1 (HGNC:25569, NKAP domain containing 1)]
KY21.Chr9.535.	KH.L22.52.	KH2013:KH.L22.52	419.694	0.0748542	0.0636674	1.17571	0.239712	0.999984	407.434	429.425	356.361	442.373	438.166	444.405	Chr9	3723256	3724951	-	[56..718/889]	http://ghost.zool.kyoto-u.ac.jp/jbrowse/?data=data%2Fht&loc=Chr9%3A3723256..3724951&tracks=DNA%2Cky21gene%2CKH2013&highlight=	[MTERF1 (HGNC:21463, mitochondrial transcription termination factor 1)]
KY21.Chr5.988.	KH.L70.3.	F1P1N5_CHICK	1515.3	0.0748298	0.0627523	1.19246	0.23308	0.999984	1413.93	1312.75	1615.93	1473.86	1611.63	1663.73	Chr5	6684679	6693237	+	[13..2118/2927]	http://ghost.zool.kyoto-u.ac.jp/jbrowse/?data=data%2Fht&loc=Chr5%3A6684679..6693237&tracks=DNA%2Cky21gene%2CKH2013&highlight=	[DUSP18 (HGNC:18484, dual specificity phosphatase 18)]
KY21.Chr13.263.	KH.C13.55.	K07F5.14	1413.9	0.0748026	0.0605579	1.23522	0.216747	0.999984	1360.41	1308.3	1404.02	1514.86	1338.18	1557.65	Chr13	2386303	2393096	+	[1..1320/1972]	http://ghost.zool.kyoto-u.ac.jp/jbrowse/?data=data%2Fht&loc=Chr13%3A2386303..2393096&tracks=DNA%2Cky21gene%2CKH2013&highlight=	[NOL8 (HGNC:23387, nucleolar protein 8)]
KY21.Chr13.439.	KH.L102.6.	MRPS18B	1031.02	0.074738	0.0620657	1.20418	0.228522	0.999984	984.056	917.812	1058.77	1000.19	1113.18	1112.13	Chr13	3964638	3967432	+	[3..776/941]	http://ghost.zool.kyoto-u.ac.jp/jbrowse/?data=data%2Fht&loc=Chr13%3A3964638..3967432&tracks=DNA%2Cky21gene%2CKH2013&highlight=	[MRPS18B (HGNC:14516, mitochondrial ribosomal protein S18B)]
KY21.Chr12.877.	KH.C12.19.	SETD8	2298.43	0.0746857	0.057436	1.30033	0.193489	0.999984	2312.53	2190.51	2142.93	2492.39	2210.21	2441.99	Chr12	6334434	6336640	+	[65..1066/1383]	http://ghost.zool.kyoto-u.ac.jp/jbrowse/?data=data%2Fht&loc=Chr12%3A6334434..6336640&tracks=DNA%2Cky21gene%2CKH2013&highlight=	[KMT5A (HGNC:29489, lysine methyltransferase 5A)]
KY21.Chr3.391.	KH.L53.4.	DNAJC17	815.437	0.0746454	0.0611184	1.22132	0.221963	0.999984	793.288	735.362	817.488	864.245	823.58	858.662	Chr3	2559514	2593388	-	[49..1002/1154]	http://ghost.zool.kyoto-u.ac.jp/jbrowse/?data=data%2Fht&loc=Chr3%3A2559514..2593388&tracks=DNA%2Cky21gene%2CKH2013&highlight=	[DNAJC17 (HGNC:25556, DnaJ heat shock protein family (Hsp40) member C17)]
KY21.Chr1.35.	KH.C1.996.	LPCAT3	4009.54	0.0744834	0.044849	1.66076	0.096762	0.999984	3907.74	3863.71	3893.78	4116.22	4186.8	4088.97	Chr1	202709	209369	-	[1..1392/1881]	http://ghost.zool.kyoto-u.ac.jp/jbrowse/?data=data%2Fht&loc=Chr1%3A202709..209369&tracks=DNA%2Cky21gene%2CKH2013&highlight=	[LPCAT3 (HGNC:30244, lysophosphatidylcholine acyltransferase 3)]
KY21.Chr3.962.	KH.C3.291.	KH2013:KH.C3.291_ECM38	938.128	0.0744828	0.0635987	1.17114	0.241544	0.999984	933.127	915.587	828.599	1053.06	1046.43	851.962	Chr3	6523002	6530184	+	[8..1825/2333]	http://ghost.zool.kyoto-u.ac.jp/jbrowse/?data=data%2Fht&loc=Chr3%3A6523002..6530184&tracks=DNA%2Cky21gene%2CKH2013&highlight=	[GGT1 (HGNC:4250, gamma-glutamyltransferase 1)]
KY21.Chr4.357.	KH.C4.163.	KH2013:KH.C4.163	1865.82	0.0743063	0.0599244	1.24	0.214975	0.999984	1796.33	1776.66	1808.79	2046.78	1739.75	2026.62	Chr4	2519620	2522124	+	[58..1656/2128]	http://ghost.zool.kyoto-u.ac.jp/jbrowse/?data=data%2Fht&loc=Chr4%3A2519620..2522124&tracks=DNA%2Cky21gene%2CKH2013&highlight=
KY21.Chr10.948.	KH.L147.3.	FAH	2889.37	0.0742509	0.0578636	1.28321	0.199419	0.999984	2924.55	2855.79	2574.69	3145.16	2984.27	2851.78	Chr10	6689985	6695206	+	[65..1330/1611]	http://ghost.zool.kyoto-u.ac.jp/jbrowse/?data=data%2Fht&loc=Chr10%3A6689985..6695206&tracks=DNA%2Cky21gene%2CKH2013&highlight=	[FAH (HGNC:3579, fumarylacetoacetate hydrolase)]
KY21.Chr13.285.	KH.C13.77.	DDX18	4667.95	0.0741005	0.0602393	1.2301	0.218659	0.999984	4374.74	4180.77	4903.34	4537.02	4763.85	5248	Chr13	2554189	2556271	-	[23..1936/2050]	http://ghost.zool.kyoto-u.ac.jp/jbrowse/?data=data%2Fht&loc=Chr13%3A2554189..2556271&tracks=DNA%2Cky21gene%2CKH2013&highlight=	[DDX18 (HGNC:2741, DEAD-box helicase 18)]
KY21.Chr6.328.	KH.L149.1.	YARS	3924.71	0.074078	0.0550239	1.34629	0.17821	0.999984	3908.6	3523.29	3937.43	4024.51	3937.04	4217.38	Chr6	2350043	2356229	+	[62..1825/1947]	http://ghost.zool.kyoto-u.ac.jp/jbrowse/?data=data%2Fht&loc=Chr6%3A2350043..2356229&tracks=DNA%2Cky21gene%2CKH2013&highlight=	[YARS1 (HGNC:12840, tyrosyl-tRNA synthetase 1)]
KY21.Chr10.897.	KH.C10.34.	KH2013:KH.C10.34_TXNDC3	1173.03	0.0740639	0.0586033	1.26382	0.206296	0.999984	1167.92	1065.77	1154.01	1227.85	1182.08	1240.54	Chr10	6237466	6254695	+	[11..4099/5014]	http://ghost.zool.kyoto-u.ac.jp/jbrowse/?data=data%2Fht&loc=Chr10%3A6237466..6254695&tracks=DNA%2Cky21gene%2CKH2013&highlight=	[NME5 (HGNC:7853, NME/NM23 family member 5)]
KY21.Chr14.370.	KH.C14.145.	RSL24D1	7296.8	0.0740447	0.0513536	1.44186	0.149342	0.999984	6745.97	7335.82	7104.21	7546.23	7203.37	7845.2	Chr14	2752230	2755562	+	[2..517/870]	http://ghost.zool.kyoto-u.ac.jp/jbrowse/?data=data%2Fht&loc=Chr14%3A2752230..2755562&tracks=DNA%2Cky21gene%2CKH2013&highlight=	[RSL24D1 (HGNC:18479, ribosomal L24 domain containing 1)]
KY21.Chr14.49.	KH.L38.10.	EEF1G	6754.4	0.0740411	0.0575734	1.28603	0.198432	0.999984	6292.78	6271.16	6969.28	6505.04	6990.21	7497.94	Chr14	363846	365434	+	[46..1089/1314]	http://ghost.zool.kyoto-u.ac.jp/jbrowse/?data=data%2Fht&loc=Chr14%3A363846..365434&tracks=DNA%2Cky21gene%2CKH2013&highlight=	[EEF1G (HGNC:3213, eukaryotic translation elongation factor 1 gamma)]
KY21.Chr8.738.	KH.C8.786.	DCAF4	176.297	0.0739649	0.0573025	1.29078	0.19678	0.999984	175.231	152.412	153.18	223.344	189.477	164.14	Chr8	4498969	4501823	+	[78..1394/2257]	http://ghost.zool.kyoto-u.ac.jp/jbrowse/?data=data%2Fht&loc=Chr8%3A4498969..4501823&tracks=DNA%2Cky21gene%2CKH2013&highlight=	[DCAF4 (HGNC:20229, DDB1 and CUL4 associated factor 4)]
KY21.Chr4.321.	KH.C4.436.	TMEM145	314.745	0.0739486	0.0634858	1.16481	0.244097	0.999984	304.712	279.237	307.153	351.74	324.049	321.579	Chr4	2154173	2162130	+	[21..1661/1945]	http://ghost.zool.kyoto-u.ac.jp/jbrowse/?data=data%2Fht&loc=Chr4%3A2154173..2162130&tracks=DNA%2Cky21gene%2CKH2013&highlight=	[TMEM145 (HGNC:26912, transmembrane protein 145)]
KY21.Chr7.494.	KH.C7.782.	W-CUP	1505.14	0.0738514	0.0633098	1.16651	0.243409	0.999984	1509.75	1518.56	1280.2	1715.54	1597.64	1409.14	Chr7	3641741	3645664	+	[103..1947/2261]	http://ghost.zool.kyoto-u.ac.jp/jbrowse/?data=data%2Fht&loc=Chr7%3A3641741..3645664&tracks=DNA%2Cky21gene%2CKH2013&highlight=	Pou-r (Pou class-related)
KY21.Chr14.201.	No equivalent		3968.49	0.0738258	0.0616954	1.19662	0.231455	0.999984	3954.35	3374.21	4086.65	4433.44	3818.61	4143.69	Chr14	1552598	1564303	+	[105..3617/4289]	http://ghost.zool.kyoto-u.ac.jp/jbrowse/?data=data%2Fht&loc=Chr14%3A1552598..1564303&tracks=DNA%2Cky21gene%2CKH2013&highlight=	[KIF4A (HGNC:13339, kinesin family member 4A)]
KY21.Chr14.740.	No equivalent		314.782	0.0738063	0.045628	1.61757	0.105756	0.999984	346.146	186.9	251.596	463.952	232.54	407.557	Chr14	5334146	5336573	-	[3..620/943]	http://ghost.zool.kyoto-u.ac.jp/jbrowse/?data=data%2Fht&loc=Chr14%3A5334146..5336573&tracks=DNA%2Cky21gene%2CKH2013&highlight=	[TNIP3 (HGNC:19315, TNFAIP3 interacting protein 3)]
KY21.Chr1.1251.	KH.C1.571.	PLOD/1/2/3	19548.4	0.0737975	0.0636209	1.15996	0.246067	0.999984	18537.4	16489.5	20750.7	23464.1	17496.5	20552.1	Chr1	8961163	8967333	-	[289..2661/2998]	http://ghost.zool.kyoto-u.ac.jp/jbrowse/?data=data%2Fht&loc=Chr1%3A8961163..8967333&tracks=DNA%2Cky21gene%2CKH2013&highlight=	[PLOD3 (HGNC:9083, procollagen-lysine,2-oxoglutarate 5-dioxygenase 3)]
KY21.Chr5.833.	KH.C5.642.	TSSK5	189.118	0.0737337	0.0608165	1.2124	0.22536	0.999984	160.557	182.45	183.34	211.476	197.013	199.871	Chr5	5601261	5605546	+	[1..1218/1760]	http://ghost.zool.kyoto-u.ac.jp/jbrowse/?data=data%2Fht&loc=Chr5%3A5601261..5605546&tracks=DNA%2Cky21gene%2CKH2013&highlight=	[TSSK2 (HGNC:11401, testis specific serine kinase 2)]
KY21.Chr2.202.	KH.C2.476.	CYP11B1/2	138.941	0.0737146	0.0467533	1.57667	0.114871	0.999984	146.745	129.05	75.3994	165.081	173.329	144.041	Chr2	1144626	1148356	+	[1..1947/2125]	http://ghost.zool.kyoto-u.ac.jp/jbrowse/?data=data%2Fht&loc=Chr2%3A1144626..1148356&tracks=DNA%2Cky21gene%2CKH2013&highlight=	[CYP11A1 (HGNC:2590, cytochrome P450 family 11 subfamily A member 1)]
KY21.Chr5.731.	KH.C5.158.	NOP14	4243.64	0.073689	0.0508847	1.44816	0.147573	0.999984	4240.94	3874.83	4206.49	4425.88	4361.21	4352.49	Chr5	4900741	4908578	-	[53..2647/2769]	http://ghost.zool.kyoto-u.ac.jp/jbrowse/?data=data%2Fht&loc=Chr5%3A4900741..4908578&tracks=DNA%2Cky21gene%2CKH2013&highlight=	[NOP14 (HGNC:16821, NOP14 nucleolar protein)]
KY21.Chr6.478.	KH.C6.72.	L(2)K09913	932.946	0.0735812	0.0601471	1.22335	0.221196	0.999984	899.462	936.724	856.378	948.404	949.54	1007.17	Chr6	3348232	3349936	+	[2..841/1700]	http://ghost.zool.kyoto-u.ac.jp/jbrowse/?data=data%2Fht&loc=Chr6%3A3348232..3349936&tracks=DNA%2Cky21gene%2CKH2013&highlight=	[TMEM53 (HGNC:26186, transmembrane protein 53)]
KY21.Chr1.1041.	KH.C1.967.	KH2013:KH.C1.967	1431.91	0.0735112	0.0636177	1.15551	0.24788	0.999984	1299.99	1207.06	1577.83	1399.41	1540.58	1566.58	Chr1	7638621	7650692	+	[152..2968/3489]	http://ghost.zool.kyoto-u.ac.jp/jbrowse/?data=data%2Fht&loc=Chr1%3A7638621..7650692&tracks=DNA%2Cky21gene%2CKH2013&highlight=	[GPR155 (HGNC:22951, G protein-coupled receptor 155)]
KY21.UAContig27.1.	KH.S1328.1.	KH2013:KH.S1328.1	118.101	0.0734802	0.0492848	1.49093	0.13598	0.999984	97.5424	123.487	84.9235	162.923	129.189	110.543	UAContig27	277	43220	-	[53..16204/16204]	http://ghost.zool.kyoto-u.ac.jp/jbrowse/?data=data%2Fht&loc=UAContig27%3A277..43220&tracks=DNA%2Cky21gene%2CKH2013&highlight=	[SVEP1 (HGNC:15985, sushi, von Willebrand factor type A, EGF and pentraxin domain containing 1)]
KY21.Chr5.98.	KH.C5.63.	NASP	2446.83	0.0734442	0.063381	1.15877	0.246549	0.999984	1994.01	2504.24	2428.65	2531.24	2178.99	3043.84	Chr5	774984	783054	+	[1..1569/1685]	http://ghost.zool.kyoto-u.ac.jp/jbrowse/?data=data%2Fht&loc=Chr5%3A774984..783054&tracks=DNA%2Cky21gene%2CKH2013&highlight=	[NASP (HGNC:7644, nuclear autoantigenic sperm protein)]
KY21.Chr7.848.	No equivalent		337.093	0.0734041	0.0631235	1.16287	0.244884	0.999984	315.934	291.475	343.662	326.924	366.036	378.526	Chr7	6446510	6449490	+	[57..635/638]	http://ghost.zool.kyoto-u.ac.jp/jbrowse/?data=data%2Fht&loc=Chr7%3A6446510..6449490&tracks=DNA%2Cky21gene%2CKH2013&highlight=	[TRAPPC14 (HGNC:25604, trafficking protein particle complex subunit 14)]
KY21.Chr7.89.	No equivalent		876.744	0.0733103	0.0634924	1.15463	0.248241	0.999984	839.901	842.162	824.631	856.692	1051.81	845.263	Chr7	414739	447339	+	[110..13657/13841]	http://ghost.zool.kyoto-u.ac.jp/jbrowse/?data=data%2Fht&loc=Chr7%3A414739..447339&tracks=DNA%2Cky21gene%2CKH2013&highlight=	[MUC5AC (HGNC:7515, mucin 5AC, oligomeric mucus/gel-forming)]
KY21.Chr4.313.	No equivalent		96.8261	0.07326	0.0514842	1.42296	0.154747	0.999984	86.3207	80.0999	88.0982	117.606	89.3558	119.476	Chr4	2133419	2134842	+	[3..512/515]	http://ghost.zool.kyoto-u.ac.jp/jbrowse/?data=data%2Fht&loc=Chr4%3A2133419..2134842&tracks=DNA%2Cky21gene%2CKH2013&highlight=	[COL5A3 (HGNC:14864, collagen type V alpha 3 chain)]
KY21.Chr7.1209.	KH.L51.2.	ENOSF1	4032.32	0.0731776	0.0550168	1.3301	0.183487	0.999984	3925	4008.33	3757.27	4087.09	4464.56	3951.63	Chr7	8908924	8913380	+	[1..1407/1566]	http://ghost.zool.kyoto-u.ac.jp/jbrowse/?data=data%2Fht&loc=Chr7%3A8908924..8913380&tracks=DNA%2Cky21gene%2CKH2013&highlight=	[ENOSF1 (HGNC:30365, enolase superfamily member 1)]
KY21.Chr2.514.	KH.C2.520.	NOM1	1856.53	0.0730881	0.0513591	1.42308	0.154713	0.999984	1771.3	1810.04	1811.17	1909.76	1915.23	1921.66	Chr2	2905770	2910316	+	[20..2485/2601]	http://ghost.zool.kyoto-u.ac.jp/jbrowse/?data=data%2Fht&loc=Chr2%3A2905770..2910316&tracks=DNA%2Cky21gene%2CKH2013&highlight=	[NOM1 (HGNC:13244, nucleolar protein with MIF4G domain 1)]
KY21.Chr4.950.	KH.L96.89.	KH2013:KH.L96.89_LPHN3	329.785	0.0730612	0.0632046	1.15595	0.247702	0.999984	334.061	307.05	291.28	379.793	332.662	333.862	Chr4	5929447	5937041	+	[8..2428/2899]	http://ghost.zool.kyoto-u.ac.jp/jbrowse/?data=data%2Fht&loc=Chr4%3A5929447..5937041&tracks=DNA%2Cky21gene%2CKH2013&highlight=	[ADGRL3 (HGNC:20974, adhesion G protein-coupled receptor L3)]
KY21.Chr10.341.	KH.C10.411.	DDX28	928.847	0.0730002	0.0586591	1.24448	0.213322	0.999984	909.821	897.787	877.807	961.351	986.143	940.173	Chr10	2362502	2368365	+	[52..1758/2046]	http://ghost.zool.kyoto-u.ac.jp/jbrowse/?data=data%2Fht&loc=Chr10%3A2362502..2368365&tracks=DNA%2Cky21gene%2CKH2013&highlight=	[DDX28 (HGNC:17330, DEAD-box helicase 28)]
KY21.Chr9.79.	KH.C9.551.	UTP14A	4329.03	0.0729701	0.0564505	1.29264	0.196136	0.999984	4129.58	3913.77	4492.22	4320.15	4436.57	4681.88	Chr9	539156	542053	+	[1..2259/2894]	http://ghost.zool.kyoto-u.ac.jp/jbrowse/?data=data%2Fht&loc=Chr9%3A539156..542053&tracks=DNA%2Cky21gene%2CKH2013&highlight=	[UTP14A (HGNC:10665, UTP14A small subunit processome component)]
KY21.Chr5.853.	KH.C5.656.	KH2013:KH.C5.656	3697.05	0.0729498	0.0545425	1.33749	0.181064	0.999984	3460.6	3458.76	3800.13	3775.27	3701.27	3986.25	Chr5	5707177	5711653	-	[1..2469/2542]	http://ghost.zool.kyoto-u.ac.jp/jbrowse/?data=data%2Fht&loc=Chr5%3A5707177..5711653&tracks=DNA%2Cky21gene%2CKH2013&highlight=	[RBM28 (HGNC:21863, RNA binding motif protein 28)]
KY21.Chr4.715.	KH.C4.269.	KH2013:KH.C4.269_NRG4	354.43	0.0728222	0.0573874	1.26896	0.204456	0.999984	340.967	371.575	257.152	453.162	383.261	320.463	Chr4	4458171	4464599	-	[55..1683/1949]	http://ghost.zool.kyoto-u.ac.jp/jbrowse/?data=data%2Fht&loc=Chr4%3A4458171..4464599&tracks=DNA%2Cky21gene%2CKH2013&highlight=	[NRG4 (HGNC:29862, neuregulin 4)]
KY21.Chr8.1235.	KH.C8.329.	WDR75	3890	0.0728103	0.059263	1.2286	0.219224	0.999984	3668.63	3496.59	4071.57	3783.91	4036.08	4283.26	Chr8	7408013	7422431	+	[8..2407/2452]	http://ghost.zool.kyoto-u.ac.jp/jbrowse/?data=data%2Fht&loc=Chr8%3A7408013..7422431&tracks=DNA%2Cky21gene%2CKH2013&highlight=	[WDR75 (HGNC:25725, WD repeat domain 75)]
KY21.Chr10.935.	KH.C10.258.	ARHGAP11A	1557.56	0.0727951	0.0551451	1.32006	0.186813	0.999984	1522.7	1448.47	1542.91	1631.38	1568.57	1631.35	Chr10	6570389	6581258	+	[71..3157/3443]	http://ghost.zool.kyoto-u.ac.jp/jbrowse/?data=data%2Fht&loc=Chr10%3A6570389..6581258&tracks=DNA%2Cky21gene%2CKH2013&highlight=	[ARHGAP19 (HGNC:23724, Rho GTPase activating protein 19)]
KY21.Chr13.222.	KH.L121.1.	AMDHD2	2709.02	0.0727836	0.0585375	1.24337	0.213732	0.999984	2514.52	2475.31	2841.37	2710.34	2941.2	2771.39	Chr13	1963694	1968691	-	[2..1189/2197]	http://ghost.zool.kyoto-u.ac.jp/jbrowse/?data=data%2Fht&loc=Chr13%3A1963694..1968691&tracks=DNA%2Cky21gene%2CKH2013&highlight=	[SLC2A7 (HGNC:13445, solute carrier family 2 member 7)]
KY21.Chr8.1016.	KH.C8.404.	TRMT1L	558.977	0.0727254	0.0632213	1.15033	0.250008	0.999984	523.967	565.15	513.509	619.322	579.198	552.715	Chr8	6042606	6043394	+	[2..280/704]	http://ghost.zool.kyoto-u.ac.jp/jbrowse/?data=data%2Fht&loc=Chr8%3A6042606..6043394&tracks=DNA%2Cky21gene%2CKH2013&highlight=	[BOLA2B (HGNC:32479, bolA family member 2B)]
KY21.Chr1.1512.	KH.L18.105.	OSGEP	539.861	0.0726528	0.0635981	1.14237	0.253298	0.999984	555.042	475.037	511.128	558.9	537.211	601.845	Chr1	10502910	10504147	-	[3..1055/1213]	http://ghost.zool.kyoto-u.ac.jp/jbrowse/?data=data%2Fht&loc=Chr1%3A10502910..10504147&tracks=DNA%2Cky21gene%2CKH2013&highlight=	[OSGEP (HGNC:18028, O-sialoglycoprotein endopeptidase)]
KY21.Chr4.311.	KH.C4.10.	ECM22	237.841	0.0725999	0.0621972	1.16725	0.243108	0.999984	219.255	241.412	207.944	258.95	260.531	238.951	Chr4	2121701	2124988	+	[1..1872/2419]	http://ghost.zool.kyoto-u.ac.jp/jbrowse/?data=data%2Fht&loc=Chr4%3A2121701..2124988&tracks=DNA%2Cky21gene%2CKH2013&highlight=	[FAT1 (HGNC:3595, FAT atypical cadherin 1)]
KY21.Chr12.549.	KH.C12.183.	BMS1	4288.72	0.0725739	0.0564862	1.28481	0.19886	0.999984	4097.65	3840.35	4482.69	4336.33	4443.03	4532.26	Chr12	3876392	3898360	+	[83..3493/3644]	http://ghost.zool.kyoto-u.ac.jp/jbrowse/?data=data%2Fht&loc=Chr12%3A3876392..3898360&tracks=DNA%2Cky21gene%2CKH2013&highlight=	[BMS1 (HGNC:23505, BMS1 ribosome biogenesis factor)]
KY21.Chr4.593.	KH.C4.401.	FBL	24909.3	0.0724128	0.0392359	1.84557	0.064954	0.999984	24327.8	24140.1	24161.9	25112.7	25522.4	26190.9	Chr4	3794078	3796546	-	[191..1126/1370]	http://ghost.zool.kyoto-u.ac.jp/jbrowse/?data=data%2Fht&loc=Chr4%3A3794078..3796546&tracks=DNA%2Cky21gene%2CKH2013&highlight=	[FBL (HGNC:3599, fibrillarin)]
KY21.Chr7.279.	KH.C7.146.	TERF1	1071.95	0.0723266	0.0632788	1.14298	0.253046	0.999984	1044.48	911.137	1113.53	1115.64	1042.13	1204.81	Chr7	2112471	2121186	+	[24..2615/2775]	http://ghost.zool.kyoto-u.ac.jp/jbrowse/?data=data%2Fht&loc=Chr7%3A2112471..2121186&tracks=DNA%2Cky21gene%2CKH2013&highlight=	[TERF1 (HGNC:11728, telomeric repeat binding factor 1)]
KY21.Chr3.47.	KH.L37.7.	MRTO4	3614.08	0.0722823	0.0624131	1.15813	0.246812	0.999984	3174.01	3459.87	3754.89	3543.3	3517.17	4235.25	Chr3	227597	230818	-	[38..994/1344]	http://ghost.zool.kyoto-u.ac.jp/jbrowse/?data=data%2Fht&loc=Chr3%3A227597..230818&tracks=DNA%2Cky21gene%2CKH2013&highlight=	[MRTO4 (HGNC:18477, MRT4 homolog, ribosome maturation factor)]
KY21.Chr14.375.	KH.C14.31.	NAA15/16	3934.68	0.0722129	0.0569301	1.26845	0.204638	0.999984	3877.53	3465.44	4050.14	4040.7	4003.78	4170.48	Chr14	2783573	2794934	-	[44..2785/3454]	http://ghost.zool.kyoto-u.ac.jp/jbrowse/?data=data%2Fht&loc=Chr14%3A2783573..2794934&tracks=DNA%2Cky21gene%2CKH2013&highlight=	[NAA16 (HGNC:26164, N-alpha-acetyltransferase 16, NatA auxiliary subunit)]
KY21.Chr3.1114.	KH.C3.512.	EIF2S3	252.817	0.0721914	0.0621118	1.16228	0.245121	0.999984	224.434	233.625	251.596	262.187	296.058	249.001	Chr3	7623810	7625816	-	[29..1462/2004]	http://ghost.zool.kyoto-u.ac.jp/jbrowse/?data=data%2Fht&loc=Chr3%3A7623810..7625816&tracks=DNA%2Cky21gene%2CKH2013&highlight=	[EIF2S3 (HGNC:3267, eukaryotic translation initiation factor 2 subunit gamma)]
KY21.Chr10.175.	KH.S522.6.	EIF3C	11231.9	0.0721861	0.0572911	1.25999	0.207674	0.999984	10633.9	9992.47	11893.3	11187.7	11751.9	11931.9	Chr10	1230185	1233282	-	[48..2789/3097]	http://ghost.zool.kyoto-u.ac.jp/jbrowse/?data=data%2Fht&loc=Chr10%3A1230185..1233282&tracks=DNA%2Cky21gene%2CKH2013&highlight=	[EIF3CL (HGNC:26347, eukaryotic translation initiation factor 3 subunit C like)]
KY21.Chr8.525.	KH.C8.554.	BXDC2	4525.73	0.0721572	0.0569778	1.26641	0.205367	0.999984	4073.48	4504.51	4530.31	4480.91	4554.99	5010.16	Chr8	3152053	3154715	+	[106..1068/1471]	http://ghost.zool.kyoto-u.ac.jp/jbrowse/?data=data%2Fht&loc=Chr8%3A3152053..3154715&tracks=DNA%2Cky21gene%2CKH2013&highlight=	[BRIX1 (HGNC:24170, biogenesis of ribosomes BRX1)]
KY21.Chr4.171.	KH.C4.414.	GGA/1/2/3	1894.74	0.0720442	0.0568122	1.26811	0.204758	0.999984	1848.13	1748.85	1890.54	2003.62	2029.35	1847.97	Chr4	1375061	1381467	+	[4..2106/2533]	http://ghost.zool.kyoto-u.ac.jp/jbrowse/?data=data%2Fht&loc=Chr4%3A1375061..1381467&tracks=DNA%2Cky21gene%2CKH2013&highlight=	[GGA3 (HGNC:17079, golgi associated, gamma adaptin ear containing, ARF binding protein 3)]
KY21.Chr11.697.	KH.L154.37.	HAUS1	522.227	0.0720274	0.063106	1.14137	0.253715	0.999984	484.259	532.887	481.762	534.084	556.59	543.782	Chr11	4916398	4919093	-	[2..1033/1767]	http://ghost.zool.kyoto-u.ac.jp/jbrowse/?data=data%2Fht&loc=Chr11%3A4916398..4919093&tracks=DNA%2Cky21gene%2CKH2013&highlight=	{Ci-ZF114}
KY21.Chr8.822.	KH.C8.539.	DPH1	2353.56	0.0720225	0.0538378	1.33777	0.180972	0.999984	2330.66	2159.36	2338.97	2501.02	2401.84	2389.51	Chr8	5016699	5018529	-	[14..1288/1830]	http://ghost.zool.kyoto-u.ac.jp/jbrowse/?data=data%2Fht&loc=Chr8%3A5016699..5018529&tracks=DNA%2Cky21gene%2CKH2013&highlight=	[DPH1 (HGNC:3003, diphthamide biosynthesis 1)]
KY21.Chr10.134.	No equivalent		261.377	0.0719925	0.0627553	1.14719	0.251302	0.999984	236.519	244.75	255.564	285.924	254.072	291.431	Chr10	955800	961474	+	[37..2088/2325]	http://ghost.zool.kyoto-u.ac.jp/jbrowse/?data=data%2Fht&loc=Chr10%3A955800..961474&tracks=DNA%2Cky21gene%2CKH2013&highlight=	[SCN2B (HGNC:10589, sodium voltage-gated channel beta subunit 2)]
KY21.Chr3.1044.	KH.C3.860.	EIF3B	12029.7	0.0719451	0.0471823	1.52483	0.127301	0.999984	11824.2	11072.7	12112.3	12317.4	12395.7	12455.6	Chr3	7127558	7136460	+	[104..2203/2538]	http://ghost.zool.kyoto-u.ac.jp/jbrowse/?data=data%2Fht&loc=Chr3%3A7127558..7136460&tracks=DNA%2Cky21gene%2CKH2013&highlight=	[EIF3B (HGNC:3280, eukaryotic translation initiation factor 3 subunit B)]
KY21.Chr6.317.	KH.L149.21.	SPSB1/4	6947.83	0.0718895	0.0619859	1.15977	0.246141	0.999984	6130.5	7639.53	6231.96	6973.3	7013.89	7697.81	Chr6	2280130	2284492	-	[107..1114/1447]	http://ghost.zool.kyoto-u.ac.jp/jbrowse/?data=data%2Fht&loc=Chr6%3A2280130..2284492&tracks=DNA%2Cky21gene%2CKH2013&highlight=	[SPSB1 (HGNC:30628, splA/ryanodine receptor domain and SOCS box containing 1)]
KY21.Chr12.140.	KH.L57.6.	KH2013:KH.L57.6	1981.35	0.0718826	0.0567549	1.26654	0.205319	0.999984	1828.27	2245.02	1331	2250.71	2610.7	1622.41	Chr12	908288	909262	+	[2..286/707]	http://ghost.zool.kyoto-u.ac.jp/jbrowse/?data=data%2Fht&loc=Chr12%3A908288..909262&tracks=DNA%2Cky21gene%2CKH2013&highlight=	[CDH12 (HGNC:1751, cadherin 12)]
KY21.Chr4.1102.	KH.L41.27.	KH2013:KH.L41.27	1041.41	0.071871	0.0607149	1.18375	0.236514	0.999984	1030.67	945.624	1027.02	1074.64	1024.9	1145.63	Chr4	7026056	7027605	+	[18..1319/1549]	http://ghost.zool.kyoto-u.ac.jp/jbrowse/?data=data%2Fht&loc=Chr4%3A7026056..7027605&tracks=DNA%2Cky21gene%2CKH2013&highlight=	[ZFP69 (HGNC:24708, ZFP69 zinc finger protein)]
KY21.Chr10.149.	No equivalent		757.003	0.0718388	0.0612158	1.17353	0.240582	0.999984	648.269	607.425	857.966	722.902	769.752	935.707	Chr10	1095865	1099202	+	[1..843/1035]	http://ghost.zool.kyoto-u.ac.jp/jbrowse/?data=data%2Fht&loc=Chr10%3A1095865..1099202&tracks=DNA%2Cky21gene%2CKH2013&highlight=	[HS2ST1 (HGNC:5193, heparan sulfate 2-O-sulfotransferase 1)]
KY21.Chr5.26.	KH.C5.196.	KH2013:KH.C5.196	658.559	0.0718083	0.0627846	1.14372	0.252738	0.999984	641.363	657.487	593.671	730.454	670.707	657.675	Chr5	182082	208531	+	[16..1116/1358]	http://ghost.zool.kyoto-u.ac.jp/jbrowse/?data=data%2Fht&loc=Chr5%3A182082..208531&tracks=DNA%2Cky21gene%2CKH2013&highlight=	[TTC41P (HGNC:49210, tetratricopeptide repeat domain 41, pseudogene)]
KY21.Chr5.204.	KH.C5.534.	CDC20	5374.22	0.0717872	0.0570892	1.25746	0.208588	0.999984	5172.34	4864.96	5527.17	5509.16	5252.61	5919.07	Chr5	1417689	1422904	-	[5..1624/1795]	http://ghost.zool.kyoto-u.ac.jp/jbrowse/?data=data%2Fht&loc=Chr5%3A1417689..1422904&tracks=DNA%2Cky21gene%2CKH2013&highlight=	[CDC20 (HGNC:1723, cell division cycle 20)]
KY21.Chr8.524.	KH.C8.639.	RSBN1	2201.76	0.0717807	0.0583537	1.2301	0.218661	0.999984	2170.1	1969.12	2229.44	2409.31	2230.66	2201.93	Chr8	3143490	3150661	-	[43..2790/3896]	http://ghost.zool.kyoto-u.ac.jp/jbrowse/?data=data%2Fht&loc=Chr8%3A3143490..3150661&tracks=DNA%2Cky21gene%2CKH2013&highlight=	[RSBN1L (HGNC:24765, round spermatid basic protein 1 like)]
KY21.Chr6.526.	KH.C6.217.	CHST13	146.921	0.0715356	0.0548701	1.30373	0.192326	0.999984	124.302	129.05	142.862	140.265	149.644	195.404	Chr6	3618131	3625286	-	[275..1189/1751]	http://ghost.zool.kyoto-u.ac.jp/jbrowse/?data=data%2Fht&loc=Chr6%3A3618131..3625286&tracks=DNA%2Cky21gene%2CKH2013&highlight=	[CHST13 (HGNC:21755, carbohydrate sulfotransferase 13)]
KY21.Chr14.280.	KH.C14.395.	BPI	1199.84	0.0714833	0.062628	1.14139	0.253706	0.999984	1114.4	1060.21	1272.27	1269.93	1170.24	1312	Chr14	2148383	2155698	-	[43..1491/2629]	http://ghost.zool.kyoto-u.ac.jp/jbrowse/?data=data%2Fht&loc=Chr14%3A2148383..2155698&tracks=DNA%2Cky21gene%2CKH2013&highlight=	[LBP (HGNC:6517, lipopolysaccharide binding protein)]
KY21.Chr5.416.	KH.C5.93.	KH2013:KH.C5.93_SLC6A1/13/8	1175.75	0.0714664	0.0632744	1.12947	0.2587	0.999984	1018.58	1085.8	1265.12	1148.01	1289.74	1247.24	Chr5	2921579	2953815	-	[85..1716/1783]	http://ghost.zool.kyoto-u.ac.jp/jbrowse/?data=data%2Fht&loc=Chr5%3A2921579..2953815&tracks=DNA%2Cky21gene%2CKH2013&highlight=	[SLC6A13 (HGNC:11046, solute carrier family 6 member 13)]
KY21.Chr10.566.	KH.C10.203.	KH2013:KH.C10.203	1459.2	0.0713877	0.0635663	1.12304	0.26142	0.999984	1275.82	1281.6	1588.15	1376.75	1463.07	1769.8	Chr10	4155018	4159148	+	[48..1052/1438]	http://ghost.zool.kyoto-u.ac.jp/jbrowse/?data=data%2Fht&loc=Chr10%3A4155018..4159148&tracks=DNA%2Cky21gene%2CKH2013&highlight=	[CALHM2 (HGNC:23493, calcium homeostasis modulator family member 2)]
KY21.Chr3.1704.	KH.L131.5.	RPS6KB1/2	4095.35	0.0712816	0.0554082	1.28648	0.198275	0.999984	4066.57	3776.93	4034.26	4363.31	3932.73	4398.27	Chr3	11189105	11191067	-	[10..1590/1957]	http://ghost.zool.kyoto-u.ac.jp/jbrowse/?data=data%2Fht&loc=Chr3%3A11189105..11191067&tracks=DNA%2Cky21gene%2CKH2013&highlight=	[RPS6KB1 (HGNC:10436, ribosomal protein S6 kinase B1)]
KY21.Chr2.953.	KH.C2.589.	KH2013:KH.C2.589	780.011	0.0712698	0.0608414	1.1714	0.241437	0.999984	635.321	696.425	843.679	719.665	763.292	1021.68	Chr2	5640673	5641890	-	[88..339/766]	http://ghost.zool.kyoto-u.ac.jp/jbrowse/?data=data%2Fht&loc=Chr2%3A5640673..5641890&tracks=DNA%2Cky21gene%2CKH2013&highlight=	[CHRM2 (HGNC:1951, cholinergic receptor muscarinic 2)]
KY21.Chr9.454.	KH.C9.569.	WDR46	2471.03	0.0712363	0.0521042	1.36719	0.171566	0.999984	2463.59	2299.54	2415.95	2489.16	2603.16	2554.77	Chr9	3023102	3039947	+	[30..1679/2472]	http://ghost.zool.kyoto-u.ac.jp/jbrowse/?data=data%2Fht&loc=Chr9%3A3023102..3039947&tracks=DNA%2Cky21gene%2CKH2013&highlight=	[WDR46 (HGNC:13923, WD repeat domain 46)]
KY21.Chr14.771.	KH.C14.190.	POMP	852.27	0.0711999	0.0631168	1.12807	0.259292	0.999984	738.906	882.212	825.425	846.982	869.873	950.223	Chr14	5570203	5571666	+	[12..431/569]	http://ghost.zool.kyoto-u.ac.jp/jbrowse/?data=data%2Fht&loc=Chr14%3A5570203..5571666&tracks=DNA%2Cky21gene%2CKH2013&highlight=	[POMP (HGNC:20330, proteasome maturation protein)]
KY21.Chr6.352.	KH.C6.1.	BOP1	4725.06	0.071152	0.0517523	1.37486	0.169175	0.999984	4517.16	4431.08	4783.5	4656.78	5027.61	4934.23	Chr6	2562149	2570363	-	[2..2323/2619]	http://ghost.zool.kyoto-u.ac.jp/jbrowse/?data=data%2Fht&loc=Chr6%3A2562149..2570363&tracks=DNA%2Cky21gene%2CKH2013&highlight=	[BOP1 (HGNC:15519, BOP1 ribosomal biogenesis factor)]
KY21.Chr14.501.	KH.C14.35.	RBM26/27	3690.23	0.07114	0.0520568	1.36658	0.171756	0.999984	3679.85	3363.09	3678.7	3756.93	3794.93	3867.89	Chr14	3683596	3697655	-	[29..2734/3065]	http://ghost.zool.kyoto-u.ac.jp/jbrowse/?data=data%2Fht&loc=Chr14%3A3683596..3697655&tracks=DNA%2Cky21gene%2CKH2013&highlight=	{Ci-ZF081}
KY21.Chr12.590.	KH.C12.356.	PIGX	147.716	0.0711126	0.0543352	1.30877	0.190611	0.999984	148.472	145.737	103.972	165.081	171.176	151.857	Chr12	4309506	4311113	-	[1..855/1607]	http://ghost.zool.kyoto-u.ac.jp/jbrowse/?data=data%2Fht&loc=Chr12%3A4309506..4311113&tracks=DNA%2Cky21gene%2CKH2013&highlight=	[PIGX (HGNC:26046, phosphatidylinositol glycan anchor biosynthesis class X)]
KY21.Chr12.578.	KH.C12.43.	KH2013:KH.C12.43_SLC28A2/3	2649.46	0.0710888	0.0545391	1.30345	0.192422	0.999984	2650.91	2526.49	2512.78	2743.79	2872.3	2590.5	Chr12	4230215	4243032	+	[26..2242/2867]	http://ghost.zool.kyoto-u.ac.jp/jbrowse/?data=data%2Fht&loc=Chr12%3A4230215..4243032&tracks=DNA%2Cky21gene%2CKH2013&highlight=	[SLC28A1 (HGNC:11001, solute carrier family 28 member 1)]
KY21.Chr6.52.	KH.C6.59.	MAP4K3	365.421	0.0710663	0.0630555	1.12704	0.259725	0.999984	327.156	335.975	369.854	385.188	345.581	428.773	Chr6	395415	420216	+	[2..3868/4023]	http://ghost.zool.kyoto-u.ac.jp/jbrowse/?data=data%2Fht&loc=Chr6%3A395415..420216&tracks=DNA%2Cky21gene%2CKH2013&highlight=	[TOPAZ1 (HGNC:24746, testis and ovary specific TOPAZ 1)]
KY21.Chr9.71.	No equivalent		612.901	0.0710083	0.0598422	1.18659	0.235389	0.999984	618.92	559.587	523.034	650.612	814.968	510.284	Chr9	477199	483978	-	[3..1559/1732]	http://ghost.zool.kyoto-u.ac.jp/jbrowse/?data=data%2Fht&loc=Chr9%3A477199..483978&tracks=DNA%2Cky21gene%2CKH2013&highlight=	[SLC6A5 (HGNC:11051, solute carrier family 6 member 5)]
KY21.Chr8.851.	KH.C8.588.	CAMK2D/1	415.471	0.070921	0.0636385	1.11443	0.265093	0.999984	372.042	412.737	398.426	420.794	480.153	408.674	Chr8	5146254	5147261	+	[21..1004/1007]	http://ghost.zool.kyoto-u.ac.jp/jbrowse/?data=data%2Fht&loc=Chr8%3A5146254..5147261&tracks=DNA%2Cky21gene%2CKH2013&highlight=	[CAMK2D (HGNC:1462, calcium/calmodulin dependent protein kinase II delta)]
KY21.Chr2.463.	KH.C2.1019.	KH2013:KH.C2.1019	1822.13	0.0708468	0.0602139	1.17658	0.239362	0.999984	1836.91	1766.65	1661.17	2021.97	1912	1734.07	Chr2	2619653	2626808	-	[71..3862/4630]	http://ghost.zool.kyoto-u.ac.jp/jbrowse/?data=data%2Fht&loc=Chr2%3A2619653..2626808&tracks=DNA%2Cky21gene%2CKH2013&highlight=	[SH3D19 (HGNC:30418, SH3 domain containing 19)]
KY21.Chr13.219.	KH.S498.1.	CCNE1	6839.33	0.0707904	0.0554837	1.27588	0.201998	0.999984	6798.62	6074.25	6966.9	7175.07	6787.81	7233.3	Chr13	1915689	1935520	-	[188..1654/2292]	http://ghost.zool.kyoto-u.ac.jp/jbrowse/?data=data%2Fht&loc=Chr13%3A1915689..1935520&tracks=DNA%2Cky21gene%2CKH2013&highlight=	[CCNE1 (HGNC:1589, cyclin E1)]
KY21.Chr2.200.	KH.C2.1110.	AARS	1947.06	0.0707034	0.0577444	1.22442	0.220794	0.999984	1886.97	1844.52	1908	1938.89	2180.07	1923.89	Chr2	1116355	1119565	-	[1..2949/3210]	http://ghost.zool.kyoto-u.ac.jp/jbrowse/?data=data%2Fht&loc=Chr2%3A1116355..1119565&tracks=DNA%2Cky21gene%2CKH2013&highlight=	[AARS1 (HGNC:20, alanyl-tRNA synthetase 1)]
KY21.Chr9.1164.	KH.S663.3.	AAMP	2870.93	0.0706726	0.0511018	1.38298	0.166672	0.999984	2721.69	2840.21	2787.4	2856	2954.12	3066.17	Chr9	8235927	8239689	-	[174..1247/1436]	http://ghost.zool.kyoto-u.ac.jp/jbrowse/?data=data%2Fht&loc=Chr9%3A8235927..8239689&tracks=DNA%2Cky21gene%2CKH2013&highlight=	[AAMP (HGNC:18, angio associated migratory cell protein)]
KY21.Chr12.158.	KH.L57.25.	KH2013:KH.L57.25_FOXL1	291.105	0.0706337	0.0485945	1.45353	0.146076	0.999984	219.255	240.3	292.867	264.345	250.842	479.019	Chr12	1003421	1011337	-	[54..1595/2435]	http://ghost.zool.kyoto-u.ac.jp/jbrowse/?data=data%2Fht&loc=Chr12%3A1003421..1011337&tracks=DNA%2Cky21gene%2CKH2013&highlight=	Foxc (forkhead box c)
KY21.Chr10.1063.	KH.L127.1.	PPP1R21	2024.74	0.0706059	0.0537295	1.3141	0.188813	0.999984	2021.63	1866.77	1990.54	2057.57	2099.32	2112.6	Chr10	7463189	7473446	-	[108..2345/2642]	http://ghost.zool.kyoto-u.ac.jp/jbrowse/?data=data%2Fht&loc=Chr10%3A7463189..7473446&tracks=DNA%2Cky21gene%2CKH2013&highlight=	[PPP1R21 (HGNC:30595, protein phosphatase 1 regulatory subunit 21)]
KY21.Chr2.752.	No equivalent		389.594	0.0705641	0.0631743	1.11697	0.264005	0.999984	351.325	353.775	397.632	370.083	406.946	457.804	Chr2	4299245	4300921	+	[50..622/810]	http://ghost.zool.kyoto-u.ac.jp/jbrowse/?data=data%2Fht&loc=Chr2%3A4299245..4300921&tracks=DNA%2Cky21gene%2CKH2013&highlight=	[TMEM272 (HGNC:26737, transmembrane protein 272)]
KY21.Chr12.127.	KH.C12.15.	BAR-1	1284.9	0.0705563	0.0584488	1.20715	0.227375	0.999984	1224.03	1195.94	1298.46	1300.14	1296.2	1394.63	Chr12	824281	829867	+	[17..625/1219]	http://ghost.zool.kyoto-u.ac.jp/jbrowse/?data=data%2Fht&loc=Chr12%3A824281..829867&tracks=DNA%2Cky21gene%2CKH2013&highlight=	[VOPP1 (HGNC:34518, VOPP1 WW domain binding protein)]
KY21.Chr5.709.	No equivalent		313.875	0.0705105	0.0572764	1.23106	0.218302	0.999984	282.269	263.662	313.503	371.161	255.148	397.508	Chr5	4663901	4669053	-	[1..1170/1173]	http://ghost.zool.kyoto-u.ac.jp/jbrowse/?data=data%2Fht&loc=Chr5%3A4663901..4669053&tracks=DNA%2Cky21gene%2CKH2013&highlight=	[ZFC3H1 (HGNC:28328, zinc finger C3H1-type containing)]
KY21.Chr2.381.	KH.C2.421.	ADMP	5880.09	0.0704744	0.0586657	1.20129	0.22964	0.999984	6018.28	5088.57	5910.52	6310.82	5818.89	6133.46	Chr2	2216954	2225322	+	[424..2064/2380]	http://ghost.zool.kyoto-u.ac.jp/jbrowse/?data=data%2Fht&loc=Chr2%3A2216954..2225322&tracks=DNA%2Cky21gene%2CKH2013&highlight=	Admp (anti-dorsalizing morphogenetic protein)
KY21.Chr1.1541.	KH.C1.1168.	NOL10	3485.04	0.0703339	0.0522227	1.34681	0.178042	0.999984	3512.39	3188.42	3427.89	3532.51	3661.43	3587.62	Chr1	10713200	10721234	-	[45..2159/2869]	http://ghost.zool.kyoto-u.ac.jp/jbrowse/?data=data%2Fht&loc=Chr1%3A10713200..10721234&tracks=DNA%2Cky21gene%2CKH2013&highlight=	[NOL10 (HGNC:25862, nucleolar protein 10)]
KY21.Chr7.355.	KH.S1090.4.	GYPC	1138.4	0.0703145	0.0630275	1.11562	0.264587	0.999984	947.802	1104.71	1168.29	1033.64	1142.25	1433.71	Chr7	2686018	2687118	-	[21..443/557]	http://ghost.zool.kyoto-u.ac.jp/jbrowse/?data=data%2Fht&loc=Chr7%3A2686018..2687118&tracks=DNA%2Cky21gene%2CKH2013&highlight=	[GYPC (HGNC:4704, glycophorin C (Gerbich blood group))]
KY21.Chr13.482.	KH.S595.3.	C14ORF21	1911.02	0.0702893	0.0533493	1.31753	0.187661	0.999984	1818.78	1831.17	1901.65	1939.97	1936.76	2037.79	Chr13	4288433	4292771	+	[1..1677/2088]	http://ghost.zool.kyoto-u.ac.jp/jbrowse/?data=data%2Fht&loc=Chr13%3A4288433..4292771&tracks=DNA%2Cky21gene%2CKH2013&highlight=	[NOP9 (HGNC:19826, NOP9 nucleolar protein)]
KY21.Chr7.498.	KH.C7.278.	PRESTIN	1796.15	0.0702423	0.0632524	1.11051	0.26678	0.999984	1858.49	1749.96	1546.08	2083.47	1850.63	1688.29	Chr7	3655864	3665679	+	[52..2208/3405]	http://ghost.zool.kyoto-u.ac.jp/jbrowse/?data=data%2Fht&loc=Chr7%3A3655864..3665679&tracks=DNA%2Cky21gene%2CKH2013&highlight=	[SLC26A5 (HGNC:9359, solute carrier family 26 member 5)]
KY21.Chr11.108.	KH.L97.10.	KH2013:KH.L97.10_PRSS1/2/3	97.4502	0.0701692	0.0523286	1.34093	0.179942	0.999984	92.3632	74.5374	92.0666	106.817	118.423	100.494	Chr11	438888	440635	+	[40..777/916]	http://ghost.zool.kyoto-u.ac.jp/jbrowse/?data=data%2Fht&loc=Chr11%3A438888..440635&tracks=DNA%2Cky21gene%2CKH2013&highlight=	[PRSS1 (HGNC:9475, serine protease 1)]
KY21.Chr14.153.	KH.C14.344.	KH2013:KH.C14.344	20104.8	0.0701515	0.060293	1.16351	0.244622	0.999984	19089	17600.9	21404.7	19182.8	21603.6	21747.9	Chr14	1197325	1217326	-	[52..3822/5461]	http://ghost.zool.kyoto-u.ac.jp/jbrowse/?data=data%2Fht&loc=Chr14%3A1197325..1217326&tracks=DNA%2Cky21gene%2CKH2013&highlight=	[LARP1 (HGNC:29531, La ribonucleoprotein 1, translational regulator)]
KY21.Chr8.1103.	KH.C8.711.	SREK1IP1	712.559	0.0700444	0.0635537	1.10213	0.270405	0.999984	640.5	727.575	673.039	798.429	664.247	771.567	Chr8	6483058	6484246	-	[29..523/630]	http://ghost.zool.kyoto-u.ac.jp/jbrowse/?data=data%2Fht&loc=Chr8%3A6483058..6484246&tracks=DNA%2Cky21gene%2CKH2013&highlight=	[SREK1IP1 (HGNC:26716, SREK1 interacting protein 1)]
KY21.Chr9.294.	KH.C9.682.	COASY	1207.48	0.0700061	0.057408	1.21945	0.222675	0.999984	1165.33	1135.86	1197.66	1285.04	1201.46	1259.52	Chr9	1960474	1964498	+	[1..1722/2460]	http://ghost.zool.kyoto-u.ac.jp/jbrowse/?data=data%2Fht&loc=Chr9%3A1960474..1964498&tracks=DNA%2Cky21gene%2CKH2013&highlight=	[COASY (HGNC:29932, Coenzyme A synthase)]
KY21.Chr14.697.	KH.C14.355.	KH2013:KH.C14.355	1100.29	0.0699674	0.0636729	1.09886	0.271831	0.999984	1199	996.799	948.445	1236.49	1169.16	1051.83	Chr14	5111161	5112286	+	[9..761/1125]	http://ghost.zool.kyoto-u.ac.jp/jbrowse/?data=data%2Fht&loc=Chr14%3A5111161..5112286&tracks=DNA%2Cky21gene%2CKH2013&highlight=	[ARHGAP25 (HGNC:28951, Rho GTPase activating protein 25)]
KY21.Chr3.756.	KH.C3.470.	TBL3	2370.7	0.0699661	0.0600641	1.16486	0.244077	0.999984	2189.96	2163.81	2497.7	2326.23	2447.06	2599.43	Chr3	5184072	5186718	+	[22..1809/2049]	http://ghost.zool.kyoto-u.ac.jp/jbrowse/?data=data%2Fht&loc=Chr3%3A5184072..5186718&tracks=DNA%2Cky21gene%2CKH2013&highlight=	[TBL3 (HGNC:11587, transducin beta like 3)]
KY21.Chr11.1028.	KH.C11.10.	ETS1/2	403.167	0.0698074	0.0629914	1.1082	0.267774	0.999984	360.821	353.775	425.411	381.951	439.243	457.804	Chr11	7090983	7098241	+	[35..2143/2717]	http://ghost.zool.kyoto-u.ac.jp/jbrowse/?data=data%2Fht&loc=Chr11%3A7090983..7098241&tracks=DNA%2Cky21gene%2CKH2013&highlight=	Ets1/2.a (ETS proto-oncogene 1/2, transcription factor.a)
KY21.Chr14.503.	KH.C14.319.	RBFA	503.789	0.0697729	0.0636632	1.09597	0.273093	0.999984	470.448	502.85	467.476	502.794	496.301	582.863	Chr14	3703672	3707235	-	[1..891/1477]	http://ghost.zool.kyoto-u.ac.jp/jbrowse/?data=data%2Fht&loc=Chr14%3A3703672..3707235&tracks=DNA%2Cky21gene%2CKH2013&highlight=	[RBFA (HGNC:26120, ribosome binding factor A)]
KY21.Chr7.188.	KH.L111.2.	COL20A1	154.209	0.0697167	0.0586769	1.18814	0.234776	0.999984	132.071	142.4	151.592	180.186	159.333	159.673	Chr7	1331587	1344137	+	[2..796/991]	http://ghost.zool.kyoto-u.ac.jp/jbrowse/?data=data%2Fht&loc=Chr7%3A1331587..1344137&tracks=DNA%2Cky21gene%2CKH2013&highlight=	[COL1A1 (HGNC:2197, collagen type I alpha 1 chain)]
KY21.Chr1.678.	KH.C1.1033.	ADHFE1	1547.65	0.0696776	0.0540803	1.28841	0.197603	0.999984	1534.78	1497.42	1464.34	1619.52	1596.56	1573.28	Chr1	4846003	4850235	-	[3..1415/1617]	http://ghost.zool.kyoto-u.ac.jp/jbrowse/?data=data%2Fht&loc=Chr1%3A4846003..4850235&tracks=DNA%2Cky21gene%2CKH2013&highlight=	[ADHFE1 (HGNC:16354, alcohol dehydrogenase iron containing 1)]
KY21.Chr8.1323.	KH.L142.16.	KH2013:KH.L142.16	133.855	0.0695799	0.0423179	1.64422	0.100131	0.999984	100.995	106.8	117.464	240.608	105.504	131.758	Chr8	8040203	8042261	-	[15..482/1083]	http://ghost.zool.kyoto-u.ac.jp/jbrowse/?data=data%2Fht&loc=Chr8%3A8040203..8042261&tracks=DNA%2Cky21gene%2CKH2013&highlight=	[ANKRD6 (HGNC:17280, ankyrin repeat domain 6)]
KY21.Chr5.315.	KH.C5.474.	KH2013:KH.C5.474	50.0441	0.0695774	0.0422686	1.64608	0.0997481	0.999984	47.4764	40.05	34.1281	59.3427	65.6711	53.5966	Chr5	2190821	2191303	+	[1..315/425]	http://ghost.zool.kyoto-u.ac.jp/jbrowse/?data=data%2Fht&loc=Chr5%3A2190821..2191303&tracks=DNA%2Cky21gene%2CKH2013&highlight=	[NFIA (HGNC:7784, nuclear factor I A)]
KY21.Chr1.1783.	KH.C1.622.	SUCLA2	1377.42	0.0695623	0.0562745	1.23612	0.216412	0.999984	1281	1366.15	1350.05	1383.22	1443.69	1440.41	Chr1	12148788	12156001	-	[33..1421/1958]	http://ghost.zool.kyoto-u.ac.jp/jbrowse/?data=data%2Fht&loc=Chr1%3A12148788..12156001&tracks=DNA%2Cky21gene%2CKH2013&highlight=	[SUCLA2 (HGNC:11448, succinate-CoA ligase ADP-forming subunit beta)]
KY21.Chr8.445.	KH.C8.592.	RWDD1	857.821	0.069562	0.0634425	1.09646	0.272879	0.999984	732	843.274	884.157	828.64	908.63	950.223	Chr8	2613227	2614357	-	[102..824/1125]	http://ghost.zool.kyoto-u.ac.jp/jbrowse/?data=data%2Fht&loc=Chr8%3A2613227..2614357&tracks=DNA%2Cky21gene%2CKH2013&highlight=	[RWDD1 (HGNC:20993, RWD domain containing 1)]
KY21.Chr9.41.	KH.S1039.3.	F49C12.1	185.822	0.0695445	0.0603953	1.15149	0.249531	0.999984	180.41	170.212	167.466	179.107	206.703	211.037	Chr9	200984	202015	-	[68..967/1031]	http://ghost.zool.kyoto-u.ac.jp/jbrowse/?data=data%2Fht&loc=Chr9%3A200984..202015&tracks=DNA%2Cky21gene%2CKH2013&highlight=	[COQ3 (HGNC:18175, coenzyme Q3, methyltransferase)]
KY21.Chr1.1290.	KH.C1.209.	MRPS22	1664.76	0.0694943	0.0585457	1.18701	0.235224	0.999984	1600.39	1541.92	1677.83	1677.78	1648.24	1842.38	Chr1	9194839	9199254	-	[99..1328/1617]	http://ghost.zool.kyoto-u.ac.jp/jbrowse/?data=data%2Fht&loc=Chr1%3A9194839..9199254&tracks=DNA%2Cky21gene%2CKH2013&highlight=	[MRPS22 (HGNC:14508, mitochondrial ribosomal protein S22)]
KY21.Chr1.2220.	KH.L112.26.	B3GALTL	1688.43	0.0694566	0.0601874	1.15401	0.248498	0.999984	1558.95	1571.96	1749.27	1693.96	1680.53	1875.88	Chr1	15443733	15445664	-	[1..1533/1931]	http://ghost.zool.kyoto-u.ac.jp/jbrowse/?data=data%2Fht&loc=Chr1%3A15443733..15445664&tracks=DNA%2Cky21gene%2CKH2013&highlight=	[B3GLCT (HGNC:20207, beta 3-glucosyltransferase)]
KY21.Chr10.103.	KH.L157.4.	CEP128	1235.71	0.0693387	0.0589126	1.17697	0.239206	0.999984	1191.23	1213.74	1173.85	1349.78	1288.66	1196.99	Chr10	719295	733469	+	[30..2795/3273]	http://ghost.zool.kyoto-u.ac.jp/jbrowse/?data=data%2Fht&loc=Chr10%3A719295..733469&tracks=DNA%2Cky21gene%2CKH2013&highlight=	[CEP128 (HGNC:20359, centrosomal protein 128)]
KY21.Chr10.810.	No equivalent		71.0012	0.0693337	0.0471576	1.47026	0.141492	0.999984	64.7406	63.4125	53.9701	94.9483	78.59	70.3455	Chr10	5747991	5751616	+	[137..1159/1458]	http://ghost.zool.kyoto-u.ac.jp/jbrowse/?data=data%2Fht&loc=Chr10%3A5747991..5751616&tracks=DNA%2Cky21gene%2CKH2013&highlight=	[PAQR5 (HGNC:29645, progestin and adipoQ receptor family member 5)]
KY21.Chr3.1023.	KH.S800.3.	KH2013:KH.S800.3_SVEP1	4608.19	0.0693123	0.0619987	1.11796	0.263583	0.999984	3992.33	4482.26	4809.69	4559.68	5307.52	4497.65	Chr3	6992294	7015501	+	[3..7130/7245]	http://ghost.zool.kyoto-u.ac.jp/jbrowse/?data=data%2Fht&loc=Chr3%3A6992294..7015501&tracks=DNA%2Cky21gene%2CKH2013&highlight=	[CSMD3 (HGNC:19291, CUB and Sushi multiple domains 3)]
KY21.Chr5.716.	KH.C5.228.	KH2013:KH.C5.228_JMJD5	9261.64	0.0693068	0.0616908	1.12345	0.261245	0.999984	7885.4	7513.82	10609.9	8870.11	8468.34	12222.3	Chr5	4735165	4739955	-	[26..1375/1841]	http://ghost.zool.kyoto-u.ac.jp/jbrowse/?data=data%2Fht&loc=Chr5%3A4735165..4739955&tracks=DNA%2Cky21gene%2CKH2013&highlight=	[KDM8 (HGNC:25840, lysine demethylase 8)]
KY21.Chr5.504.	KH.C5.298.	TCEAL3/5/6	29032.5	0.0692098	0.0526001	1.31577	0.18825	0.999984	27117.7	27780.2	29527.2	29285.1	28594.9	31890	Chr5	3413783	3421536	-	[3..923/959]	http://ghost.zool.kyoto-u.ac.jp/jbrowse/?data=data%2Fht&loc=Chr5%3A3413783..3421536&tracks=DNA%2Cky21gene%2CKH2013&highlight=	[NPM1 (HGNC:7910, nucleophosmin 1)]
KY21.Chr10.485.	KH.C10.134.	KH2013:KH.C10.134	201.722	0.0691764	0.0593142	1.16627	0.243506	0.999984	178.684	169.1	211.118	194.212	226.081	231.135	Chr10	3498104	3507308	-	[55..1599/1782]	http://ghost.zool.kyoto-u.ac.jp/jbrowse/?data=data%2Fht&loc=Chr10%3A3498104..3507308&tracks=DNA%2Cky21gene%2CKH2013&highlight=	[CASP8 (HGNC:1509, caspase 8)]
KY21.Chr2.660.	KH.C2.193.	DCAF10	389.394	0.0690863	0.0636392	1.08559	0.277659	0.999984	371.179	399.387	340.488	394.899	429.554	400.858	Chr2	3663441	3667188	+	[2..1486/1818]	http://ghost.zool.kyoto-u.ac.jp/jbrowse/?data=data%2Fht&loc=Chr2%3A3663441..3667188&tracks=DNA%2Cky21gene%2CKH2013&highlight=	[DCAF10 (HGNC:23686, DDB1 and CUL4 associated factor 10)]
KY21.Chr8.1017.	KH.C8.404.	TRMT1L	793.552	0.0689362	0.0618391	1.11477	0.26495	0.999984	738.906	726.462	822.25	818.929	811.738	843.029	Chr8	6043355	6045355	+	[76..1458/2000]	http://ghost.zool.kyoto-u.ac.jp/jbrowse/?data=data%2Fht&loc=Chr8%3A6043355..6045355&tracks=DNA%2Cky21gene%2CKH2013&highlight=	[TRMT1L (HGNC:16782, tRNA methyltransferase 1 like)]
KY21.Chr11.1191.	KH.C11.74.	KH2013:KH.C11.74	1252.18	0.0689346	0.0574528	1.19985	0.230199	0.999984	1253.38	1159.22	1217.5	1330.35	1289.74	1262.87	Chr11	8070435	8073000	-	[33..2075/2565]	http://ghost.zool.kyoto-u.ac.jp/jbrowse/?data=data%2Fht&loc=Chr11%3A8070435..8073000&tracks=DNA%2Cky21gene%2CKH2013&highlight=	[TMEM259 (HGNC:17039, transmembrane protein 259)]
KY21.Chr2.1375.	KH.L108.35.	IPO9	1119.62	0.0689275	0.0597767	1.15308	0.248877	0.999984	1072.97	1033.51	1131.78	1195.49	1097.03	1186.94	Chr2	8433728	8437560	-	[1..3069/3799]	http://ghost.zool.kyoto-u.ac.jp/jbrowse/?data=data%2Fht&loc=Chr2%3A8433728..8437560&tracks=DNA%2Cky21gene%2CKH2013&highlight=	[IPO9 (HGNC:19425, importin 9)]
KY21.Chr11.597.	KH.L116.37.	DENR	1780.29	0.0689274	0.0582162	1.18399	0.236417	0.999984	1655.63	1707.69	1795.3	1775.96	1776.35	1970.79	Chr11	4168161	4170873	-	[44..664/1197]	http://ghost.zool.kyoto-u.ac.jp/jbrowse/?data=data%2Fht&loc=Chr11%3A4168161..4170873&tracks=DNA%2Cky21gene%2CKH2013&highlight=	[DENR (HGNC:2769, density regulated re-initiation and release factor)]
KY21.Chr12.267.	KH.S831.3.	KH2013:KH.S831.3_DP	92.9649	0.0688734	0.0501482	1.3734	0.169628	0.999984	92.3632	78.9874	73.0183	111.133	115.194	87.0944	Chr12	1720821	1726914	-	[1..2079/2439]	http://ghost.zool.kyoto-u.ac.jp/jbrowse/?data=data%2Fht&loc=Chr12%3A1720821..1726914&tracks=DNA%2Cky21gene%2CKH2013&highlight=	[NPEPL1 (HGNC:16244, aminopeptidase like 1)]
KY21.Chr2.1018.	KH.C2.387.	ARHGAP22/24/25	7729.5	0.0688517	0.0477764	1.44113	0.149549	0.999984	7634.21	7133.35	7751.85	8039.31	7883.76	7934.53	Chr2	6010278	6050432	-	[147..3134/3793]	http://ghost.zool.kyoto-u.ac.jp/jbrowse/?data=data%2Fht&loc=Chr2%3A6010278..6050432&tracks=DNA%2Cky21gene%2CKH2013&highlight=	[ARHGAP24 (HGNC:25361, Rho GTPase activating protein 24)]
KY21.Chr4.113.	KH.C4.591.	SRPR	4187.27	0.0688356	0.0496312	1.38694	0.165459	0.999984	3946.58	4109.57	4137.44	4134.57	4383.82	4411.67	Chr4	913012	920313	+	[49..1938/2496]	http://ghost.zool.kyoto-u.ac.jp/jbrowse/?data=data%2Fht&loc=Chr4%3A913012..920313&tracks=DNA%2Cky21gene%2CKH2013&highlight=	[SRPRA (HGNC:11307, SRP receptor subunit alpha)]
KY21.Chr4.527.	KH.C4.157.	EIF3D	5943.29	0.0688206	0.0617507	1.11449	0.265069	0.999984	5486.55	5297.72	6360.53	5666.69	6108.49	6739.77	Chr4	3438904	3443239	+	[36..1709/1952]	http://ghost.zool.kyoto-u.ac.jp/jbrowse/?data=data%2Fht&loc=Chr4%3A3438904..3443239&tracks=DNA%2Cky21gene%2CKH2013&highlight=	[EIF3D (HGNC:3278, eukaryotic translation initiation factor 3 subunit D)]
KY21.Chr14.6.	KH.L40.6.	NOLC1	9160.87	0.0687989	0.0491503	1.39977	0.161584	0.999984	8786.59	8506.17	9386.03	9272.56	9508.32	9505.58	Chr14	31577	39354	-	[135..2051/2268]	http://ghost.zool.kyoto-u.ac.jp/jbrowse/?data=data%2Fht&loc=Chr14%3A31577..39354&tracks=DNA%2Cky21gene%2CKH2013&highlight=	[NOLC1 (HGNC:15608, nucleolar and coiled-body phosphoprotein 1)]
KY21.Chr11.721.	KH.S460.1.	COX18	342.276	0.0687845	0.0636866	1.08005	0.280121	0.999984	336.651	312.612	327.789	352.819	354.193	369.593	Chr11	5075694	5076885	+	[78..1133/1191]	http://ghost.zool.kyoto-u.ac.jp/jbrowse/?data=data%2Fht&loc=Chr11%3A5075694..5076885&tracks=DNA%2Cky21gene%2CKH2013&highlight=	[COX18 (HGNC:26801, cytochrome c oxidase assembly factor COX18)]
KY21.Chr9.204.	KH.C9.132.	OLFM1/2/3	2754.47	0.0687457	0.0524235	1.31135	0.189739	0.999984	2778.66	2654.42	2579.45	2929.37	2771.11	2813.82	Chr9	1462320	1466467	-	[1..1332/1698]	http://ghost.zool.kyoto-u.ac.jp/jbrowse/?data=data%2Fht&loc=Chr9%3A1462320..1466467&tracks=DNA%2Cky21gene%2CKH2013&highlight=	[OLFM2 (HGNC:17189, olfactomedin 2)]
KY21.Chr10.708.	KH.C10.278.	EIF2B1	1539.46	0.0686832	0.0615157	1.11652	0.264201	0.999984	1457.96	1383.95	1600.05	1555.86	1510.44	1728.49	Chr10	5179584	5181348	-	[36..953/1764]	http://ghost.zool.kyoto-u.ac.jp/jbrowse/?data=data%2Fht&loc=Chr10%3A5179584..5181348&tracks=DNA%2Cky21gene%2CKH2013&highlight=	[EIF2B1 (HGNC:3257, eukaryotic translation initiation factor 2B subunit alpha)]
KY21.Chr9.605.	KH.C9.866.	WRAP73	603.369	0.0686739	0.0615913	1.11499	0.264853	0.999984	575.759	580.725	584.94	616.085	635.18	627.527	Chr9	4344640	4347767	-	[26..1426/1887]	http://ghost.zool.kyoto-u.ac.jp/jbrowse/?data=data%2Fht&loc=Chr9%3A4344640..4347767&tracks=DNA%2Cky21gene%2CKH2013&highlight=	[WRAP73 (HGNC:12759, WD repeat containing, antisense to TP73)]
KY21.Chr1.1703.	KH.C1.347.	SEC62	19866.4	0.068625	0.0580639	1.18189	0.237251	0.999984	18432.9	18557.6	20598.3	19819.4	19329.9	22460.3	Chr1	11678218	11693024	+	[42..1088/1441]	http://ghost.zool.kyoto-u.ac.jp/jbrowse/?data=data%2Fht&loc=Chr1%3A11678218..11693024&tracks=DNA%2Cky21gene%2CKH2013&highlight=	[SEC62 (HGNC:11846, SEC62 homolog, preprotein translocation factor)]
KY21.Chr4.534.	KH.C4.330.	KH2013:KH.C4.330_SLC23A1/2	169.662	0.0685677	0.0594215	1.15392	0.248533	0.999984	157.104	141.287	172.228	175.87	189.477	182.005	Chr4	3464870	3470158	-	[12..1802/2441]	http://ghost.zool.kyoto-u.ac.jp/jbrowse/?data=data%2Fht&loc=Chr4%3A3464870..3470158&tracks=DNA%2Cky21gene%2CKH2013&highlight=	[SLC23A1 (HGNC:10974, solute carrier family 23 member 1)]
KY21.Chr10.1114.	KH.L47.3.	LYPD1/2	201.298	0.068545	0.061351	1.11726	0.263883	0.999984	195.085	174.662	194.451	201.765	219.621	222.202	Chr10	7971748	7973401	-	[2..448/451]	http://ghost.zool.kyoto-u.ac.jp/jbrowse/?data=data%2Fht&loc=Chr10%3A7971748..7973401&tracks=DNA%2Cky21gene%2CKH2013&highlight=	[LYPD1 (HGNC:28431, LY6/PLAUR domain containing 1)]
KY21.Chr1.887.	KH.S389.8.	ALG3	1318.19	0.068497	0.059217	1.15671	0.24739	0.999984	1243.88	1289.39	1284.17	1265.62	1382.32	1443.76	Chr1	6479520	6484604	-	[2..1264/1455]	http://ghost.zool.kyoto-u.ac.jp/jbrowse/?data=data%2Fht&loc=Chr1%3A6479520..6484604&tracks=DNA%2Cky21gene%2CKH2013&highlight=	[ALG3 (HGNC:23056, ALG3 alpha-1,3- mannosyltransferase)]
KY21.Chr2.971.	KH.C2.728.	DDX56	2688.82	0.0684456	0.0604116	1.13299	0.257219	0.999984	2544.74	2413.01	2815.97	2666.1	2684.98	3008.11	Chr2	5787148	5791968	+	[1..1752/2006]	http://ghost.zool.kyoto-u.ac.jp/jbrowse/?data=data%2Fht&loc=Chr2%3A5787148..5791968&tracks=DNA%2Cky21gene%2CKH2013&highlight=	[DDX56 (HGNC:18193, DEAD-box helicase 56)]
KY21.Chr2.787.	KH.C2.48.	KH2013:KH.C2.48	5875.01	0.068438	0.0573725	1.19287	0.232919	0.999984	5525.39	5493.52	6021.63	5751.92	5864.11	6593.5	Chr2	4501078	4504024	-	[287..1216/1637]	http://ghost.zool.kyoto-u.ac.jp/jbrowse/?data=data%2Fht&loc=Chr2%3A4501078..4504024&tracks=DNA%2Cky21gene%2CKH2013&highlight=	[SPATA31A3 (HGNC:32003, SPATA31 subfamily A member 3)]
KY21.Chr1.785.	KH.S842.2.	PRSS21/22/27/33/8	207.187	0.0683384	0.0580493	1.17725	0.239097	0.999984	191.632	212.487	168.26	258.95	216.392	195.404	Chr1	5642872	5648347	-	[190..1653/2118]	http://ghost.zool.kyoto-u.ac.jp/jbrowse/?data=data%2Fht&loc=Chr1%3A5642872..5648347&tracks=DNA%2Cky21gene%2CKH2013&highlight=	[TPSG1 (HGNC:14134, tryptase gamma 1)]
KY21.Chr6.173.	No equivalent		1104.86	0.068338	0.0565037	1.20944	0.226492	0.999984	957.297	1313.86	753.994	1227.85	1411.39	964.738	Chr6	1308638	1309426	+	[3..257/292]	http://ghost.zool.kyoto-u.ac.jp/jbrowse/?data=data%2Fht&loc=Chr6%3A1308638..1309426&tracks=DNA%2Cky21gene%2CKH2013&highlight=	[LONP2 (HGNC:20598, lon peptidase 2, peroxisomal)]
KY21.Chr11.1291.	KH.S406.8.	KRR1	3216.34	0.0683319	0.0601141	1.1367	0.255663	0.999984	3111	2852.45	3339.8	3406.27	3076.85	3511.69	Chr11	8609237	8611176	-	[3..1013/1180]	http://ghost.zool.kyoto-u.ac.jp/jbrowse/?data=data%2Fht&loc=Chr11%3A8609237..8611176&tracks=DNA%2Cky21gene%2CKH2013&highlight=	[KRR1 (HGNC:5176, KRR1 small subunit processome component homolog)]
KY21.Chr14.480.	KH.C14.151.	TTC35	2192.16	0.0682744	0.0524569	1.30153	0.193076	0.999984	2094.14	2093.72	2188.96	2245.31	2201.6	2329.22	Chr14	3592914	3594498	+	[204..1115/1584]	http://ghost.zool.kyoto-u.ac.jp/jbrowse/?data=data%2Fht&loc=Chr14%3A3592914..3594498&tracks=DNA%2Cky21gene%2CKH2013&highlight=	[EMC2 (HGNC:28963, ER membrane protein complex subunit 2)]
KY21.Chr3.1054.	KH.C3.281.	KH2013:KH.C3.281_GNRHR/1/2/4	1454.12	0.0682503	0.0602984	1.13188	0.257686	0.999984	1314.66	1356.14	1534.18	1491.12	1491.06	1537.55	Chr3	7186497	7193850	-	[19..1263/1584]	http://ghost.zool.kyoto-u.ac.jp/jbrowse/?data=data%2Fht&loc=Chr3%3A7186497..7193850&tracks=DNA%2Cky21gene%2CKH2013&highlight=	[GNRHR (HGNC:4421, gonadotropin releasing hormone receptor)]
KY21.Chr14.545.	KH.C14.588.	SMPD4	1146.94	0.068249	0.0595052	1.14694	0.251406	0.999984	1127.35	1031.29	1160.36	1159.88	1204.69	1198.11	Chr14	4017776	4020297	+	[38..2308/2521]	http://ghost.zool.kyoto-u.ac.jp/jbrowse/?data=data%2Fht&loc=Chr14%3A4017776..4020297&tracks=DNA%2Cky21gene%2CKH2013&highlight=	[SMPD4 (HGNC:32949, sphingomyelin phosphodiesterase 4)]
KY21.Chr4.192.	KH.C4.109.	ULK1/2	3104.82	0.0681973	0.0602822	1.1313	0.257929	0.999984	2877.93	2833.54	3268.36	3287.58	2967.04	3394.45	Chr4	1525705	1536375	-	[49..2922/3365]	http://ghost.zool.kyoto-u.ac.jp/jbrowse/?data=data%2Fht&loc=Chr4%3A1525705..1536375&tracks=DNA%2Cky21gene%2CKH2013&highlight=	[ULK2 (HGNC:13480, unc-51 like autophagy activating kinase 2)]
KY21.Chr2.893.	KH.C2.962.	KH2013:KH.C2.962_FGFR2/3	111.091	0.0681616	0.0555713	1.22656	0.219988	0.999984	94.9528	101.237	106.353	119.764	128.112	116.126	Chr2	5268295	5276434	-	[149..2860/3477]	http://ghost.zool.kyoto-u.ac.jp/jbrowse/?data=data%2Fht&loc=Chr2%3A5268295..5276434&tracks=DNA%2Cky21gene%2CKH2013&highlight=	[FGFR3 (HGNC:3690, fibroblast growth factor receptor 3)]
KY21.Chr2.90.	KH.C2.751.	LIN9	1115.61	0.0681575	0.0590945	1.15336	0.248761	0.999984	1018.58	1089.14	1123.85	1128.59	1146.55	1186.94	Chr2	496378	498206	+	[3..1409/1828]	http://ghost.zool.kyoto-u.ac.jp/jbrowse/?data=data%2Fht&loc=Chr2%3A496378..498206&tracks=DNA%2Cky21gene%2CKH2013&highlight=	[LIN9 (HGNC:30830, lin-9 DREAM MuvB core complex component)]
KY21.Chr8.367.	KH.C8.713.	TXNRD1/3	2619.29	0.0681566	0.0536628	1.27009	0.204053	0.999984	2646.59	2456.4	2512.78	2658.55	2816.32	2625.12	Chr8	2219205	2225354	+	[173..2035/2558]	http://ghost.zool.kyoto-u.ac.jp/jbrowse/?data=data%2Fht&loc=Chr8%3A2219205..2225354&tracks=DNA%2Cky21gene%2CKH2013&highlight=	[TXNRD1 (HGNC:12437, thioredoxin reductase 1)]
KY21.Chr11.427.	KH.L105.3.	KH2013:KH.L105.3	533.503	0.0681361	0.0636401	1.07065	0.284328	0.999984	519.651	476.15	530.97	511.426	558.743	604.078	Chr11	2521750	2524095	-	[2..562/1221]	http://ghost.zool.kyoto-u.ac.jp/jbrowse/?data=data%2Fht&loc=Chr11%3A2521750..2524095&tracks=DNA%2Cky21gene%2CKH2013&highlight=	[CFLAR (HGNC:1876, CASP8 and FADD like apoptosis regulator)]
KY21.Chr8.1018.	KH.C8.671.	YARS2	1017.55	0.0681355	0.0626023	1.08839	0.276424	0.999984	984.056	873.312	1071.46	1037.96	1075.5	1063	Chr8	6045338	6049322	+	[41..1612/2068]	http://ghost.zool.kyoto-u.ac.jp/jbrowse/?data=data%2Fht&loc=Chr8%3A6045338..6049322&tracks=DNA%2Cky21gene%2CKH2013&highlight=	[YARS2 (HGNC:24249, tyrosyl-tRNA synthetase 2)]
KY21.Chr10.671.	KH.C10.334.	SLC50A1	1248.69	0.0680332	0.0636877	1.06823	0.285416	0.999984	1262.01	1286.05	1023.84	1360.57	1399.55	1160.14	Chr10	4853092	4855969	-	[170..847/1485]	http://ghost.zool.kyoto-u.ac.jp/jbrowse/?data=data%2Fht&loc=Chr10%3A4853092..4855969&tracks=DNA%2Cky21gene%2CKH2013&highlight=	[SLC50A1 (HGNC:30657, solute carrier family 50 member 1)]
KY21.Chr6.613.	KH.L20.34.	MNTB	2037.64	0.0679254	0.0568693	1.19441	0.232317	0.999984	1966.39	1845.64	2100.07	2102.89	2068.1	2142.75	Chr6	4161339	4175748	+	[48..848/963]	http://ghost.zool.kyoto-u.ac.jp/jbrowse/?data=data%2Fht&loc=Chr6%3A4161339..4175748&tracks=DNA%2Cky21gene%2CKH2013&highlight=	Mnt-r (MAX network transcriptional repressor-related)
KY21.Chr2.1485.	KH.L9.35.	KH2013:KH.L9.35_SLC22A15	616.83	0.0679188	0.0618843	1.09751	0.272418	0.999984	583.528	619.662	577.797	638.743	647.022	634.226	Chr2	9382788	9388923	+	[1..1473/2052]	http://ghost.zool.kyoto-u.ac.jp/jbrowse/?data=data%2Fht&loc=Chr2%3A9382788..9388923&tracks=DNA%2Cky21gene%2CKH2013&highlight=	[SLC22A15 (HGNC:20301, solute carrier family 22 member 15)]
KY21.Chr2.1401.	KH.L108.18.	PWP1	1925.03	0.0678398	0.0581825	1.16598	0.243622	0.999984	1823.96	1783.34	1973.08	1906.52	1952.91	2110.37	Chr2	8580591	8594312	+	[2..2002/2027]	http://ghost.zool.kyoto-u.ac.jp/jbrowse/?data=data%2Fht&loc=Chr2%3A8580591..8594312&tracks=DNA%2Cky21gene%2CKH2013&highlight=	[PWP1 (HGNC:17015, PWP1 homolog, endonuclein)]
KY21.Chr1.63.	KH.C1.287.	EIF4A1/2	19321	0.0678324	0.0466452	1.45422	0.145885	0.999984	18439.8	18344	19556.2	19240	20456	19889.9	Chr1	454422	462837	+	[74..1366/2005]	http://ghost.zool.kyoto-u.ac.jp/jbrowse/?data=data%2Fht&loc=Chr1%3A454422..462837&tracks=DNA%2Cky21gene%2CKH2013&highlight=	[EIF4A2 (HGNC:3284, eukaryotic translation initiation factor 4A2)]
KY21.Chr4.800.	KH.C4.724.	KPNA3/4	19691.1	0.0678224	0.048504	1.39829	0.162027	0.999984	19690.6	18420.8	19275.3	20882.1	19286.9	20591.1	Chr4	5000658	5008385	+	[86..1657/2031]	http://ghost.zool.kyoto-u.ac.jp/jbrowse/?data=data%2Fht&loc=Chr4%3A5000658..5008385&tracks=DNA%2Cky21gene%2CKH2013&highlight=	[KPNA4 (HGNC:6397, karyopherin subunit alpha 4)]
KY21.Chr14.334.	No equivalent		58.703	0.0677733	0.0427057	1.58698	0.112516	0.999984	50.9292	52.2875	41.2712	83.0798	71.054	53.5966	Chr14	2547128	2550873	-	[1..1173/1489]	http://ghost.zool.kyoto-u.ac.jp/jbrowse/?data=data%2Fht&loc=Chr14%3A2547128..2550873&tracks=DNA%2Cky21gene%2CKH2013&highlight=	[C20orf202 (HGNC:37254, chromosome 20 open reading frame 202)]
KY21.Chr14.200.	KH.C14.514.	KIF4A	132.381	0.0674888	0.0490748	1.37522	0.169062	0.999984	111.354	87.8874	146.037	149.975	125.959	173.072	Chr14	1545466	1548661	+	[60..1556/1936]	http://ghost.zool.kyoto-u.ac.jp/jbrowse/?data=data%2Fht&loc=Chr14%3A1545466..1548661&tracks=DNA%2Cky21gene%2CKH2013&highlight=	[FUT8 (HGNC:4019, fucosyltransferase 8)]
KY21.Chr1.626.	KH.C1.783.	WHSC2	982.447	0.0674692	0.0629664	1.07151	0.28394	0.999984	967.656	829.924	1027.81	1009.9	1010.9	1048.48	Chr1	4411802	4420259	-	[16..2244/2509]	http://ghost.zool.kyoto-u.ac.jp/jbrowse/?data=data%2Fht&loc=Chr1%3A4411802..4420259&tracks=DNA%2Cky21gene%2CKH2013&highlight=	[NELFA (HGNC:12768, negative elongation factor complex member A)]
KY21.Chr6.319.	KH.L149.13.	DDX52	1817.14	0.0674351	0.0601886	1.1204	0.262544	0.999984	1729	1644.27	1884.19	1820.2	1809.72	2015.45	Chr6	2290451	2292231	+	[2..1666/1780]	http://ghost.zool.kyoto-u.ac.jp/jbrowse/?data=data%2Fht&loc=Chr6%3A2290451..2292231&tracks=DNA%2Cky21gene%2CKH2013&highlight=	[DDX52 (HGNC:20038, DExD-box helicase 52)]
KY21.Chr12.634.	KH.C12.389.	KH2013:KH.C12.389	371.819	0.0674043	0.0589706	1.14301	0.253033	0.999984	305.575	426.087	301.597	405.688	442.473	349.494	Chr12	4644068	4644744	+	[6..248/327]	http://ghost.zool.kyoto-u.ac.jp/jbrowse/?data=data%2Fht&loc=Chr12%3A4644068..4644744&tracks=DNA%2Cky21gene%2CKH2013&highlight=	[GPLD1 (HGNC:4459, glycosylphosphatidylinositol specific phospholipase D1)]
KY21.Chr1.882.	KH.S389.2.	KH2013:KH.S389.2_FRMD4A	2344.36	0.0673825	0.0567359	1.18765	0.234971	0.999984	2257.29	2125.99	2421.51	2405	2365.24	2491.12	Chr1	6437075	6450261	+	[52..3630/4004]	http://ghost.zool.kyoto-u.ac.jp/jbrowse/?data=data%2Fht&loc=Chr1%3A6437075..6450261&tracks=DNA%2Cky21gene%2CKH2013&highlight=	[FRMD4A (HGNC:25491, FERM domain containing 4A)]
KY21.Chr11.156.	KH.C11.699.	NYX	486.886	0.0673694	0.0631535	1.06676	0.286082	0.999984	440.236	413.85	527.002	494.163	485.536	560.531	Chr11	822064	825874	-	[2..1306/1336]	http://ghost.zool.kyoto-u.ac.jp/jbrowse/?data=data%2Fht&loc=Chr11%3A822064..825874&tracks=DNA%2Cky21gene%2CKH2013&highlight=	[LRIG3 (HGNC:30991, leucine rich repeats and immunoglobulin like domains 3)]
KY21.Chr9.734.	KH.C9.417.	KH2013:KH.C9.417_BX119910.1/10/11/12/13/14/16/2/3/4/5/6/7/8/9	7218.51	0.067322	0.0549171	1.22588	0.220242	0.999984	7124.05	6408	7449.46	7499.84	7354.09	7475.61	Chr9	5432240	5438622	-	[26..3613/3918]	http://ghost.zool.kyoto-u.ac.jp/jbrowse/?data=data%2Fht&loc=Chr9%3A5432240..5438622&tracks=DNA%2Cky21gene%2CKH2013&highlight=	[PCDH18 (HGNC:14268, protocadherin 18)]
KY21.Chr2.178.	KH.C2.433.	GIPR	696.355	0.0672556	0.0636474	1.05669	0.290653	0.999984	686.25	628.562	679.388	653.848	711.616	818.464	Chr2	1005441	1018165	+	[45..1817/2407]	http://ghost.zool.kyoto-u.ac.jp/jbrowse/?data=data%2Fht&loc=Chr2%3A1005441..1018165&tracks=DNA%2Cky21gene%2CKH2013&highlight=	[GLP1R (HGNC:4324, glucagon like peptide 1 receptor)]
KY21.Chr11.477.	KH.C11.506.	CCDC88C	4166.19	0.0672541	0.0576015	1.16758	0.242978	0.999984	4215.04	3884.85	3989.82	4656.78	4261.09	3989.6	Chr11	3058446	3081195	-	[22..5538/6098]	http://ghost.zool.kyoto-u.ac.jp/jbrowse/?data=data%2Fht&loc=Chr11%3A3058446..3081195&tracks=DNA%2Cky21gene%2CKH2013&highlight=	[CCDC88A (HGNC:25523, coiled-coil domain containing 88A)]
KY21.Chr2.1188.	KH.C2.99.	PRODH/2	5163.17	0.0672085	0.0512396	1.31165	0.189638	0.999984	4905.61	5051.86	5079.54	5559.87	5015.77	5366.36	Chr2	7182736	7188154	+	[30..1478/1925]	http://ghost.zool.kyoto-u.ac.jp/jbrowse/?data=data%2Fht&loc=Chr2%3A7182736..7188154&tracks=DNA%2Cky21gene%2CKH2013&highlight=	[PRODH2 (HGNC:17325, proline dehydrogenase 2)]
KY21.Chr8.372.	KH.C8.318.	KH2013:KH.C8.318_CSNK1A1	1499.84	0.0671381	0.0595374	1.12766	0.259462	0.999984	1387.17	1442.91	1514.34	1474.94	1512.59	1667.08	Chr8	2244025	2250107	+	[21..1058/1867]	http://ghost.zool.kyoto-u.ac.jp/jbrowse/?data=data%2Fht&loc=Chr8%3A2244025..2250107&tracks=DNA%2Cky21gene%2CKH2013&highlight=	[CSNK1A1 (HGNC:2451, casein kinase 1 alpha 1)]
KY21.Chr10.777.	KH.C10.364.	KH2013:KH.C10.364	153.556	0.0671308	0.0523788	1.28164	0.199969	0.999984	139.84	101.237	169.053	167.238	178.712	165.256	Chr10	5566809	5568357	+	[102..983/1323]	http://ghost.zool.kyoto-u.ac.jp/jbrowse/?data=data%2Fht&loc=Chr10%3A5566809..5568357&tracks=DNA%2Cky21gene%2CKH2013&highlight=	[ATP8A2 (HGNC:13533, ATPase phospholipid transporting 8A2)]
KY21.Chr9.878.	KH.C9.135.	DDX21/50	6446.2	0.0671132	0.0610543	1.09924	0.271664	0.999984	6105.47	5604.77	6925.63	6358.3	6540.2	7142.86	Chr9	6338216	6349263	-	[50..2086/2242]	http://ghost.zool.kyoto-u.ac.jp/jbrowse/?data=data%2Fht&loc=Chr9%3A6338216..6349263&tracks=DNA%2Cky21gene%2CKH2013&highlight=	[DDX21 (HGNC:2744, DExD-box helicase 21)]
KY21.Chr8.303.	KH.C8.487.	KRI1	1853.85	0.0671127	0.0531888	1.26178	0.207027	0.999984	1778.21	1788.9	1827.05	1911.91	1848.48	1968.56	Chr8	1899656	1907247	-	[34..2019/2417]	http://ghost.zool.kyoto-u.ac.jp/jbrowse/?data=data%2Fht&loc=Chr8%3A1899656..1907247&tracks=DNA%2Cky21gene%2CKH2013&highlight=	[KRI1 (HGNC:25769, KRI1 homolog)]
KY21.Chr9.437.	KH.C9.103.	SLC16A12/7	4038.12	0.0670847	0.0627665	1.0688	0.285161	0.999984	3766.17	3604.5	4260.46	3875.62	3958.57	4763.4	Chr9	2924217	2928671	+	[127..1497/1598]	http://ghost.zool.kyoto-u.ac.jp/jbrowse/?data=data%2Fht&loc=Chr9%3A2924217..2928671&tracks=DNA%2Cky21gene%2CKH2013&highlight=	[SLC16A7 (HGNC:10928, solute carrier family 16 member 7)]
KY21.Chr3.766.	KH.C3.192.	EIF2S2	10972.8	0.0670751	0.040605	1.65189	0.0985564	0.999984	10663.2	10852.4	10540	11358.2	11098.4	11324.5	Chr3	5239527	5242808	+	[55..1161/1587]	http://ghost.zool.kyoto-u.ac.jp/jbrowse/?data=data%2Fht&loc=Chr3%3A5239527..5242808&tracks=DNA%2Cky21gene%2CKH2013&highlight=	[EIF2S2 (HGNC:3266, eukaryotic translation initiation factor 2 subunit beta)]
KY21.Chr3.758.	KH.C3.901.	ATPAF2	890.233	0.0670317	0.0634524	1.05641	0.290781	0.999984	796.74	923.374	837.33	846.982	909.706	1027.27	Chr3	5186718	5188348	+	[27..848/995]	http://ghost.zool.kyoto-u.ac.jp/jbrowse/?data=data%2Fht&loc=Chr3%3A5186718..5188348&tracks=DNA%2Cky21gene%2CKH2013&highlight=	[ATPAF2 (HGNC:18802, ATP synthase mitochondrial F1 complex assembly factor 2)]
KY21.Chr2.1275.	KH.C2.93.	PICK1	5046.45	0.0670084	0.0471808	1.42025	0.155536	0.999984	4963.44	4968.42	4788.26	5346.24	5167.56	5044.78	Chr2	7774854	7776718	+	[10..1227/1864]	http://ghost.zool.kyoto-u.ac.jp/jbrowse/?data=data%2Fht&loc=Chr2%3A7774854..7776718&tracks=DNA%2Cky21gene%2CKH2013&highlight=	[PICK1 (HGNC:9394, protein interacting with PRKCA 1)]
KY21.Chr4.366.	KH.C4.410.	ALYREF/2	36111.1	0.0668092	0.0481441	1.38769	0.165231	0.999984	36216.7	33545.2	35537.7	38228.6	35583	37555.6	Chr4	2582131	2584263	+	[10..885/1370]	http://ghost.zool.kyoto-u.ac.jp/jbrowse/?data=data%2Fht&loc=Chr4%3A2582131..2584263&tracks=DNA%2Cky21gene%2CKH2013&highlight=	[ALYREF (HGNC:19071, Aly/REF export factor)]
KY21.Chr8.513.	KH.C8.138.	KH2013:KH.C8.138_NEB	606.529	0.066781	0.0591139	1.1297	0.258602	0.999984	555.906	633.012	497.636	813.534	626.567	512.517	Chr8	3067639	3069892	-	[49..1062/1500]	http://ghost.zool.kyoto-u.ac.jp/jbrowse/?data=data%2Fht&loc=Chr8%3A3067639..3069892&tracks=DNA%2Cky21gene%2CKH2013&highlight=	[NEB (HGNC:7720, nebulin)]
KY21.Chr1.898.	KH.S1129.1.	KH2013:KH.S1129.1	2199.25	0.0667653	0.0631195	1.05776	0.290165	0.999984	2107.95	1843.41	2374.68	2293.86	2139.16	2436.41	Chr1	6541837	6554556	+	[33..2993/3604]	http://ghost.zool.kyoto-u.ac.jp/jbrowse/?data=data%2Fht&loc=Chr1%3A6541837..6554556&tracks=DNA%2Cky21gene%2CKH2013&highlight=	[ECT2 (HGNC:3155, epithelial cell transforming 2)]
KY21.Chr11.79.	KH.L95.10.	KH2013:KH.L95.10	174.538	0.0667456	0.0587046	1.13698	0.255549	0.999984	169.189	150.187	164.291	182.344	167.946	213.27	Chr11	270485	271978	-	[17..325/741]	http://ghost.zool.kyoto-u.ac.jp/jbrowse/?data=data%2Fht&loc=Chr11%3A270485..271978&tracks=DNA%2Cky21gene%2CKH2013&highlight=	[RPRM (HGNC:24201, reprimo, TP53 dependent G2 arrest mediator homolog)]
KY21.Chr7.1089.	KH.C7.190.	TPT1	17689.4	0.0666487	0.0602301	1.10657	0.268481	0.999984	17099.3	16546.2	17572	18530	16097	20291.9	Chr7	8198972	8202140	-	[26..568/673]	http://ghost.zool.kyoto-u.ac.jp/jbrowse/?data=data%2Fht&loc=Chr7%3A8198972..8202140&tracks=DNA%2Cky21gene%2CKH2013&highlight=	[TPT1 (HGNC:12022, tumor protein, translationally-controlled 1)]
KY21.Chr5.79.	KH.C5.247.	EIF4B	11683.3	0.066618	0.0467786	1.42411	0.154414	0.999984	11540.2	10958.1	11585.3	12432.8	11664.7	11918.5	Chr5	578661	586551	+	[67..2115/2941]	http://ghost.zool.kyoto-u.ac.jp/jbrowse/?data=data%2Fht&loc=Chr5%3A578661..586551&tracks=DNA%2Cky21gene%2CKH2013&highlight=	[EIF4B (HGNC:3285, eukaryotic translation initiation factor 4B)]
KY21.Chr3.1352.	KH.C3.217.	FA2H	3425.1	0.0665926	0.0525668	1.26682	0.20522	0.999984	3326.8	3265.19	3379.48	3372.82	3730.33	3475.96	Chr3	8889201	8897420	+	[3..1157/2873]	http://ghost.zool.kyoto-u.ac.jp/jbrowse/?data=data%2Fht&loc=Chr3%3A8889201..8897420&tracks=DNA%2Cky21gene%2CKH2013&highlight=	[FA2H (HGNC:21197, fatty acid 2-hydroxylase)]
KY21.Chr12.1031.	KH.C12.234.	KH2013:KH.C12.234_RNF38/44	1405.19	0.0665483	0.0635875	1.04656	0.295301	0.999984	1434.65	1153.66	1441.32	1597.94	1357.56	1445.99	Chr12	7413881	7434671	+	[30..8228/8589]	http://ghost.zool.kyoto-u.ac.jp/jbrowse/?data=data%2Fht&loc=Chr12%3A7413881..7434671&tracks=DNA%2Cky21gene%2CKH2013&highlight=	[CPLANE1 (HGNC:25801, ciliogenesis and planar polarity effector 1)]
KY21.Chr4.472.	KH.C4.35.	LGMN	974.669	0.0664292	0.0633975	1.04782	0.294721	0.999984	971.972	986.787	817.488	1198.72	917.242	955.806	Chr4	3164176	3169039	-	[15..1361/1793]	http://ghost.zool.kyoto-u.ac.jp/jbrowse/?data=data%2Fht&loc=Chr4%3A3164176..3169039&tracks=DNA%2Cky21gene%2CKH2013&highlight=	[LGMN (HGNC:9472, legumain)]
KY21.Chr10.1050.	KH.L87.8.	EIF4H	13438.5	0.0663708	0.0546321	1.21487	0.224416	0.999984	12841.9	12411	13835.4	13693.1	13137.5	14712.3	Chr10	7364017	7369469	+	[1..738/2013]	http://ghost.zool.kyoto-u.ac.jp/jbrowse/?data=data%2Fht&loc=Chr10%3A7364017..7369469&tracks=DNA%2Cky21gene%2CKH2013&highlight=	[EIF4H (HGNC:12741, eukaryotic translation initiation factor 4H)]
KY21.Chr4.523.	KH.C4.250.	DDX24	3746.67	0.0662788	0.0518024	1.27945	0.200737	0.999984	3714.38	3437.62	3758.86	3830.3	3791.7	3947.16	Chr4	3426541	3434055	-	[35..2239/2484]	http://ghost.zool.kyoto-u.ac.jp/jbrowse/?data=data%2Fht&loc=Chr4%3A3426541..3434055&tracks=DNA%2Cky21gene%2CKH2013&highlight=	[DDX24 (HGNC:13266, DEAD-box helicase 24)]
KY21.Chr10.529.	KH.C10.231.	AGXT2L1/2	3520.97	0.0662486	0.0613769	1.07937	0.280421	0.999984	3331.98	3240.71	3606.47	4100.04	3373.99	3472.61	Chr10	3913799	3923620	+	[99..1580/2055]	http://ghost.zool.kyoto-u.ac.jp/jbrowse/?data=data%2Fht&loc=Chr10%3A3913799..3923620&tracks=DNA%2Cky21gene%2CKH2013&highlight=	[ETNPPL (HGNC:14404, ethanolamine-phosphate phospho-lyase)]
KY21.Chr12.717.	No equivalent		327.942	0.0662456	0.063561	1.04224	0.297301	0.999984	321.113	311.5	303.185	366.846	343.428	321.579	Chr12	5158384	5160162	+	[70..723/913]	http://ghost.zool.kyoto-u.ac.jp/jbrowse/?data=data%2Fht&loc=Chr12%3A5158384..5160162&tracks=DNA%2Cky21gene%2CKH2013&highlight=	[C12orf43 (HGNC:25719, chromosome 12 open reading frame 43)]
KY21.Chr4.684.	KH.C4.191.	SLCO2B1	6388.6	0.0662423	0.057702	1.14801	0.250966	0.999984	6711.44	5624.8	6208.94	6687.38	6360.41	6738.65	Chr4	4261634	4273325	-	[85..1188/1318]	http://ghost.zool.kyoto-u.ac.jp/jbrowse/?data=data%2Fht&loc=Chr4%3A4261634..4273325&tracks=DNA%2Cky21gene%2CKH2013&highlight=	[SLCO1C1 (HGNC:13819, solute carrier organic anion transporter family member 1C1)]
KY21.Chr7.298.	KH.S1336.2.	KH2013:KH.S1336.2_JMJD5	1112.88	0.0662262	0.0616376	1.07445	0.282623	0.999984	1074.69	1044.64	1096.07	1098.38	1090.57	1272.92	Chr7	2193128	2197850	+	[69..1115/1727]	http://ghost.zool.kyoto-u.ac.jp/jbrowse/?data=data%2Fht&loc=Chr7%3A2193128..2197850&tracks=DNA%2Cky21gene%2CKH2013&highlight=	[KDM8 (HGNC:25840, lysine demethylase 8)]
KY21.Chr5.714.	No equivalent		2398.92	0.0661393	0.053849	1.22824	0.219358	0.999984	2406.62	2246.14	2327.86	2583.02	2416.91	2412.96	Chr5	4709773	4723411	+	[80..3361/3807]	http://ghost.zool.kyoto-u.ac.jp/jbrowse/?data=data%2Fht&loc=Chr5%3A4709773..4723411&tracks=DNA%2Cky21gene%2CKH2013&highlight=	[ATP9B (HGNC:13541, ATPase phospholipid transporting 9B (putative))]
KY21.Chr1.1921.	KH.C1.345.	PPP1R7	1948.37	0.0661106	0.0589786	1.12093	0.26232	0.999984	1777.34	2011.4	1863.56	2071.6	1887.24	2079.1	Chr1	13115031	13119278	-	[78..1103/1367]	http://ghost.zool.kyoto-u.ac.jp/jbrowse/?data=data%2Fht&loc=Chr1%3A13115031..13119278&tracks=DNA%2Cky21gene%2CKH2013&highlight=	[PPP1R7 (HGNC:9295, protein phosphatase 1 regulatory subunit 7)]
KY21.Chr3.916.	KH.C3.582.	UBE2O	1380.06	0.0660474	0.0588369	1.12255	0.261629	0.999984	1363.87	1370.6	1269.88	1493.28	1437.23	1345.5	Chr3	6162969	6178167	+	[3..3479/3880]	http://ghost.zool.kyoto-u.ac.jp/jbrowse/?data=data%2Fht&loc=Chr3%3A6162969..6178167&tracks=DNA%2Cky21gene%2CKH2013&highlight=	[UBE2O (HGNC:29554, ubiquitin conjugating enzyme E2 O)]
KY21.Chr8.1300.	KH.C8.103.	KH2013:KH.C8.103_DP	2769.36	0.0660161	0.0590612	1.11776	0.26367	0.999984	2873.62	2602.14	2555.64	2839.82	3062.86	2682.06	Chr8	7856165	7864955	-	[8..3523/3828]	http://ghost.zool.kyoto-u.ac.jp/jbrowse/?data=data%2Fht&loc=Chr8%3A7856165..7864955&tracks=DNA%2Cky21gene%2CKH2013&highlight=	{Ci-ZF093}
KY21.Chr6.581.	KH.C6.222.	KH2013:KH.C6.222	132.498	0.0659498	0.0579923	1.13722	0.255447	0.999984	121.712	116.812	127.782	138.107	143.185	147.391	Chr6	3966820	3968446	+	[122..850/1093]	http://ghost.zool.kyoto-u.ac.jp/jbrowse/?data=data%2Fht&loc=Chr6%3A3966820..3968446&tracks=DNA%2Cky21gene%2CKH2013&highlight=	[CCDC80 (HGNC:30649, coiled-coil domain containing 80)]
KY21.Chr5.976.	KH.L170.9.	C18ORF8	1357.17	0.0659161	0.0557695	1.18194	0.23723	0.999984	1301.72	1301.62	1342.11	1383.22	1367.25	1447.11	Chr5	6622542	6634656	-	[24..1946/2084]	http://ghost.zool.kyoto-u.ac.jp/jbrowse/?data=data%2Fht&loc=Chr5%3A6622542..6634656&tracks=DNA%2Cky21gene%2CKH2013&highlight=	[RMC1 (HGNC:24326, regulator of MON1-CCZ1)]
KY21.Chr5.237.	KH.C5.64.	ZNF367	811.106	0.0658603	0.0609072	1.08132	0.279554	0.999984	755.306	764.287	827.012	820.008	855.878	844.146	Chr5	1580292	1584390	+	[17..1567/2236]	http://ghost.zool.kyoto-u.ac.jp/jbrowse/?data=data%2Fht&loc=Chr5%3A1580292..1584390&tracks=DNA%2Cky21gene%2CKH2013&highlight=	{Ci-ZF054}
KY21.Chr1.1622.	KH.C1.1101.	SYP-1	9403.47	0.0657891	0.0634654	1.03661	0.299916	0.999984	9025.7	9578.62	8420.92	11236.3	9999.23	8160.08	Chr1	11213090	11221707	-	[48..3713/4048]	http://ghost.zool.kyoto-u.ac.jp/jbrowse/?data=data%2Fht&loc=Chr1%3A11213090..11221707&tracks=DNA%2Cky21gene%2CKH2013&highlight=	[MAGEL2 (HGNC:6814, MAGE family member L2)]
KY21.Chr3.430.	KH.L46.13.	KH2013:KH.L46.13_GBE1	332.145	0.0656612	0.0529333	1.24045	0.214809	0.999984	227.887	265.887	400.014	325.845	345.581	427.656	Chr3	2847012	2850477	+	[3..2375/2479]	http://ghost.zool.kyoto-u.ac.jp/jbrowse/?data=data%2Fht&loc=Chr3%3A2847012..2850477&tracks=DNA%2Cky21gene%2CKH2013&highlight=	[GBE1 (HGNC:4180, 1,4-alpha-glucan branching enzyme 1)]
KY21.Chr9.400.	KH.C9.379.	KH2013:KH.C9.379_TRPC5	485.024	0.0656563	0.0624182	1.05188	0.292855	0.999984	418.656	495.062	459.539	506.031	594.27	436.589	Chr9	2662790	2678275	+	[3..2708/3239]	http://ghost.zool.kyoto-u.ac.jp/jbrowse/?data=data%2Fht&loc=Chr9%3A2662790..2678275&tracks=DNA%2Cky21gene%2CKH2013&highlight=	[TRPC5 (HGNC:12337, transient receptor potential cation channel subfamily C member 5)]
KY21.Chr2.1216.	KH.C2.623.	KH2013:KH.C2.623_YBR139W	2146.24	0.0656396	0.052828	1.24252	0.214046	0.999984	2014.73	2123.76	2112.77	2144.97	2213.44	2267.81	Chr2	7410457	7413723	-	[19..1452/2156]	http://ghost.zool.kyoto-u.ac.jp/jbrowse/?data=data%2Fht&loc=Chr2%3A7410457..7413723&tracks=DNA%2Cky21gene%2CKH2013&highlight=	[CTSA (HGNC:9251, cathepsin A)]
KY21.Chr11.640.	KH.L116.98.	SLC16A9	273.268	0.0656367	0.0597195	1.09908	0.271732	0.999984	277.09	240.3	245.246	329.082	310.054	237.835	Chr11	4442278	4446542	-	[2..871/874]	http://ghost.zool.kyoto-u.ac.jp/jbrowse/?data=data%2Fht&loc=Chr11%3A4442278..4446542&tracks=DNA%2Cky21gene%2CKH2013&highlight=	[SLC16A7 (HGNC:10928, solute carrier family 16 member 7)]
KY21.Chr8.928.	No equivalent		2711.82	0.0654609	0.063249	1.03497	0.300682	0.999984	2937.49	2486.44	2381.03	3111.71	2548.25	2806	Chr8	5605354	5614696	-	[29..3745/4061]	http://ghost.zool.kyoto-u.ac.jp/jbrowse/?data=data%2Fht&loc=Chr8%3A5605354..5614696&tracks=DNA%2Cky21gene%2CKH2013&highlight=	[TNN (HGNC:22942, tenascin N)]
KY21.Chr10.167.	KH.C10.37.	CBLB	1787.57	0.0654518	0.0582779	1.1231	0.261395	0.999984	1725.55	1738.84	1725.46	1978.81	1850.63	1706.16	Chr10	1185173	1200494	+	[50..2170/3843]	http://ghost.zool.kyoto-u.ac.jp/jbrowse/?data=data%2Fht&loc=Chr10%3A1185173..1200494&tracks=DNA%2Cky21gene%2CKH2013&highlight=	[CBL (HGNC:1541, Cbl proto-oncogene)]
KY21.Chr14.316.	KH.C14.33.	KH2013:KH.C14.33_FAM167A	1623.78	0.0654148	0.0620822	1.05368	0.292029	0.999984	1482.13	1302.74	1800.85	1690.73	1432.92	2033.32	Chr14	2410204	2413193	-	[60..977/1414]	http://ghost.zool.kyoto-u.ac.jp/jbrowse/?data=data%2Fht&loc=Chr14%3A2410204..2413193&tracks=DNA%2Cky21gene%2CKH2013&highlight=	[FAM167A (HGNC:15549, family with sequence similarity 167 member A)]
KY21.Chr8.239.	KH.C8.310.	UGCG	2050.09	0.0653224	0.0530741	1.23078	0.218406	0.999984	1927.54	1994.71	2048.48	2056.49	2160.69	2112.6	Chr8	1460056	1465739	-	[2..1237/2098]	http://ghost.zool.kyoto-u.ac.jp/jbrowse/?data=data%2Fht&loc=Chr8%3A1460056..1465739&tracks=DNA%2Cky21gene%2CKH2013&highlight=	[UGCG (HGNC:12524, UDP-glucose ceramide glucosyltransferase)]
KY21.Chr2.77.	KH.C2.227.	MRPL3/9	1896.5	0.0652776	0.0627726	1.03991	0.298384	0.999984	1765.26	1648.72	2053.24	1931.33	1867.86	2112.6	Chr2	443474	445919	+	[46..1254/1580]	http://ghost.zool.kyoto-u.ac.jp/jbrowse/?data=data%2Fht&loc=Chr2%3A443474..445919&tracks=DNA%2Cky21gene%2CKH2013&highlight=	[MRPL3 (HGNC:10379, mitochondrial ribosomal protein L3)]
KY21.Chr10.305.	KH.C10.345.	RPAP3	1106.48	0.0652722	0.0635608	1.02693	0.304455	0.999984	980.604	1064.66	1132.58	1111.33	1041.05	1308.65	Chr10	2037816	2040089	+	[475..1959/2273]	http://ghost.zool.kyoto-u.ac.jp/jbrowse/?data=data%2Fht&loc=Chr10%3A2037816..2040089&tracks=DNA%2Cky21gene%2CKH2013&highlight=	[RPAP3 (HGNC:26151, RNA polymerase II associated protein 3)]
KY21.Chr7.904.	KH.C7.758.	VPS13B	2175.12	0.0652217	0.0561294	1.16199	0.24524	0.999984	2197.73	1959.11	2165.95	2284.15	2229.59	2214.21	Chr7	6804798	6816861	+	[104..10546/12063]	http://ghost.zool.kyoto-u.ac.jp/jbrowse/?data=data%2Fht&loc=Chr7%3A6804798..6816861&tracks=DNA%2Cky21gene%2CKH2013&highlight=	[VPS13B (HGNC:2183, vacuolar protein sorting 13 homolog B)]
KY21.Chr6.609.	KH.L20.3.	KH2013:KH.L20.3	47.4176	0.0652044	0.0343372	1.89894	0.0575724	0.999984	40.5707	27.8125	33.3345	91.7114	43.063	48.0136	Chr6	4138498	4141609	-	[2..328/671]	http://ghost.zool.kyoto-u.ac.jp/jbrowse/?data=data%2Fht&loc=Chr6%3A4138498..4141609&tracks=DNA%2Cky21gene%2CKH2013&highlight=	[ARID2 (HGNC:18037, AT-rich interaction domain 2)]
KY21.Chr5.169.	KH.C5.273.	RRP15	1557.85	0.0651346	0.0601725	1.08246	0.279046	0.999984	1472.63	1475.17	1565.93	1582.83	1498.59	1751.94	Chr5	1204057	1206519	+	[3..596/893]	http://ghost.zool.kyoto-u.ac.jp/jbrowse/?data=data%2Fht&loc=Chr5%3A1204057..1206519&tracks=DNA%2Cky21gene%2CKH2013&highlight=	[RRP15 (HGNC:24255, ribosomal RNA processing 15 homolog)]
KY21.Chr1.1431.	KH.L18.63.	CYB5R1/2/3	2419.66	0.0650812	0.05317	1.22402	0.220945	0.999984	2383.32	2277.29	2385.79	2545.26	2376	2550.3	Chr1	10088704	10091079	-	[30..995/1402]	http://ghost.zool.kyoto-u.ac.jp/jbrowse/?data=data%2Fht&loc=Chr1%3A10088704..10091079&tracks=DNA%2Cky21gene%2CKH2013&highlight=	[CYB5R3 (HGNC:2873, cytochrome b5 reductase 3)]
KY21.Chr8.1186.	KH.C8.313.	CCDC66	2909.73	0.0650748	0.0506839	1.28393	0.199166	0.999984	2882.25	2717.84	2881.84	2972.53	2943.36	3060.59	Chr8	7063464	7074587	-	[30..3197/3287]	http://ghost.zool.kyoto-u.ac.jp/jbrowse/?data=data%2Fht&loc=Chr8%3A7063464..7074587&tracks=DNA%2Cky21gene%2CKH2013&highlight=	[CCDC66 (HGNC:27709, coiled-coil domain containing 66)]
KY21.Chr1.1193.	KH.C1.707.	KH2013:KH.C1.707_HEG1	35.7429	0.0650565	0.0363894	1.78779	0.0738105	0.999984	27.6226	30.0375	23.0167	55.0268	44.1396	34.6145	Chr1	8606197	8613539	-	[9..1688/2534]	http://ghost.zool.kyoto-u.ac.jp/jbrowse/?data=data%2Fht&loc=Chr1%3A8606197..8613539&tracks=DNA%2Cky21gene%2CKH2013&highlight=	[MUC13 (HGNC:7511, mucin 13, cell surface associated)]
KY21.Chr8.1051.	KH.C8.262.	RPF1	2080.4	0.0649722	0.0532224	1.22077	0.222174	0.999984	1968.11	2060.35	2031.81	2126.63	2074.56	2220.91	Chr8	6205427	6208268	+	[102..1175/1443]	http://ghost.zool.kyoto-u.ac.jp/jbrowse/?data=data%2Fht&loc=Chr8%3A6205427..6208268&tracks=DNA%2Cky21gene%2CKH2013&highlight=	[RPF1 (HGNC:30350, ribosome production factor 1 homolog)]
KY21.Chr11.1054.	KH.C11.58.	XRN2	4043.62	0.0648597	0.0587548	1.1039	0.269635	0.999984	3964.71	3552.21	4217.6	4101.12	4047.92	4378.17	Chr11	7240668	7250146	-	[147..2918/3163]	http://ghost.zool.kyoto-u.ac.jp/jbrowse/?data=data%2Fht&loc=Chr11%3A7240668..7250146&tracks=DNA%2Cky21gene%2CKH2013&highlight=	[XRN2 (HGNC:12836, 5'-3' exoribonuclease 2)]
KY21.Chr3.62.	KH.L37.47.	KH2013:KH.L37.47_T07G12.2/5	144.614	0.0647458	0.057443	1.12713	0.259687	0.999984	132.934	126.825	139.687	156.449	173.329	138.458	Chr3	342574	349045	-	[35..1321/1963]	http://ghost.zool.kyoto-u.ac.jp/jbrowse/?data=data%2Fht&loc=Chr3%3A342574..349045&tracks=DNA%2Cky21gene%2CKH2013&highlight=	[SLC23A2 (HGNC:10973, solute carrier family 23 member 2)]
KY21.Chr5.662.	KH.C5.68.	CLIP3/4	967.382	0.0647455	0.0577647	1.12085	0.262352	0.999984	944.349	943.399	923.047	996.957	989.373	1007.17	Chr5	4388997	4393875	-	[3..1682/2173]	http://ghost.zool.kyoto-u.ac.jp/jbrowse/?data=data%2Fht&loc=Chr5%3A4388997..4393875&tracks=DNA%2Cky21gene%2CKH2013&highlight=	[CLIP3 (HGNC:24314, CAP-Gly domain containing linker protein 3)]
KY21.Chr4.165.	No equivalent		1324.5	0.0647131	0.06091	1.06244	0.288037	0.999984	1347.47	1212.62	1274.65	1485.72	1313.42	1313.12	Chr4	1311290	1328688	+	[11..6655/7308]	http://ghost.zool.kyoto-u.ac.jp/jbrowse/?data=data%2Fht&loc=Chr4%3A1311290..1328688&tracks=DNA%2Cky21gene%2CKH2013&highlight=	[KIAA1549 (HGNC:22219, KIAA1549)]
KY21.Chr4.964.	KH.L96.58.	LMF1/2	1567.23	0.0646333	0.0534033	1.21029	0.226169	0.999984	1539.1	1511.89	1514.34	1618.44	1638.55	1581.1	Chr4	6025181	6033250	-	[87..2132/2551]	http://ghost.zool.kyoto-u.ac.jp/jbrowse/?data=data%2Fht&loc=Chr4%3A6025181..6033250&tracks=DNA%2Cky21gene%2CKH2013&highlight=	[LMF2 (HGNC:25096, lipase maturation factor 2)]
KY21.Chr2.1257.	KH.C2.10.	HK1/2/3	23993.4	0.06457	0.0554193	1.16512	0.243972	0.999984	23329.9	21927.4	24562.7	24947.7	23011.8	26180.8	Chr2	7654112	7662489	+	[250..1710/2405]	http://ghost.zool.kyoto-u.ac.jp/jbrowse/?data=data%2Fht&loc=Chr2%3A7654112..7662489&tracks=DNA%2Cky21gene%2CKH2013&highlight=	[HK2 (HGNC:4923, hexokinase 2)]
KY21.Chr7.348.	KH.L10.26.	KLHL2/20/8	297.722	0.0645551	0.0612232	1.05442	0.291689	0.999984	306.439	233.625	296.835	293.477	316.513	339.445	Chr7	2643236	2650358	-	[2..2800/2883]	http://ghost.zool.kyoto-u.ac.jp/jbrowse/?data=data%2Fht&loc=Chr7%3A2643236..2650358&tracks=DNA%2Cky21gene%2CKH2013&highlight=	[KLHL20 (HGNC:25056, kelch like family member 20)]
KY21.Chr11.509.	KH.C11.112.	XPO1	9420.75	0.0645108	0.0590927	1.09169	0.27497	0.999984	9629.08	8793.19	8919.35	10811.2	9241.32	9130.4	Chr11	3366330	3381260	+	[14..3232/3571]	http://ghost.zool.kyoto-u.ac.jp/jbrowse/?data=data%2Fht&loc=Chr11%3A3366330..3381260&tracks=DNA%2Cky21gene%2CKH2013&highlight=	[XPO1 (HGNC:12825, exportin 1)]
KY21.Chr8.1363.	KH.L17.4.	PRDX1/2	5387.7	0.0644951	0.0584878	1.10271	0.270153	0.999984	4904.74	5726.03	5017.63	5349.47	5874.87	5453.45	Chr8	8235564	8236572	-	[34..633/658]	http://ghost.zool.kyoto-u.ac.jp/jbrowse/?data=data%2Fht&loc=Chr8%3A8235564..8236572&tracks=DNA%2Cky21gene%2CKH2013&highlight=	[PRDX2 (HGNC:9353, peroxiredoxin 2)]
KY21.Chr2.530.	KH.C2.140.	TMSB15B1/2	10193.1	0.0644654	0.0580054	1.11137	0.26641	0.999984	9125.83	10428.6	10059.1	9944.75	10222.1	11378.1	Chr2	2961071	2962044	+	[34..267/602]	http://ghost.zool.kyoto-u.ac.jp/jbrowse/?data=data%2Fht&loc=Chr2%3A2961071..2962044&tracks=DNA%2Cky21gene%2CKH2013&highlight=	[TMSB10 (HGNC:11879, thymosin beta 10)]
KY21.Chr9.821.	KH.C9.91.	KRTAP4-1/13/16/2/6/7/8	322.722	0.0644255	0.0633523	1.01694	0.309182	0.999984	296.08	323.737	300.804	369.004	325.126	321.579	Chr9	6013704	6016385	+	[2..1309/1417]	http://ghost.zool.kyoto-u.ac.jp/jbrowse/?data=data%2Fht&loc=Chr9%3A6013704..6016385&tracks=DNA%2Cky21gene%2CKH2013&highlight=	[ENDOU (HGNC:14369, endonuclease, poly(U) specific)]
KY21.Chr3.1588.	KH.C1.280.	SLC25A29	1092.75	0.0644035	0.062492	1.03059	0.302734	0.999984	956.434	1130.3	1069.88	1151.25	1056.12	1192.52	Chr3	10432592	10437561	-	[46..903/1341]	http://ghost.zool.kyoto-u.ac.jp/jbrowse/?data=data%2Fht&loc=Chr3%3A10432592..10437561&tracks=DNA%2Cky21gene%2CKH2013&highlight=	[SLC25A29 (HGNC:20116, solute carrier family 25 member 29)]
KY21.Chr5.421.	KH.C5.257.	MCM10	1602.24	0.0643798	0.0615855	1.04537	0.295851	0.999984	1615.92	1511.89	1507.99	1841.78	1609.48	1526.39	Chr5	2976607	2984165	+	[90..2804/2899]	http://ghost.zool.kyoto-u.ac.jp/jbrowse/?data=data%2Fht&loc=Chr5%3A2976607..2984165&tracks=DNA%2Cky21gene%2CKH2013&highlight=	[MCM10 (HGNC:18043, minichromosome maintenance 10 replication initiation factor)]
KY21.Chr4.566.	KH.C4.735.	GCFC1	1859.71	0.0643773	0.0603035	1.06756	0.285721	0.999984	1855.9	1630.92	1901.65	1987.44	1820.49	1961.86	Chr4	3697475	3700046	+	[3..2402/2571]	http://ghost.zool.kyoto-u.ac.jp/jbrowse/?data=data%2Fht&loc=Chr4%3A3697475..3700046&tracks=DNA%2Cky21gene%2CKH2013&highlight=	[PAXBP1 (HGNC:13579, PAX3 and PAX7 binding protein 1)]
KY21.Chr2.651.	KH.C2.505.	C2ORF68	992.493	0.0643556	0.0602242	1.0686	0.28525	0.999984	922.769	1020.16	935.746	1014.22	999.062	1063	Chr2	3623849	3624972	+	[27..509/805]	http://ghost.zool.kyoto-u.ac.jp/jbrowse/?data=data%2Fht&loc=Chr2%3A3623849..3624972&tracks=DNA%2Cky21gene%2CKH2013&highlight=	[C2orf68 (HGNC:34353, chromosome 2 open reading frame 68)]
KY21.Chr13.318.	KH.C13.128.	ZZZ3	1952.76	0.0643361	0.0518304	1.24128	0.214502	0.999984	1911.14	1857.87	1923.08	2045.7	1973.36	2005.41	Chr13	2895784	2904355	-	[7..3129/3662]	http://ghost.zool.kyoto-u.ac.jp/jbrowse/?data=data%2Fht&loc=Chr13%3A2895784..2904355&tracks=DNA%2Cky21gene%2CKH2013&highlight=	[ZZZ3 (HGNC:24523, zinc finger ZZ-type containing 3)]
KY21.Chr11.1013.	KH.C11.392.	TSR1	6293.62	0.0643343	0.0546788	1.17659	0.239361	0.999984	6046.77	5709.35	6565.3	6323.77	6460.53	6656.02	Chr11	7022113	7027864	-	[45..2444/2541]	http://ghost.zool.kyoto-u.ac.jp/jbrowse/?data=data%2Fht&loc=Chr11%3A7022113..7027864&tracks=DNA%2Cky21gene%2CKH2013&highlight=	[TSR1 (HGNC:25542, TSR1 ribosome maturation factor)]
KY21.Chr5.556.	KH.C5.175.	DDX31	1804.86	0.0643199	0.0574491	1.1196	0.262885	0.999984	1729.87	1658.74	1855.62	1815.89	1937.84	1831.22	Chr5	3738593	3741896	+	[3..2192/2331]	http://ghost.zool.kyoto-u.ac.jp/jbrowse/?data=data%2Fht&loc=Chr5%3A3738593..3741896&tracks=DNA%2Cky21gene%2CKH2013&highlight=	[DDX31 (HGNC:16715, DEAD-box helicase 31)]
KY21.Chr4.260.	KH.C4.443.	BRF/1	1261.33	0.0642654	0.0568542	1.13036	0.258327	0.999984	1238.7	1198.16	1230.2	1307.7	1248.83	1344.38	Chr4	1886415	1899267	+	[3..2066/2414]	http://ghost.zool.kyoto-u.ac.jp/jbrowse/?data=data%2Fht&loc=Chr4%3A1886415..1899267&tracks=DNA%2Cky21gene%2CKH2013&highlight=	[BRF1 (HGNC:11551, BRF1 RNA polymerase III transcription initiation factor subunit)]
KY21.Chr1.463.	KH.C1.1250.	SLC25A39/40	993.557	0.0642444	0.060883	1.05521	0.291328	0.999984	920.179	1002.36	956.382	958.115	1066.89	1057.42	Chr1	3354251	3360266	+	[163..1191/1441]	http://ghost.zool.kyoto-u.ac.jp/jbrowse/?data=data%2Fht&loc=Chr1%3A3354251..3360266&tracks=DNA%2Cky21gene%2CKH2013&highlight=	[SLC25A40 (HGNC:29680, solute carrier family 25 member 40)]
KY21.Chr3.1156.	No equivalent		172.611	0.0642442	0.0529904	1.21237	0.22537	0.999984	151.061	157.975	157.148	138.107	230.387	200.987	Chr3	7862006	7864062	+	[1..966/1018]	http://ghost.zool.kyoto-u.ac.jp/jbrowse/?data=data%2Fht&loc=Chr3%3A7862006..7864062&tracks=DNA%2Cky21gene%2CKH2013&highlight=	[JMJD6 (HGNC:19355, jumonji domain containing 6, arginine demethylase and lysine hydroxylase)]
KY21.Chr8.882.	KH.C8.644.	MAK16	2677.68	0.0641969	0.0573191	1.11999	0.262718	0.999984	2483.45	2649.97	2650.88	2576.55	2749.57	2955.63	Chr8	5343747	5347224	+	[133..855/1125]	http://ghost.zool.kyoto-u.ac.jp/jbrowse/?data=data%2Fht&loc=Chr8%3A5343747..5347224&tracks=DNA%2Cky21gene%2CKH2013&highlight=	[MAK16 (HGNC:13703, MAK16 homolog)]
KY21.Chr7.351.	KH.L10.8.	MIOX	308.349	0.0641964	0.0464831	1.38107	0.167257	0.999984	304.712	287.025	203.975	515.742	288.522	250.117	Chr7	2668873	2674573	+	[45..992/1362]	http://ghost.zool.kyoto-u.ac.jp/jbrowse/?data=data%2Fht&loc=Chr7%3A2668873..2674573&tracks=DNA%2Cky21gene%2CKH2013&highlight=	[MIOX (HGNC:14522, myo-inositol oxygenase)]
KY21.Chr8.460.	KH.C8.271.	SERAC1	1915.72	0.0641933	0.0562462	1.14129	0.253749	0.999984	1793.74	1800.02	1977.84	1928.1	1998.12	1996.47	Chr8	2742589	2753345	+	[31..885/1369]	http://ghost.zool.kyoto-u.ac.jp/jbrowse/?data=data%2Fht&loc=Chr8%3A2742589..2753345&tracks=DNA%2Cky21gene%2CKH2013&highlight=	[SERAC1 (HGNC:21061, serine active site containing 1)]
KY21.Chr8.61.	No equivalent		398.228	0.0640588	0.0629579	1.01749	0.308922	0.999984	380.674	401.612	350.806	445.61	450.009	360.66	Chr8	371102	375657	+	[1..3561/3564]	http://ghost.zool.kyoto-u.ac.jp/jbrowse/?data=data%2Fht&loc=Chr8%3A371102..375657&tracks=DNA%2Cky21gene%2CKH2013&highlight=	[RTL1 (HGNC:14665, retrotransposon Gag like 1)]
KY21.Chr12.706.	KH.C12.67.	FHL/1/2/3/4/5	3338.58	0.0639046	0.0595186	1.07369	0.282961	0.999984	3200.77	3328.6	3160.42	3367.43	3814.31	3159.96	Chr12	5122198	5125643	+	[88..951/1474]	http://ghost.zool.kyoto-u.ac.jp/jbrowse/?data=data%2Fht&loc=Chr12%3A5122198..5125643&tracks=DNA%2Cky21gene%2CKH2013&highlight=	[FHL2 (HGNC:3703, four and a half LIM domains 2)]
KY21.Chr4.14.	KH.C4.383.	SLC25A10	1659.94	0.0638664	0.0573803	1.11304	0.265692	0.999984	1602.11	1686.55	1538.94	1643.25	1697.76	1791.02	Chr4	162627	177773	-	[2..868/1145]	http://ghost.zool.kyoto-u.ac.jp/jbrowse/?data=data%2Fht&loc=Chr4%3A162627..177773&tracks=DNA%2Cky21gene%2CKH2013&highlight=	[SLC25A10 (HGNC:10980, solute carrier family 25 member 10)]
KY21.Chr12.500.	KH.C12.149.	KH2013:KH.C12.149_FAR1/2	3715.07	0.0638635	0.0602069	1.06073	0.288811	0.999984	3489.08	3365.31	3916.8	3842.17	3561.31	4115.77	Chr12	3570386	3580584	-	[168..1949/3212]	http://ghost.zool.kyoto-u.ac.jp/jbrowse/?data=data%2Fht&loc=Chr12%3A3570386..3580584&tracks=DNA%2Cky21gene%2CKH2013&highlight=	[FAR1 (HGNC:26222, fatty acyl-CoA reductase 1)]
KY21.Chr14.417.	KH.C14.22.	ATHL1	822.708	0.0637919	0.0601458	1.06062	0.288862	0.999984	782.929	772.074	830.187	858.85	855.878	836.33	Chr14	3108239	3126728	+	[97..2601/2703]	http://ghost.zool.kyoto-u.ac.jp/jbrowse/?data=data%2Fht&loc=Chr14%3A3108239..3126728&tracks=DNA%2Cky21gene%2CKH2013&highlight=	[MYCBPAP (HGNC:19677, MYCBP associated protein)]
KY21.Chr12.768.	KH.C12.148.	SYCP2L	580.187	0.0637736	0.0617932	1.03205	0.30205	0.999984	565.401	558.475	554.781	595.585	605.035	601.845	Chr12	5632698	5637936	+	[46..1467/1951]	http://ghost.zool.kyoto-u.ac.jp/jbrowse/?data=data%2Fht&loc=Chr12%3A5632698..5637936&tracks=DNA%2Cky21gene%2CKH2013&highlight=	[ASPRV1 (HGNC:26321, aspartic peptidase retroviral like 1)]
KY21.Chr7.237.	No equivalent		695.199	0.0637728	0.0620731	1.02738	0.304241	0.999984	675.891	674.175	660.34	668.954	749.297	742.536	Chr7	1814954	1818879	-	[3..1502/1878]	http://ghost.zool.kyoto-u.ac.jp/jbrowse/?data=data%2Fht&loc=Chr7%3A1814954..1818879&tracks=DNA%2Cky21gene%2CKH2013&highlight=	[WSCD2 (HGNC:29117, WSC domain containing 2)]
KY21.Chr6.607.	KH.C11.694.	KIAA1919	998.163	0.0637405	0.0636019	1.00218	0.316257	0.999984	889.104	927.824	1037.34	976.457	934.468	1223.79	Chr6	4130368	4135494	+	[2..1390/2133]	http://ghost.zool.kyoto-u.ac.jp/jbrowse/?data=data%2Fht&loc=Chr6%3A4130368..4135494&tracks=DNA%2Cky21gene%2CKH2013&highlight=	[MFSD4B (HGNC:21053, major facilitator superfamily domain containing 4B)]
KY21.Chr3.229.	KH.C3.698.	RG9MTD1	1064.53	0.0637092	0.0605801	1.05165	0.292959	0.999984	984.92	1062.44	1038.92	1103.77	1030.28	1166.84	Chr3	1486787	1488444	-	[14..1489/1657]	http://ghost.zool.kyoto-u.ac.jp/jbrowse/?data=data%2Fht&loc=Chr3%3A1486787..1488444&tracks=DNA%2Cky21gene%2CKH2013&highlight=	[TRMT10C (HGNC:26022, tRNA methyltransferase 10C, mitochondrial RNase P subunit)]
KY21.Chr4.157.	KH.C4.139.	KH2013:KH.C4.139_T15B7.1	230.591	0.0636768	0.0615473	1.0346	0.300856	0.999984	215.802	193.575	240.484	248.16	245.459	240.068	Chr4	1280673	1283011	+	[1..783/1111]	http://ghost.zool.kyoto-u.ac.jp/jbrowse/?data=data%2Fht&loc=Chr4%3A1280673..1283011&tracks=DNA%2Cky21gene%2CKH2013&highlight=	[FCN1 (HGNC:3623, ficolin 1)]
KY21.Chr12.746.	KH.C12.638.	KLHL17/18/28/3	247.472	0.0636034	0.0627236	1.01403	0.31057	0.999984	242.561	225.837	234.135	265.424	243.306	273.566	Chr12	5452993	5460689	-	[138..1913/2454]	http://ghost.zool.kyoto-u.ac.jp/jbrowse/?data=data%2Fht&loc=Chr12%3A5452993..5460689&tracks=DNA%2Cky21gene%2CKH2013&highlight=	[KLHL28 (HGNC:19741, kelch like family member 28)]
KY21.Chr1.851.	KH.L171.6.	MKI67IP	4300.25	0.0635578	0.060177	1.05618	0.290886	0.999984	3845.59	4284.23	4343	4207.94	4224.48	4896.27	Chr1	6190323	6195389	-	[2..892/1531]	http://ghost.zool.kyoto-u.ac.jp/jbrowse/?data=data%2Fht&loc=Chr1%3A6190323..6195389&tracks=DNA%2Cky21gene%2CKH2013&highlight=	[NIFK (HGNC:17838, nucleolar protein interacting with the FHA domain of MKI67)]
KY21.Chr6.113.	KH.L153.90.	KH2013:KH.L153.90	207.262	0.0634837	0.0605621	1.04824	0.294528	0.999984	214.939	193.575	173.815	214.713	213.162	233.368	Chr6	874646	875228	-	[3..296/365]	http://ghost.zool.kyoto-u.ac.jp/jbrowse/?data=data%2Fht&loc=Chr6%3A874646..875228&tracks=DNA%2Cky21gene%2CKH2013&highlight=	[CD34 (HGNC:1662, CD34 molecule)]
KY21.Chr5.163.	KH.C5.315.	PAIP1	1758.58	0.0633669	0.0527125	1.20212	0.229316	0.999984	1710.01	1667.64	1748.47	1795.39	1804.34	1825.63	Chr5	1143813	1152919	+	[40..2826/3172]	http://ghost.zool.kyoto-u.ac.jp/jbrowse/?data=data%2Fht&loc=Chr5%3A1143813..1152919&tracks=DNA%2Cky21gene%2CKH2013&highlight=	[PAIP1 (HGNC:16945, poly(A) binding protein interacting protein 1)]
KY21.Chr5.1038.	KH.L4.28.	CDC123	769.162	0.0632556	0.062292	1.01547	0.309883	0.999984	733.726	712	777.01	783.323	753.603	855.312	Chr5	7019972	7025513	-	[3..1097/1375]	http://ghost.zool.kyoto-u.ac.jp/jbrowse/?data=data%2Fht&loc=Chr5%3A7019972..7025513&tracks=DNA%2Cky21gene%2CKH2013&highlight=	[CDC123 (HGNC:16827, cell division cycle 123)]
KY21.Chr13.241.	KH.C13.36.	CG10237	3021.82	0.0632388	0.0626812	1.0089	0.313025	0.999984	2982.38	2649.97	3093.76	3109.56	2795.87	3499.41	Chr13	2184513	2188440	-	[266..418/420]	http://ghost.zool.kyoto-u.ac.jp/jbrowse/?data=data%2Fht&loc=Chr13%3A2184513..2188440&tracks=DNA%2Cky21gene%2CKH2013&highlight=	[KCNS3 (HGNC:6302, potassium voltage-gated channel modifier subfamily S member 3)]
KY21.Chr9.1153.	KH.C9.528.	KH2013:KH.C9.528_C14ORF149	767.463	0.0631319	0.0632021	0.998888	0.317849	0.999984	777.75	723.125	711.929	869.64	799.896	722.437	Chr9	8196041	8197322	+	[114..1130/1229]	http://ghost.zool.kyoto-u.ac.jp/jbrowse/?data=data%2Fht&loc=Chr9%3A8196041..8197322&tracks=DNA%2Cky21gene%2CKH2013&highlight=	[L3HYPDH (HGNC:20488, trans-L-3-hydroxyproline dehydratase)]
KY21.Chr14.882.	KH.L150.1.	KH2013:KH.L150.1_CDC42	2100.37	0.0631264	0.058505	1.07899	0.280592	0.999984	1914.59	2035.87	2152.45	2124.47	2072.41	2302.42	Chr14	6262581	6263545	+	[2..562/759]	http://ghost.zool.kyoto-u.ac.jp/jbrowse/?data=data%2Fht&loc=Chr14%3A6262581..6263545&tracks=DNA%2Cky21gene%2CKH2013&highlight=	[RHOQ (HGNC:17736, ras homolog family member Q)]
KY21.Chr2.974.	KH.C2.585.	MTERFD1	501.689	0.063105	0.062969	1.00216	0.316266	0.999984	502.387	463.912	480.969	510.347	522.139	530.383	Chr2	5796944	5802346	-	[3..1190/1435]	http://ghost.zool.kyoto-u.ac.jp/jbrowse/?data=data%2Fht&loc=Chr2%3A5796944..5802346&tracks=DNA%2Cky21gene%2CKH2013&highlight=	[MTERF3 (HGNC:24258, mitochondrial transcription termination factor 3)]
KY21.Chr3.1161.	KH.C3.805.	KH2013:KH.C3.805_CG14331	157.374	0.0630805	0.055729	1.13191	0.25767	0.999984	117.396	170.212	145.243	178.028	163.639	169.722	Chr3	7876984	7878679	-	[2..991/1042]	http://ghost.zool.kyoto-u.ac.jp/jbrowse/?data=data%2Fht&loc=Chr3%3A7876984..7878679&tracks=DNA%2Cky21gene%2CKH2013&highlight=	[JMJD6 (HGNC:19355, jumonji domain containing 6, arginine demethylase and lysine hydroxylase)]
KY21.Chr11.604.	KH.L116.70.	ARG/1/2	2675.47	0.0630707	0.0634722	0.993675	0.320381	0.999984	2861.53	2586.56	2254.84	3102	2526.72	2721.14	Chr11	4227212	4232834	+	[23..1117/1750]	http://ghost.zool.kyoto-u.ac.jp/jbrowse/?data=data%2Fht&loc=Chr11%3A4227212..4232834&tracks=DNA%2Cky21gene%2CKH2013&highlight=	[ARG2 (HGNC:664, arginase 2)]
KY21.Chr14.777.	KH.S1598.2.	FIS1	1843.82	0.0630469	0.0570412	1.10529	0.269035	0.999984	1760.94	1793.35	1809.58	1849.33	1810.8	2038.9	Chr14	5595433	5597074	-	[149..643/1641]	http://ghost.zool.kyoto-u.ac.jp/jbrowse/?data=data%2Fht&loc=Chr14%3A5595433..5597074&tracks=DNA%2Cky21gene%2CKH2013&highlight=	[FIS1 (HGNC:21689, fission, mitochondrial 1)]
KY21.Chr9.134.	KH.C9.471.	KH2013:KH.C9.471_FAM55C	553.654	0.0630413	0.0634602	0.993399	0.320516	0.999984	560.222	519.537	514.303	617.164	579.198	531.499	Chr9	909091	912589	-	[3..1688/2941]	http://ghost.zool.kyoto-u.ac.jp/jbrowse/?data=data%2Fht&loc=Chr9%3A909091..912589&tracks=DNA%2Cky21gene%2CKH2013&highlight=	[NXPE3 (HGNC:28238, neurexophilin and PC-esterase domain family member 3)]
KY21.Chr11.243.	KH.C11.372.	PCM1	2593.22	0.0630301	0.0615829	1.0235	0.306072	0.999984	2679.4	2236.12	2591.36	2897	2550.41	2605.02	Chr11	1397906	1406509	-	[41..3568/4494]	http://ghost.zool.kyoto-u.ac.jp/jbrowse/?data=data%2Fht&loc=Chr11%3A1397906..1406509&tracks=DNA%2Cky21gene%2CKH2013&highlight=	[PCM1 (HGNC:8727, pericentriolar material 1)]
KY21.Chr2.545.	KH.C2.36.	FTMT	207.036	0.0630186	0.0607415	1.03749	0.299509	0.999984	191.632	213.6	177.784	209.318	213.162	236.718	Chr2	3056849	3062969	+	[250..837/1034]	http://ghost.zool.kyoto-u.ac.jp/jbrowse/?data=data%2Fht&loc=Chr2%3A3056849..3062969&tracks=DNA%2Cky21gene%2CKH2013&highlight=	[FTH1 (HGNC:3976, ferritin heavy chain 1)]
KY21.Chr10.926.	KH.L122.4.	VPS39	675.099	0.0629876	0.061494	1.02429	0.305699	0.999984	657.764	627.45	669.07	706.717	676.089	713.504	Chr10	6506215	6514125	-	[96..2786/2919]	http://ghost.zool.kyoto-u.ac.jp/jbrowse/?data=data%2Fht&loc=Chr10%3A6506215..6514125&tracks=DNA%2Cky21gene%2CKH2013&highlight=	[VPS39 (HGNC:20593, VPS39 subunit of HOPS complex)]
KY21.Chr4.805.	KH.C4.81.	TWISTNB	4751.43	0.0628621	0.0529001	1.18832	0.234708	0.999984	4684.63	4841.6	4331.89	4988.02	4911.34	4751.11	Chr4	5027813	5031564	+	[89..2011/2284]	http://ghost.zool.kyoto-u.ac.jp/jbrowse/?data=data%2Fht&loc=Chr4%3A5027813..5031564&tracks=DNA%2Cky21gene%2CKH2013&highlight=	[POLR1F (HGNC:18027, RNA polymerase I subunit F)]
KY21.Chr1.1481.	KH.L18.47.	PRUNE	1461.28	0.0628608	0.0602374	1.04355	0.296693	0.999984	1426.02	1481.85	1333.38	1615.2	1495.36	1415.84	Chr1	10323156	10326571	-	[113..1273/1705]	http://ghost.zool.kyoto-u.ac.jp/jbrowse/?data=data%2Fht&loc=Chr1%3A10323156..10326571&tracks=DNA%2Cky21gene%2CKH2013&highlight=	[PRUNE1 (HGNC:13420, prune exopolyphosphatase 1)]
KY21.Chr10.233.	KH.C10.461.	KH2013:KH.C10.461_RRP9	1349.26	0.0628507	0.0604512	1.03969	0.298483	0.999984	1325.89	1202.61	1383.38	1445.8	1412.47	1325.4	Chr10	1567909	1578297	+	[1..4083/4222]	http://ghost.zool.kyoto-u.ac.jp/jbrowse/?data=data%2Fht&loc=Chr10%3A1567909..1578297&tracks=DNA%2Cky21gene%2CKH2013&highlight=	[TICRR (HGNC:28704, TOPBP1 interacting checkpoint and replication regulator)]
KY21.Chr11.1233.	KH.C11.325.	PHLDA2/3	649.535	0.062829	0.0607492	1.03424	0.301026	0.999984	631.005	680.85	516.684	821.087	681.472	566.114	Chr11	8283040	8297778	+	[101..1123/1422]	http://ghost.zool.kyoto-u.ac.jp/jbrowse/?data=data%2Fht&loc=Chr11%3A8283040..8297778&tracks=DNA%2Cky21gene%2CKH2013&highlight=	[PHLDA3 (HGNC:8934, pleckstrin homology like domain family A member 3)]
KY21.Chr12.183.	KH.C12.251.	KH2013:KH.C12.251_SLC2A8	405.183	0.0627107	0.0621068	1.00972	0.312627	0.999984	410.887	381.587	355.568	474.741	453.238	355.077	Chr12	1240324	1246450	-	[14..1639/2064]	http://ghost.zool.kyoto-u.ac.jp/jbrowse/?data=data%2Fht&loc=Chr12%3A1240324..1246450&tracks=DNA%2Cky21gene%2CKH2013&highlight=	[SLC2A8 (HGNC:13812, solute carrier family 2 member 8)]
KY21.Chr5.703.	KH.S544.2.	RAD54L	2503.98	0.0627089	0.0572725	1.09492	0.273551	0.999984	2483.45	2229.45	2569.13	2557.13	2543.95	2640.75	Chr5	4600073	4608866	+	[3..2420/2747]	http://ghost.zool.kyoto-u.ac.jp/jbrowse/?data=data%2Fht&loc=Chr5%3A4600073..4608866&tracks=DNA%2Cky21gene%2CKH2013&highlight=	[RAD54L (HGNC:9826, RAD54 like)]
KY21.Chr6.238.	KH.C6.52.	URB1	3331.67	0.0626963	0.0540947	1.15901	0.246452	0.999984	3342.34	3011.54	3354.08	3368.51	3465.5	3448.05	Chr6	1688127	1710789	-	[63..6479/6556]	http://ghost.zool.kyoto-u.ac.jp/jbrowse/?data=data%2Fht&loc=Chr6%3A1688127..1710789&tracks=DNA%2Cky21gene%2CKH2013&highlight=	[URB1 (HGNC:17344, URB1 ribosome biogenesis homolog)]
KY21.Chr8.758.	KH.C8.832.	KH2013:KH.C8.832_KIAA2013	2449.16	0.0625996	0.0551117	1.13587	0.256012	0.999984	2385.91	2233.9	2512.78	2494.55	2504.11	2563.7	Chr8	4652785	4661302	-	[15..1964/3426]	http://ghost.zool.kyoto-u.ac.jp/jbrowse/?data=data%2Fht&loc=Chr8%3A4652785..4661302&tracks=DNA%2Cky21gene%2CKH2013&highlight=	[KIAA2013 (HGNC:28513, KIAA2013)]
KY21.Chr1.1425.	No equivalent		176.875	0.0625961	0.0552537	1.13289	0.257262	0.999984	176.094	176.887	132.544	203.923	211.009	160.79	Chr1	10026216	10055834	-	[1..23700/23703]	http://ghost.zool.kyoto-u.ac.jp/jbrowse/?data=data%2Fht&loc=Chr1%3A10026216..10055834&tracks=DNA%2Cky21gene%2CKH2013&highlight=	[OTOGL (HGNC:26901, otogelin like)]
KY21.Chr1.1589.	KH.C1.315.	KH2013:KH.C1.315_NMUR1/2	706.034	0.06255	0.0636873	0.982143	0.326029	0.999984	656.038	602.975	765.105	713.191	709.463	789.433	Chr1	11010128	11015840	+	[1..1143/2168]	http://ghost.zool.kyoto-u.ac.jp/jbrowse/?data=data%2Fht&loc=Chr1%3A11010128..11015840&tracks=DNA%2Cky21gene%2CKH2013&highlight=	[GHSR (HGNC:4267, growth hormone secretagogue receptor)]
KY21.Chr9.95.	KH.C9.303.	RNPC3	469.82	0.0625323	0.0636474	0.98248	0.325864	0.999984	440.236	442.775	462.714	455.32	462.928	554.948	Chr9	610847	612578	+	[2..1435/1731]	http://ghost.zool.kyoto-u.ac.jp/jbrowse/?data=data%2Fht&loc=Chr9%3A610847..612578&tracks=DNA%2Cky21gene%2CKH2013&highlight=	[RNPC3 (HGNC:18666, RNA binding region (RNP1, RRM) containing 3)]
KY21.Chr3.1646.	KH.L71.6.	CCDC77	2086.46	0.062526	0.0561445	1.11366	0.265424	0.999984	1987.97	2042.55	2044.51	2140.65	2020.73	2282.32	Chr3	10849636	10853841	-	[10..1440/1962]	http://ghost.zool.kyoto-u.ac.jp/jbrowse/?data=data%2Fht&loc=Chr3%3A10849636..10853841&tracks=DNA%2Cky21gene%2CKH2013&highlight=	[CCDC77 (HGNC:28203, coiled-coil domain containing 77)]
KY21.Chr4.325.	KH.C4.278.	KH2013:KH.C4.278	3261.97	0.0625175	0.0617719	1.01207	0.311504	0.999984	3176.6	2779.02	3486.63	3366.35	3213.58	3549.66	Chr4	2227339	2230759	+	[1..2616/3149]	http://ghost.zool.kyoto-u.ac.jp/jbrowse/?data=data%2Fht&loc=Chr4%3A2227339..2230759&tracks=DNA%2Cky21gene%2CKH2013&highlight=	[ZC3H14 (HGNC:20509, zinc finger CCCH-type containing 14)]
KY21.Chr6.341.	KH.C6.55.	CR626889.1	1427.93	0.0623931	0.0580498	1.07482	0.282455	0.999984	1386.31	1383.95	1382.59	1541.83	1503.98	1368.95	Chr6	2457974	2483668	-	[447..1487/2524]	http://ghost.zool.kyoto-u.ac.jp/jbrowse/?data=data%2Fht&loc=Chr6%3A2457974..2483668&tracks=DNA%2Cky21gene%2CKH2013&highlight=	[SYTL4 (HGNC:15588, synaptotagmin like 4)]
KY21.Chr1.1180.	KH.C1.643.	MMAB	682.529	0.0623844	0.063661	0.979947	0.327112	0.999984	603.382	670.837	687.325	682.98	655.635	795.016	Chr1	8525159	8526241	+	[2..775/1076]	http://ghost.zool.kyoto-u.ac.jp/jbrowse/?data=data%2Fht&loc=Chr1%3A8525159..8526241&tracks=DNA%2Cky21gene%2CKH2013&highlight=	[MMAB (HGNC:19331, metabolism of cobalamin associated B)]
KY21.Chr9.59.	KH.S1562.1.	KH2013:KH.S1562.1_PCOLCE/2	986.677	0.0623685	0.0619173	1.00729	0.313797	0.999984	1031.53	922.262	902.411	1080.04	1001.22	982.604	Chr9	382497	390895	-	[2..2068/2609]	http://ghost.zool.kyoto-u.ac.jp/jbrowse/?data=data%2Fht&loc=Chr9%3A382497..390895&tracks=DNA%2Cky21gene%2CKH2013&highlight=	[CDCP2 (HGNC:27297, CUB domain containing protein 2)]
KY21.Chr4.711.	KH.C4.512.	CWC22	5001.42	0.0623095	0.0485836	1.28252	0.19966	0.999984	5043.72	4725.9	4839.85	5290.13	5036.22	5072.69	Chr4	4436425	4443233	+	[69..2834/3015]	http://ghost.zool.kyoto-u.ac.jp/jbrowse/?data=data%2Fht&loc=Chr4%3A4436425..4443233&tracks=DNA%2Cky21gene%2CKH2013&highlight=	[CWC22 (HGNC:29322, CWC22 spliceosome associated protein homolog)]
KY21.Chr8.1058.	KH.C8.533.	CDC14A	2274.08	0.0622843	0.0572077	1.08874	0.276268	0.999984	2296.99	2032.54	2285.79	2409.31	2329.71	2290.14	Chr8	6252412	6262119	+	[22..1974/2955]	http://ghost.zool.kyoto-u.ac.jp/jbrowse/?data=data%2Fht&loc=Chr8%3A6252412..6262119&tracks=DNA%2Cky21gene%2CKH2013&highlight=	[CDC14A (HGNC:1718, cell division cycle 14A)]
KY21.Chr1.1636.	KH.C1.960.	STRADB	1843.48	0.0622772	0.0557931	1.11622	0.264329	0.999984	1737.64	1759.97	1870.7	1880.62	1835.56	1976.37	Chr1	11282131	11285449	-	[118..1218/1511]	http://ghost.zool.kyoto-u.ac.jp/jbrowse/?data=data%2Fht&loc=Chr1%3A11282131..11285449&tracks=DNA%2Cky21gene%2CKH2013&highlight=	[STRADA (HGNC:30172, STE20 related adaptor alpha)]
KY21.Chr3.1147.	KH.C3.717.	ELAVL2/3/4	7480.08	0.0622724	0.0515295	1.20848	0.226862	0.999984	7490.91	6923.08	7413.74	7575.36	7413.3	8064.05	Chr3	7829554	7833566	-	[64..1548/1777]	http://ghost.zool.kyoto-u.ac.jp/jbrowse/?data=data%2Fht&loc=Chr3%3A7829554..7833566&tracks=DNA%2Cky21gene%2CKH2013&highlight=	[ELAVL4 (HGNC:3315, ELAV like RNA binding protein 4)]
KY21.Chr1.1860.	KH.S164.11.	KH2013:KH.S164.11_SLCO4A1	2907.57	0.0621853	0.050538	1.23047	0.218523	0.999984	2818.37	2731.19	2937.4	2949.87	2998.26	3010.34	Chr1	12789454	12803033	-	[79..2355/3071]	http://ghost.zool.kyoto-u.ac.jp/jbrowse/?data=data%2Fht&loc=Chr1%3A12789454..12803033&tracks=DNA%2Cky21gene%2CKH2013&highlight=	[SLCO1C1 (HGNC:13819, solute carrier organic anion transporter family member 1C1)]
KY21.Chr10.961.	KH.L147.38.	MGLL	3837.41	0.0621756	0.0627301	0.99116	0.321608	0.999984	3858.54	3909.32	3323.13	4266.2	4185.73	3481.54	Chr10	6785623	6790155	+	[98..1042/2140]	http://ghost.zool.kyoto-u.ac.jp/jbrowse/?data=data%2Fht&loc=Chr10%3A6785623..6790155&tracks=DNA%2Cky21gene%2CKH2013&highlight=	[MGLL (HGNC:17038, monoglyceride lipase)]
KY21.Chr10.1102.	KH.L5.8.	KIF23	7055.97	0.0621664	0.0536495	1.15875	0.246558	0.999984	7008.38	6406.88	7157.38	7590.47	7094.63	7078.1	Chr10	7740517	7754736	-	[35..2836/3200]	http://ghost.zool.kyoto-u.ac.jp/jbrowse/?data=data%2Fht&loc=Chr10%3A7740517..7754736&tracks=DNA%2Cky21gene%2CKH2013&highlight=	[KIF23 (HGNC:6392, kinesin family member 23)]
KY21.Chr3.956.	KH.C3.5.	LBR	3636.16	0.0621476	0.0531946	1.16831	0.242683	0.999984	3577.13	3351.96	3673.93	3596.17	3864.91	3752.88	Chr3	6454281	6461685	-	[1..1827/2735]	http://ghost.zool.kyoto-u.ac.jp/jbrowse/?data=data%2Fht&loc=Chr3%3A6454281..6461685&tracks=DNA%2Cky21gene%2CKH2013&highlight=	[LBR (HGNC:6518, lamin B receptor)]
KY21.Chr12.997.	KH.C12.493.	KH2013:KH.C12.493_EGR1/2/3/4	373.523	0.0621216	0.0635648	0.977295	0.328423	0.999984	328.019	352.662	388.108	373.319	402.639	396.391	Chr12	7197893	7200908	+	[153..1574/1813]	http://ghost.zool.kyoto-u.ac.jp/jbrowse/?data=data%2Fht&loc=Chr12%3A7197893..7200908&tracks=DNA%2Cky21gene%2CKH2013&highlight=	Prdm1-r.a (PR/SET domain 1-related.a)
KY21.Chr2.422.	KH.C2.377.	KH2013:KH.C2.377_MP1	17716.6	0.0620573	0.0618445	1.00344	0.315648	0.999984	17625.8	15597.2	18080	18595.8	16134.6	20266.2	Chr2	2411855	2415580	-	[3..1094/1307]	http://ghost.zool.kyoto-u.ac.jp/jbrowse/?data=data%2Fht&loc=Chr2%3A2411855..2415580&tracks=DNA%2Cky21gene%2CKH2013&highlight=	[PRSS8 (HGNC:9491, serine protease 8)]
KY21.Chr5.1097.	KH.L172.10.	AGXT2	789.735	0.0620036	0.0627968	0.987368	0.323462	0.999984	803.646	774.299	704.786	844.824	851.571	759.285	Chr5	7379587	7382072	-	[41..1528/1684]	http://ghost.zool.kyoto-u.ac.jp/jbrowse/?data=data%2Fht&loc=Chr5%3A7379587..7382072&tracks=DNA%2Cky21gene%2CKH2013&highlight=	[AGXT2 (HGNC:14412, alanine--glyoxylate aminotransferase 2)]
KY21.Chr11.801.	KH.C11.479.	MLEC	2525.51	0.0620019	0.0529031	1.17199	0.241201	0.999984	2388.49	2428.59	2549.29	2525.84	2568.71	2692.11	Chr11	5740517	5744822	-	[412..1344/1871]	http://ghost.zool.kyoto-u.ac.jp/jbrowse/?data=data%2Fht&loc=Chr11%3A5740517..5744822&tracks=DNA%2Cky21gene%2CKH2013&highlight=	[MLEC (HGNC:28973, malectin)]
KY21.Chr8.611.	KH.C8.247.	ELK1/3/4	6078.74	0.0619676	0.052639	1.17722	0.239108	0.999984	6237.54	5505.76	5989.09	6191.06	6319.5	6229.49	Chr8	3668488	3683055	-	[65..2962/3874]	http://ghost.zool.kyoto-u.ac.jp/jbrowse/?data=data%2Fht&loc=Chr8%3A3668488..3683055&tracks=DNA%2Cky21gene%2CKH2013&highlight=	Elk (ETS transcription factor Elk1/3/4)
KY21.Chr3.116.	KH.S403.5.	CTSA	7765.45	0.0619406	0.0498719	1.242	0.214238	0.999984	7811.16	7114.43	7751.06	7982.13	7836.39	8097.55	Chr3	723963	730885	-	[1..1437/2008]	http://ghost.zool.kyoto-u.ac.jp/jbrowse/?data=data%2Fht&loc=Chr3%3A723963..730885&tracks=DNA%2Cky21gene%2CKH2013&highlight=	[CTSA (HGNC:9251, cathepsin A)]
KY21.Chr12.24.	KH.L133.2.	KH2013:KH.L133.2_PTH2R	1268.17	0.0619345	0.0628141	0.985997	0.324135	0.999984	1202.45	1114.72	1345.28	1240.8	1285.43	1420.31	Chr12	90139	93047	+	[12..1844/2038]	http://ghost.zool.kyoto-u.ac.jp/jbrowse/?data=data%2Fht&loc=Chr12%3A90139..93047&tracks=DNA%2Cky21gene%2CKH2013&highlight=	[PTH1R (HGNC:9608, parathyroid hormone 1 receptor)]
KY21.Chr11.1200.	KH.C11.290.	C8H1ORF27	1462.05	0.0618646	0.0633127	0.977128	0.328506	0.999984	1516.66	1462.94	1238.14	1646.49	1519.05	1389.04	Chr11	8110988	8116094	-	[49..1515/1607]	http://ghost.zool.kyoto-u.ac.jp/jbrowse/?data=data%2Fht&loc=Chr11%3A8110988..8116094&tracks=DNA%2Cky21gene%2CKH2013&highlight=	[ODR4 (HGNC:24299, odr-4 GPCR localization factor homolog)]
KY21.Chr7.1035.	KH.C7.254.	ATRIP	721.633	0.0618614	0.0625427	0.989108	0.32261	0.999984	732.863	656.375	696.849	791.955	746.067	705.688	Chr7	7709578	7718004	-	[58..2352/2888]	http://ghost.zool.kyoto-u.ac.jp/jbrowse/?data=data%2Fht&loc=Chr7%3A7709578..7718004&tracks=DNA%2Cky21gene%2CKH2013&highlight=	[ATRIP (HGNC:33499, ATR interacting protein)]
KY21.Chr2.863.	KH.C2.1005.	KH2013:KH.C2.1005	111.322	0.0618569	0.0466266	1.32664	0.184627	0.999984	104.448	109.025	76.1931	151.054	135.649	91.5608	Chr2	5016209	5018020	-	[152..676/755]	http://ghost.zool.kyoto-u.ac.jp/jbrowse/?data=data%2Fht&loc=Chr2%3A5016209..5018020&tracks=DNA%2Cky21gene%2CKH2013&highlight=	[exon2 (HGNC:1801, CDP-diacylglycerol synthase 2)]
KY21.Chr1.2080.	KH.C1.233.	MRPS10	1229.59	0.0618545	0.0609134	1.01545	0.309892	0.999984	1089.37	1203.72	1273.06	1240.8	1256.36	1314.23	Chr1	14183938	14185105	-	[64..771/1167]	http://ghost.zool.kyoto-u.ac.jp/jbrowse/?data=data%2Fht&loc=Chr1%3A14183938..14185105&tracks=DNA%2Cky21gene%2CKH2013&highlight=	[MRPS10 (HGNC:14502, mitochondrial ribosomal protein S10)]
KY21.Chr13.424.	KH.C13.153.	GNL1	658.129	0.0618533	0.063023	0.981439	0.326376	0.999984	628.415	633.012	638.91	731.533	619.031	697.872	Chr13	3823219	3829497	+	[71..1945/2084]	http://ghost.zool.kyoto-u.ac.jp/jbrowse/?data=data%2Fht&loc=Chr13%3A3823219..3829497&tracks=DNA%2Cky21gene%2CKH2013&highlight=	[GNL1 (HGNC:4413, G protein nucleolar 1 (putative))]
KY21.Chr12.782.	KH.C12.265.	NDUFV2	3800.92	0.0617791	0.049751	1.24177	0.214323	0.999984	3589.22	3835.9	3678.7	3885.33	3808.92	4007.46	Chr12	5713265	5717686	+	[82..837/977]	http://ghost.zool.kyoto-u.ac.jp/jbrowse/?data=data%2Fht&loc=Chr12%3A5713265..5717686&tracks=DNA%2Cky21gene%2CKH2013&highlight=	[NDUFV2 (HGNC:7717, NADH:ubiquinone oxidoreductase core subunit V2)]
KY21.Chr10.1173.	KH.L130.12.	KH2013:KH.L130.12_PTPRA	1138.56	0.0617762	0.0614134	1.00591	0.31446	0.999984	1144.61	1130.3	1026.23	1250.51	1182.08	1097.61	Chr10	8280041	8286316	+	[84..2762/2899]	http://ghost.zool.kyoto-u.ac.jp/jbrowse/?data=data%2Fht&loc=Chr10%3A8280041..8286316&tracks=DNA%2Cky21gene%2CKH2013&highlight=	[PTPRA (HGNC:9664, protein tyrosine phosphatase receptor type A)]
KY21.Chr6.48.	KH.C6.202.	PRSS23/35	1358.93	0.0617004	0.0602004	1.02492	0.305402	0.999984	1337.97	1343.9	1264.33	1321.72	1521.2	1364.48	Chr6	364471	370050	-	[17..1423/2105]	http://ghost.zool.kyoto-u.ac.jp/jbrowse/?data=data%2Fht&loc=Chr6%3A364471..370050&tracks=DNA%2Cky21gene%2CKH2013&highlight=	[PRSS35 (HGNC:21387, serine protease 35)]
KY21.Chr3.922.	KH.C3.447.	DUS2L	904.201	0.061692	0.0603344	1.0225	0.306543	0.999984	901.189	859.962	863.521	940.851	976.454	883.227	Chr3	6215171	6221950	-	[2..1357/1576]	http://ghost.zool.kyoto-u.ac.jp/jbrowse/?data=data%2Fht&loc=Chr3%3A6215171..6221950&tracks=DNA%2Cky21gene%2CKH2013&highlight=	[DUS2 (HGNC:26014, dihydrouridine synthase 2)]
KY21.Chr1.271.	KH.C1.187.	TNFAIP8L1/2/3	1816.57	0.0616896	0.0586869	1.05117	0.293183	0.999984	1664.26	1828.95	1789.74	1993.91	1853.86	1768.69	Chr1	2066864	2069553	-	[610..1218/2689]	http://ghost.zool.kyoto-u.ac.jp/jbrowse/?data=data%2Fht&loc=Chr1%3A2066864..2069553&tracks=DNA%2Cky21gene%2CKH2013&highlight=	[TNFAIP8 (HGNC:17260, TNF alpha induced protein 8)]
KY21.Chr11.124.	KH.L50.11.	FTSJ/3	6424.32	0.0615519	0.0489888	1.25645	0.208953	0.999984	6348.03	5967.45	6453.39	6604.3	6751.21	6421.54	Chr11	587482	590424	+	[28..2268/2942]	http://ghost.zool.kyoto-u.ac.jp/jbrowse/?data=data%2Fht&loc=Chr11%3A587482..590424&tracks=DNA%2Cky21gene%2CKH2013&highlight=	[FTSJ3 (HGNC:17136, FtsJ RNA 2'-O-methyltransferase 3)]
KY21.Chr11.435.	KH.L8.2.	NOP56	24664.3	0.0615468	0.0603439	1.01993	0.307759	0.999984	23001.9	22233.3	26364.4	24573.3	23952.7	27860.2	Chr11	2598571	2600731	+	[59..1471/1874]	http://ghost.zool.kyoto-u.ac.jp/jbrowse/?data=data%2Fht&loc=Chr11%3A2598571..2600731&tracks=DNA%2Cky21gene%2CKH2013&highlight=	[NOP56 (HGNC:15911, NOP56 ribonucleoprotein)]
KY21.Chr14.589.	No equivalent		901.369	0.0615235	0.0598519	1.02793	0.303983	0.999984	897.736	875.537	845.267	969.983	910.783	908.909	Chr14	4342157	4351581	-	[39..2858/3223]	http://ghost.zool.kyoto-u.ac.jp/jbrowse/?data=data%2Fht&loc=Chr14%3A4342157..4351581&tracks=DNA%2Cky21gene%2CKH2013&highlight=	[USP38 (HGNC:20067, ubiquitin specific peptidase 38)]
KY21.Chr8.877.	KH.C8.222.	KH2013:KH.C8.222_SI:DKEY-10O6.2	1416.45	0.06151	0.0600268	1.02471	0.305501	0.999984	1402.71	1376.16	1334.97	1573.12	1346.8	1464.97	Chr8	5319621	5323223	-	[117..1112/1553]	http://ghost.zool.kyoto-u.ac.jp/jbrowse/?data=data%2Fht&loc=Chr8%3A5319621..5323223&tracks=DNA%2Cky21gene%2CKH2013&highlight=	[LRP5L (HGNC:25323, LDL receptor related protein 5 like)]
KY21.Chr1.744.	KH.C1.348.	KH2013:KH.C1.348	143.101	0.0615027	0.0577219	1.0655	0.28665	0.999984	119.123	132.387	146.037	156.449	156.103	148.507	Chr1	5320531	5321268	-	[33..515/737]	http://ghost.zool.kyoto-u.ac.jp/jbrowse/?data=data%2Fht&loc=Chr1%3A5320531..5321268&tracks=DNA%2Cky21gene%2CKH2013&highlight=	[NUTF2 (HGNC:13722, nuclear transport factor 2)]
KY21.Chr1.61.	KH.C1.1216.	IMP4	2466.69	0.0614712	0.0602937	1.01953	0.307952	0.999984	2195.14	2395.21	2570.72	2419.02	2493.35	2726.73	Chr1	445442	449124	+	[15..935/1170]	http://ghost.zool.kyoto-u.ac.jp/jbrowse/?data=data%2Fht&loc=Chr1%3A445442..449124&tracks=DNA%2Cky21gene%2CKH2013&highlight=	[IMP4 (HGNC:30856, IMP U3 small nucleolar ribonucleoprotein 4)]
KY21.Chr7.717.	KH.C7.285.	CHRNA1	4582.83	0.0614492	0.0630605	0.974448	0.329834	0.999984	4057.07	3828.11	5181.13	4325.54	4356.9	5748.23	Chr7	5328736	5334837	-	[1..1452/1922]	http://ghost.zool.kyoto-u.ac.jp/jbrowse/?data=data%2Fht&loc=Chr7%3A5328736..5334837&tracks=DNA%2Cky21gene%2CKH2013&highlight=	[CHRNA1 (HGNC:1955, cholinergic receptor nicotinic alpha 1 subunit)]
KY21.Chr1.1555.	KH.C1.465.	TSN	304.653	0.0613948	0.0635891	0.965491	0.334299	0.999984	294.354	287.025	291.28	331.24	304.671	319.346	Chr1	10791458	10792444	-	[64..759/924]	http://ghost.zool.kyoto-u.ac.jp/jbrowse/?data=data%2Fht&loc=Chr1%3A10791458..10792444&tracks=DNA%2Cky21gene%2CKH2013&highlight=	[TSN (HGNC:12379, translin)]
KY21.UAContig5.20.	KH.S364.4.	BTBD8	980.189	0.0612891	0.0606236	1.01098	0.312027	0.999984	965.066	887.774	990.51	969.983	1024.9	1042.9	UAContig5	119935	128121	-	[82..471/678]	http://ghost.zool.kyoto-u.ac.jp/jbrowse/?data=data%2Fht&loc=UAContig5%3A119935..128121&tracks=DNA%2Cky21gene%2CKH2013&highlight=	[NACC1 (HGNC:20967, nucleus accumbens associated 1)]
KY21.Chr10.78.	KH.C10.405.	MPHOSPH6	1826.72	0.0612473	0.0585515	1.04604	0.295542	0.999984	1658.22	1826.72	1828.63	1802.94	1849.56	1994.24	Chr10	522249	523616	-	[336..854/1367]	http://ghost.zool.kyoto-u.ac.jp/jbrowse/?data=data%2Fht&loc=Chr10%3A522249..523616&tracks=DNA%2Cky21gene%2CKH2013&highlight=	[MPHOSPH6 (HGNC:7214, M-phase phosphoprotein 6)]
KY21.Chr7.644.	KH.C7.504.	KH2013:KH.C7.504_CD55	20619.4	0.0612163	0.059439	1.0299	0.303056	0.999984	19735.5	17989.1	22200	20427.9	21206.4	22157.7	Chr7	4793133	4807625	+	[134..2668/2926]	http://ghost.zool.kyoto-u.ac.jp/jbrowse/?data=data%2Fht&loc=Chr7%3A4793133..4807625&tracks=DNA%2Cky21gene%2CKH2013&highlight=	[CSMD3 (HGNC:19291, CUB and Sushi multiple domains 3)]
KY21.Chr2.949.	No equivalent		330.053	0.0612113	0.0635444	0.963283	0.335406	0.999984	305.575	311.5	327.789	352.819	319.743	362.893	Chr2	5618905	5621114	-	[305..925/1501]	http://ghost.zool.kyoto-u.ac.jp/jbrowse/?data=data%2Fht&loc=Chr2%3A5618905..5621114&tracks=DNA%2Cky21gene%2CKH2013&highlight=	[FAXDC2 (HGNC:1334, fatty acid hydroxylase domain containing 2)]
KY21.Chr2.1284.	KH.C2.1129.	MRPS26	749.633	0.0611866	0.0627919	0.974434	0.329841	0.999984	711.283	775.412	681.769	794.113	723.459	811.765	Chr2	7805323	7807521	+	[39..683/921]	http://ghost.zool.kyoto-u.ac.jp/jbrowse/?data=data%2Fht&loc=Chr2%3A7805323..7807521&tracks=DNA%2Cky21gene%2CKH2013&highlight=	[MRPS26 (HGNC:14045, mitochondrial ribosomal protein S26)]
KY21.Chr5.1040.	KH.L4.27.	PANK1/2/3	2236.92	0.0611612	0.0636765	0.9605	0.336804	0.999984	2062.2	1850.09	2506.43	2276.6	2142.39	2583.8	Chr5	7026473	7031531	+	[102..1298/2663]	http://ghost.zool.kyoto-u.ac.jp/jbrowse/?data=data%2Fht&loc=Chr5%3A7026473..7031531&tracks=DNA%2Cky21gene%2CKH2013&highlight=	[PANK2 (HGNC:15894, pantothenate kinase 2)]
KY21.Chr4.608.	KH.C4.21.	KH2013:KH.C4.21_ECT2	3208.06	0.0611326	0.0616275	0.991969	0.321213	0.999984	3350.11	3135.02	2814.38	3629.61	3232.96	3086.27	Chr4	3845798	3854415	-	[53..1717/2397]	http://ghost.zool.kyoto-u.ac.jp/jbrowse/?data=data%2Fht&loc=Chr4%3A3845798..3854415&tracks=DNA%2Cky21gene%2CKH2013&highlight=	[ECT2 (HGNC:3155, epithelial cell transforming 2)]
KY21.Chr5.633.	KH.C5.386.	REXO1	1023.85	0.0610684	0.0602313	1.0139	0.310632	0.999984	1001.32	926.712	1043.69	1025.01	1074.42	1071.93	Chr5	4145902	4155458	+	[3..2993/3215]	http://ghost.zool.kyoto-u.ac.jp/jbrowse/?data=data%2Fht&loc=Chr5%3A4145902..4155458&tracks=DNA%2Cky21gene%2CKH2013&highlight=	[REXO1 (HGNC:24616, RNA exonuclease 1 homolog)]
KY21.Chr1.514.	KH.C1.1146.	KH2013:KH.C1.1146_QDR1/2/3	643.384	0.0610635	0.0623872	0.978783	0.327687	0.999984	600.792	655.262	607.163	647.375	697.621	652.092	Chr1	3665166	3670459	+	[134..1903/2356]	http://ghost.zool.kyoto-u.ac.jp/jbrowse/?data=data%2Fht&loc=Chr1%3A3665166..3670459&tracks=DNA%2Cky21gene%2CKH2013&highlight=	[SLC22A16 (HGNC:20302, solute carrier family 22 member 16)]
KY21.Chr9.486.	KH.L22.48.	PGBD4/5	1611.25	0.0610478	0.0572959	1.06548	0.286657	0.999984	1628.87	1498.54	1562.75	1696.12	1573.95	1707.27	Chr9	3278871	3281150	-	[53..1810/2263]	http://ghost.zool.kyoto-u.ac.jp/jbrowse/?data=data%2Fht&loc=Chr9%3A3278871..3281150&tracks=DNA%2Cky21gene%2CKH2013&highlight=	[PGBD4 (HGNC:19401, piggyBac transposable element derived 4)]
KY21.Chr1.1108.	KH.L84.30.	TLX1/2	266.907	0.0610447	0.0613393	0.995197	0.31964	0.999984	235.656	234.737	283.343	253.555	297.135	297.014	Chr1	8131235	8138425	-	[76..1539/1961]	http://ghost.zool.kyoto-u.ac.jp/jbrowse/?data=data%2Fht&loc=Chr1%3A8131235..8138425&tracks=DNA%2Cky21gene%2CKH2013&highlight=	Tlx (T cell leukemia homeobox)
KY21.Chr2.909.	KH.C2.941.	ARHGAP28/40	2149.4	0.0609884	0.0576327	1.05822	0.289953	0.999984	2031.99	2024.75	2199.28	2157.92	2360.93	2121.53	Chr2	5382858	5399472	-	[110..3367/4054]	http://ghost.zool.kyoto-u.ac.jp/jbrowse/?data=data%2Fht&loc=Chr2%3A5382858..5399472&tracks=DNA%2Cky21gene%2CKH2013&highlight=	[ARHGAP18 (HGNC:21035, Rho GTPase activating protein 18)]
KY21.Chr8.1321.	KH.L142.3.	SRP72	12651	0.0609879	0.0527778	1.15556	0.247862	0.999984	13044.8	12289.8	11590.9	13411.4	13119.2	12450	Chr8	8027786	8036199	+	[42..2126/2205]	http://ghost.zool.kyoto-u.ac.jp/jbrowse/?data=data%2Fht&loc=Chr8%3A8027786..8036199&tracks=DNA%2Cky21gene%2CKH2013&highlight=	[SRP72 (HGNC:11303, signal recognition particle 72)]
KY21.Chr1.2127.	KH.L65.26.	RFT1	1297.03	0.0609482	0.058596	1.04014	0.298273	0.999984	1278.41	1257.12	1237.34	1272.09	1310.19	1427.01	Chr1	14656427	14670865	+	[3..1667/2541]	http://ghost.zool.kyoto-u.ac.jp/jbrowse/?data=data%2Fht&loc=Chr1%3A14656427..14670865&tracks=DNA%2Cky21gene%2CKH2013&highlight=	[RFT1 (HGNC:30220, RFT1 homolog)]
KY21.Chr1.124.	KH.C1.172.	MPHOSPH10	3556.5	0.0609385	0.0587794	1.03673	0.299861	0.999984	3340.61	3315.25	3686.63	3459.14	3564.54	3972.85	Chr1	890102	893814	+	[56..1774/2161]	http://ghost.zool.kyoto-u.ac.jp/jbrowse/?data=data%2Fht&loc=Chr1%3A890102..893814&tracks=DNA%2Cky21gene%2CKH2013&highlight=	[MPHOSPH10 (HGNC:7213, M-phase phosphoprotein 10)]
KY21.Chr8.295.	KH.C8.794.	CCDC142	1567.05	0.0609063	0.0568858	1.07068	0.284314	0.999984	1556.36	1439.57	1566.72	1663.75	1613.79	1562.12	Chr8	1787730	1796556	-	[47..2632/3186]	http://ghost.zool.kyoto-u.ac.jp/jbrowse/?data=data%2Fht&loc=Chr8%3A1787730..1796556&tracks=DNA%2Cky21gene%2CKH2013&highlight=	[CCDC142 (HGNC:25889, coiled-coil domain containing 142)]
KY21.Chr11.230.	KH.C11.170.	SLC35A1	986.159	0.0608948	0.059831	1.01778	0.308783	0.999984	957.297	983.449	925.428	985.088	991.526	1074.16	Chr11	1261473	1266772	+	[49..1086/1236]	http://ghost.zool.kyoto-u.ac.jp/jbrowse/?data=data%2Fht&loc=Chr11%3A1261473..1266772&tracks=DNA%2Cky21gene%2CKH2013&highlight=	[SLC35A1 (HGNC:11021, solute carrier family 35 member A1)]
KY21.Chr2.1273.	KH.C2.940.	ALMS1	1347.71	0.0608286	0.0616971	0.985923	0.324171	0.999984	1303.44	1177.02	1423.86	1408.04	1344.64	1429.24	Chr2	7760057	7772486	+	[73..5121/5334]	http://ghost.zool.kyoto-u.ac.jp/jbrowse/?data=data%2Fht&loc=Chr2%3A7760057..7772486&tracks=DNA%2Cky21gene%2CKH2013&highlight=	[ALMS1 (HGNC:428, ALMS1 centrosome and basal body associated protein)]
KY21.Chr10.257.	No equivalent		2814.56	0.0608071	0.0531653	1.14374	0.252733	0.999984	2762.26	2622.16	2827.87	3002.74	2793.71	2878.58	Chr10	1720871	1732274	-	[90..4055/4288]	http://ghost.zool.kyoto-u.ac.jp/jbrowse/?data=data%2Fht&loc=Chr10%3A1720871..1732274&tracks=DNA%2Cky21gene%2CKH2013&highlight=	[PHF14 (HGNC:22203, PHD finger protein 14)]
KY21.Chr11.871.	KH.C11.509.	KH2013:KH.C11.509	527.745	0.0607997	0.0632458	0.961325	0.336389	0.999984	493.755	562.925	452.396	559.979	606.112	491.302	Chr11	6166547	6168259	-	[1..1023/1581]	http://ghost.zool.kyoto-u.ac.jp/jbrowse/?data=data%2Fht&loc=Chr11%3A6166547..6168259&tracks=DNA%2Cky21gene%2CKH2013&highlight=	{Fringe 7}
KY21.Chr10.966.	KH.L147.30.	MMP1/10/13/16	135.971	0.060769	0.0552754	1.09939	0.271599	0.999984	130.344	140.175	103.972	144.58	157.18	139.574	Chr10	6803250	6812712	+	[3..2321/2585]	http://ghost.zool.kyoto-u.ac.jp/jbrowse/?data=data%2Fht&loc=Chr10%3A6803250..6812712&tracks=DNA%2Cky21gene%2CKH2013&highlight=	[MMP13 (HGNC:7159, matrix metallopeptidase 13)]
KY21.Chr3.1367.	KH.C3.542.	KH2013:KH.C3.542_YPC1	244.562	0.0606844	0.0614261	0.987925	0.323189	0.999984	198.538	249.2	244.453	257.871	261.608	255.7	Chr3	8952388	8954566	+	[18..830/1234]	http://ghost.zool.kyoto-u.ac.jp/jbrowse/?data=data%2Fht&loc=Chr3%3A8952388..8954566&tracks=DNA%2Cky21gene%2CKH2013&highlight=	[ACER2 (HGNC:23675, alkaline ceramidase 2)]
KY21.Chr14.575.	KH.C14.229.	CCDC158	1170.57	0.0606262	0.0597228	1.01513	0.310046	0.999984	1181.73	1088.02	1131.78	1251.59	1238.06	1132.23	Chr14	4221625	4234201	-	[94..3507/4002]	http://ghost.zool.kyoto-u.ac.jp/jbrowse/?data=data%2Fht&loc=Chr14%3A4221625..4234201&tracks=DNA%2Cky21gene%2CKH2013&highlight=	[CCDC158 (HGNC:26374, coiled-coil domain containing 158)]
KY21.Chr4.312.	KH.C4.219.	RPGRB	324.768	0.0606256	0.0618568	0.980096	0.327039	0.999984	332.335	309.275	279.375	366.846	367.112	293.665	Chr4	2127246	2132698	+	[1..3732/4532]	http://ghost.zool.kyoto-u.ac.jp/jbrowse/?data=data%2Fht&loc=Chr4%3A2127246..2132698&tracks=DNA%2Cky21gene%2CKH2013&highlight=
KY21.Chr2.785.	KH.C2.40.	KH2013:KH.C2.40_VIR-1	95.1547	0.0606059	0.0494555	1.22546	0.220401	0.999984	65.6038	99.0124	88.8919	97.1062	110.887	109.426	Chr2	4483844	4488696	-	[57..1301/1827]	http://ghost.zool.kyoto-u.ac.jp/jbrowse/?data=data%2Fht&loc=Chr2%3A4483844..4488696&tracks=DNA%2Cky21gene%2CKH2013&highlight=
KY21.Chr9.351.	KH.C9.368.	ABHD16A	1934.33	0.0605886	0.0586486	1.03308	0.301568	0.999984	1998.33	1853.42	1776.25	2009.02	2086.4	1882.58	Chr9	2303559	2310064	-	[3..1811/3129]	http://ghost.zool.kyoto-u.ac.jp/jbrowse/?data=data%2Fht&loc=Chr9%3A2303559..2310064&tracks=DNA%2Cky21gene%2CKH2013&highlight=	[ABHD16A (HGNC:13921, abhydrolase domain containing 16A, phospholipase)]
KY21.Chr2.1272.	KH.C2.233.	CR855307.2	232.357	0.0605643	0.0613072	0.987883	0.32321	0.999984	210.623	203.587	242.072	239.529	231.464	266.866	Chr2	7753908	7757444	-	[2..1261/1264]	http://ghost.zool.kyoto-u.ac.jp/jbrowse/?data=data%2Fht&loc=Chr2%3A7753908..7757444&tracks=DNA%2Cky21gene%2CKH2013&highlight=	[GFI1 (HGNC:4237, growth factor independent 1 transcriptional repressor)]
KY21.Chr8.1196.	KH.S1411.2.	KH2013:KH.S1411.2_CG9867	643.17	0.0605457	0.0627329	0.965135	0.334477	0.999984	583.528	616.325	660.34	676.507	683.626	638.693	Chr8	7117643	7122426	+	[2..1534/1959]	http://ghost.zool.kyoto-u.ac.jp/jbrowse/?data=data%2Fht&loc=Chr8%3A7117643..7122426&tracks=DNA%2Cky21gene%2CKH2013&highlight=	[EOGT (HGNC:28526, EGF domain specific O-linked N-acetylglucosamine transferase)]
KY21.Chr8.1078.	KH.C8.234.	CCDC130	766.54	0.0605203	0.063659	0.950696	0.341759	0.999984	719.052	693.087	792.884	849.14	698.698	846.379	Chr8	6353113	6356664	+	[86..1465/1923]	http://ghost.zool.kyoto-u.ac.jp/jbrowse/?data=data%2Fht&loc=Chr8%3A6353113..6356664&tracks=DNA%2Cky21gene%2CKH2013&highlight=	[YJU2B (HGNC:28118, YJU2 splicing factor homolog B)]
KY21.Chr14.10.	KH.L40.19.	KH2013:KH.L40.19	2094.14	0.060502	0.0538952	1.12259	0.261613	0.999984	2006.09	2011.4	2092.13	2144.97	2068.1	2242.12	Chr14	47696	51166	-	[1..1074/1259]	http://ghost.zool.kyoto-u.ac.jp/jbrowse/?data=data%2Fht&loc=Chr14%3A47696..51166&tracks=DNA%2Cky21gene%2CKH2013&highlight=	[MRPL1 (HGNC:14275, mitochondrial ribosomal protein L1)]
KY21.Chr13.52.	KH.L25.17.	ABCE1	7438.92	0.0604943	0.0512627	1.18008	0.237967	0.999984	7067.94	6939.77	7719.31	7493.36	7728.74	7684.41	Chr13	297964	301358	-	[1..1806/2225]	http://ghost.zool.kyoto-u.ac.jp/jbrowse/?data=data%2Fht&loc=Chr13%3A297964..301358&tracks=DNA%2Cky21gene%2CKH2013&highlight=	[ABCE1 (HGNC:69, ATP binding cassette subfamily E member 1)]
KY21.Chr3.220.	No equivalent		46.1078	0.0604459	0.0414978	1.4566	0.145225	0.999984	34.5283	37.825	42.0649	62.5796	52.7522	46.897	Chr3	1453316	1456065	-	[39..1277/1280]	http://ghost.zool.kyoto-u.ac.jp/jbrowse/?data=data%2Fht&loc=Chr3%3A1453316..1456065&tracks=DNA%2Cky21gene%2CKH2013&highlight=	[TRIM2 (HGNC:15974, tripartite motif containing 2)]
KY21.Chr14.315.	KH.C14.335.	UPB1	1466.86	0.0604091	0.0584043	1.03433	0.300984	0.999984	1504.57	1386.17	1377.82	1467.38	1587.95	1477.26	Chr14	2403966	2410055	+	[7..1197/1736]	http://ghost.zool.kyoto-u.ac.jp/jbrowse/?data=data%2Fht&loc=Chr14%3A2403966..2410055&tracks=DNA%2Cky21gene%2CKH2013&highlight=	[UPB1 (HGNC:16297, beta-ureidopropionase 1)]
KY21.Chr10.476.	KH.C10.245.	MLLT10/6	1926.94	0.0603839	0.0565005	1.06873	0.28519	0.999984	1860.21	1815.6	1938.16	2027.36	1863.55	2056.77	Chr10	3448579	3454634	-	[29..1591/1731]	http://ghost.zool.kyoto-u.ac.jp/jbrowse/?data=data%2Fht&loc=Chr10%3A3448579..3454634&tracks=DNA%2Cky21gene%2CKH2013&highlight=	[MLLT10 (HGNC:16063, MLLT10 histone lysine methyltransferase DOT1L cofactor)]
KY21.Chr2.1264.	KH.C2.830.	KH2013:KH.C2.830_C20ORF152	245.524	0.0603705	0.0540333	1.11728	0.263873	0.999984	248.604	163.537	257.945	239.529	249.766	313.763	Chr2	7703434	7711639	-	[5..1774/1927]	http://ghost.zool.kyoto-u.ac.jp/jbrowse/?data=data%2Fht&loc=Chr2%3A7703434..7711639&tracks=DNA%2Cky21gene%2CKH2013&highlight=	[CNBD2 (HGNC:16145, cyclic nucleotide binding domain containing 2)]
KY21.Chr11.913.	KH.C11.696.	DRD1/5	99.499	0.0603682	0.0499295	1.20907	0.226636	0.999984	108.764	72.3125	84.1298	102.501	109.811	119.476	Chr11	6460794	6463745	-	[29..631/1381]	http://ghost.zool.kyoto-u.ac.jp/jbrowse/?data=data%2Fht&loc=Chr11%3A6460794..6463745&tracks=DNA%2Cky21gene%2CKH2013&highlight=	[DRD1 (HGNC:3020, dopamine receptor D1)]
KY21.Chr8.403.	KH.C8.301.	UBE2H	15251.7	0.0603621	0.0582085	1.037	0.299737	0.999984	14263.6	14070.9	16056.9	15307.2	14820.1	16991.2	Chr8	2393315	2398886	-	[192..776/1972]	http://ghost.zool.kyoto-u.ac.jp/jbrowse/?data=data%2Fht&loc=Chr8%3A2393315..2398886&tracks=DNA%2Cky21gene%2CKH2013&highlight=	[UBE2H (HGNC:12484, ubiquitin conjugating enzyme E2 H)]
KY21.Chr11.441.	KH.L8.24.	KH2013:KH.L8.24	1287.57	0.0603356	0.0591426	1.02017	0.307648	0.999984	1295.67	1231.54	1217.5	1395.09	1243.44	1342.15	Chr11	2665666	2669189	-	[1..1563/1649]	http://ghost.zool.kyoto-u.ac.jp/jbrowse/?data=data%2Fht&loc=Chr11%3A2665666..2669189&tracks=DNA%2Cky21gene%2CKH2013&highlight=	[GOLGA4 (HGNC:4427, golgin A4)]
KY21.Chr3.705.	KH.C3.283.	KH2013:KH.C3.283	2407.21	0.0603346	0.0530355	1.13763	0.255276	0.999984	2285.77	2404.11	2338.17	2461.1	2379.23	2574.87	Chr3	4907587	4908948	+	[253..1158/1283]	http://ghost.zool.kyoto-u.ac.jp/jbrowse/?data=data%2Fht&loc=Chr3%3A4907587..4908948&tracks=DNA%2Cky21gene%2CKH2013&highlight=	[SLX1B (HGNC:28748, SLX1 homolog B, structure-specific endonuclease subunit)]
KY21.Chr6.159.	KH.L153.45.	CCT8	4662.33	0.0602899	0.0565156	1.06678	0.28607	0.999984	4510.26	4180.77	4893.02	4664.33	4865.05	4860.54	Chr6	1209941	1218910	-	[47..1705/2293]	http://ghost.zool.kyoto-u.ac.jp/jbrowse/?data=data%2Fht&loc=Chr6%3A1209941..1218910&tracks=DNA%2Cky21gene%2CKH2013&highlight=	[CCT8 (HGNC:1623, chaperonin containing TCP1 subunit 8)]
KY21.Chr2.1468.	KH.L9.1.	KH2013:KH.L9.1_SMPD1	3462.96	0.0602761	0.0595621	1.01199	0.311544	0.999984	3394.13	3046.02	3625.52	3622.06	3373.99	3716.03	Chr2	9319882	9322039	+	[3..1808/2157]	http://ghost.zool.kyoto-u.ac.jp/jbrowse/?data=data%2Fht&loc=Chr2%3A9319882..9322039&tracks=DNA%2Cky21gene%2CKH2013&highlight=	[SMPD1 (HGNC:11120, sphingomyelin phosphodiesterase 1)]
KY21.Chr4.43.	KH.C4.259.	KH2013:KH.C4.259_HEXA	75.6554	0.0602493	0.0461029	1.30684	0.191265	0.999984	53.5189	63.4125	79.3678	90.6325	73.2071	93.794	Chr4	479816	488677	+	[21..2807/3365]	http://ghost.zool.kyoto-u.ac.jp/jbrowse/?data=data%2Fht&loc=Chr4%3A479816..488677&tracks=DNA%2Cky21gene%2CKH2013&highlight=	[HEXB (HGNC:4879, hexosaminidase subunit beta)]
KY21.Chr14.603.	KH.C14.291.	DACH1/2	3951.73	0.0602442	0.0563252	1.06958	0.284809	0.999984	3706.61	3768.03	4042.2	3838.93	4349.37	4005.23	Chr14	4470792	4491454	-	[42..2084/2715]	http://ghost.zool.kyoto-u.ac.jp/jbrowse/?data=data%2Fht&loc=Chr14%3A4470792..4491454&tracks=DNA%2Cky21gene%2CKH2013&highlight=	[DACH2 (HGNC:16814, dachshund family transcription factor 2)]
KY21.Chr3.1442.	KH.C3.494.	OLF413	676.879	0.0601964	0.0610825	0.985492	0.324382	0.999984	657.764	665.275	642.085	706.717	710.54	678.89	Chr3	9420007	9425184	-	[2..1582/2157]	http://ghost.zool.kyoto-u.ac.jp/jbrowse/?data=data%2Fht&loc=Chr3%3A9420007..9425184&tracks=DNA%2Cky21gene%2CKH2013&highlight=	[MOXD1 (HGNC:21063, monooxygenase DBH like 1)]
KY21.Chr14.779.	KH.C14.357.	KH2013:KH.C14.357_CUZD1	2033.56	0.0601676	0.062575	0.961527	0.336287	0.999984	1952.58	2144.9	1692.12	2221.57	2504.11	1686.06	Chr14	5601305	5609761	+	[54..2252/2542]	http://ghost.zool.kyoto-u.ac.jp/jbrowse/?data=data%2Fht&loc=Chr14%3A5601305..5609761&tracks=DNA%2Cky21gene%2CKH2013&highlight=	[DMBT1 (HGNC:2926, deleted in malignant brain tumors 1)]
KY21.Chr2.207.	KH.C2.33.	ZNF385B	5256.96	0.0601007	0.0623	0.964697	0.334696	0.999984	4928.91	4597.96	5697.81	5202.73	5143.88	5970.44	Chr2	1180891	1189104	+	[52..1656/1885]	http://ghost.zool.kyoto-u.ac.jp/jbrowse/?data=data%2Fht&loc=Chr2%3A1180891..1189104&tracks=DNA%2Cky21gene%2CKH2013&highlight=	{Ci-ZF105}
KY21.Chr4.567.	KH.C4.621.	MCM8	782.202	0.0600705	0.061187	0.981753	0.326222	0.999984	801.92	716.45	750.819	807.06	807.432	809.532	Chr4	3700046	3706823	+	[25..2478/2617]	http://ghost.zool.kyoto-u.ac.jp/jbrowse/?data=data%2Fht&loc=Chr4%3A3700046..3706823&tracks=DNA%2Cky21gene%2CKH2013&highlight=	[MCM8 (HGNC:16147, minichromosome maintenance 8 homologous recombination repair factor)]
KY21.Chr14.458.	KH.C14.455.	GMEB1/2	3117	0.0599873	0.0620361	0.966974	0.333557	0.999984	3096.32	2706.71	3228.68	3136.53	2988.57	3545.19	Chr14	3343882	3361007	+	[104..1957/2729]	http://ghost.zool.kyoto-u.ac.jp/jbrowse/?data=data%2Fht&loc=Chr14%3A3343882..3361007&tracks=DNA%2Cky21gene%2CKH2013&highlight=	[GMEB1 (HGNC:4370, glucocorticoid modulatory element binding protein 1)]
KY21.Chr2.36.	KH.C2.265.	PKLR	10341.4	0.0599382	0.0571188	1.04936	0.294013	0.999984	10129.7	10126	9875.73	10633.1	11620.6	9663.02	Chr2	235766	241416	+	[1..1629/2122]	http://ghost.zool.kyoto-u.ac.jp/jbrowse/?data=data%2Fht&loc=Chr2%3A235766..241416&tracks=DNA%2Cky21gene%2CKH2013&highlight=	[PKM (HGNC:9021, pyruvate kinase M1/2)]
KY21.Chr10.551.	KH.C10.100.	EXOSC5	1287.32	0.0597297	0.0621361	0.961272	0.336415	0.999984	1191.23	1378.39	1163.53	1320.64	1402.78	1267.34	Chr10	4064927	4067248	-	[1..729/998]	http://ghost.zool.kyoto-u.ac.jp/jbrowse/?data=data%2Fht&loc=Chr10%3A4064927..4067248&tracks=DNA%2Cky21gene%2CKH2013&highlight=	[EXOSC5 (HGNC:24662, exosome component 5)]
KY21.Chr7.893.	KH.C7.544.	KH2013:KH.C7.544_QDR1/2/3	413.554	0.059721	0.0628524	0.950178	0.342022	0.999984	372.042	397.162	410.331	394.899	504.914	401.974	Chr7	6707731	6713690	+	[15..1712/2390]	http://ghost.zool.kyoto-u.ac.jp/jbrowse/?data=data%2Fht&loc=Chr7%3A6707731..6713690&tracks=DNA%2Cky21gene%2CKH2013&highlight=	[SLC22A5 (HGNC:10969, solute carrier family 22 member 5)]
KY21.Chr11.80.	KH.L95.18.	DUT/1	1586.16	0.0597176	0.0560225	1.06596	0.286443	0.999984	1496.8	1606.45	1523.07	1658.36	1568.57	1663.73	Chr11	272833	275250	+	[59..616/781]	http://ghost.zool.kyoto-u.ac.jp/jbrowse/?data=data%2Fht&loc=Chr11%3A272833..275250&tracks=DNA%2Cky21gene%2CKH2013&highlight=	[DUT (HGNC:3078, deoxyuridine triphosphatase)]
KY21.Chr8.828.	KH.C8.98.	KH2013:KH.C8.98_KIFC3	926.173	0.0597068	0.0606888	0.983819	0.325204	0.999984	928.811	859.962	900.824	1010.98	943.08	913.375	Chr8	5040811	5047602	+	[2..442/963]	http://ghost.zool.kyoto-u.ac.jp/jbrowse/?data=data%2Fht&loc=Chr8%3A5040811..5047602&tracks=DNA%2Cky21gene%2CKH2013&highlight=	[MAX (HGNC:6913, MYC associated factor X)]
KY21.Chr8.1071.	No equivalent		412.732	0.0596656	0.0636149	0.937918	0.348286	0.999984	400.528	367.125	415.887	390.583	448.932	453.338	Chr8	6316480	6319934	-	[2..1447/1857]	http://ghost.zool.kyoto-u.ac.jp/jbrowse/?data=data%2Fht&loc=Chr8%3A6316480..6319934&tracks=DNA%2Cky21gene%2CKH2013&highlight=	[SLC2A9 (HGNC:13446, solute carrier family 2 member 9)]
KY21.Chr1.1001.	KH.C1.325.	LRRC47	3950.33	0.0596353	0.0547401	1.08943	0.275967	0.999984	4020.82	3904.87	3602.5	4227.36	4036.08	3910.32	Chr1	7379235	7382832	+	[3..1736/2472]	http://ghost.zool.kyoto-u.ac.jp/jbrowse/?data=data%2Fht&loc=Chr1%3A7379235..7382832&tracks=DNA%2Cky21gene%2CKH2013&highlight=	[LRRC47 (HGNC:29207, leucine rich repeat containing 47)]
KY21.Chr11.283.	KH.C11.248.	DARS2	292.856	0.0596026	0.0627233	0.950246	0.341987	0.999984	270.184	258.1	305.566	296.713	296.058	330.512	Chr11	1692579	1694692	-	[32..1957/2113]	http://ghost.zool.kyoto-u.ac.jp/jbrowse/?data=data%2Fht&loc=Chr11%3A1692579..1694692&tracks=DNA%2Cky21gene%2CKH2013&highlight=	[DARS2 (HGNC:25538, aspartyl-tRNA synthetase 2, mitochondrial)]
KY21.Chr3.1164.	KH.C3.562.	MYO10	1803.51	0.0595963	0.0626309	0.951548	0.341326	0.999984	1716.92	1932.41	1489.73	2293.86	1792.5	1595.61	Chr3	7891312	7916095	-	[57..5969/6559]	http://ghost.zool.kyoto-u.ac.jp/jbrowse/?data=data%2Fht&loc=Chr3%3A7891312..7916095&tracks=DNA%2Cky21gene%2CKH2013&highlight=	[MYO10 (HGNC:7593, myosin X)]
KY21.Chr5.461.	KH.C5.604.	VPS33B	1343.24	0.0595911	0.0576785	1.03316	0.301529	0.999984	1374.23	1283.82	1254.8	1386.46	1414.62	1345.5	Chr5	3153741	3159263	+	[3..1895/2227]	http://ghost.zool.kyoto-u.ac.jp/jbrowse/?data=data%2Fht&loc=Chr5%3A3153741..3159263&tracks=DNA%2Cky21gene%2CKH2013&highlight=	[VPS33B (HGNC:12712, VPS33B late endosome and lysosome associated)]
KY21.Chr3.1402.	KH.C3.890.	KIAA1147	1639.11	0.0595506	0.060169	0.989723	0.322309	0.999984	1590.03	1499.65	1673.07	1608.73	1635.32	1827.87	Chr3	9160444	9167328	+	[82..1530/1562]	http://ghost.zool.kyoto-u.ac.jp/jbrowse/?data=data%2Fht&loc=Chr3%3A9160444..9167328&tracks=DNA%2Cky21gene%2CKH2013&highlight=	[DENND11 (HGNC:29472, DENN domain containing 11)]
KY21.Chr12.654.	KH.C12.86.	KLHL13/14/9	238.838	0.0595491	0.0618793	0.962344	0.335877	0.999984	225.297	224.725	227.785	231.976	282.063	241.185	Chr12	4789039	4796681	-	[101..2002/2435]	http://ghost.zool.kyoto-u.ac.jp/jbrowse/?data=data%2Fht&loc=Chr12%3A4789039..4796681&tracks=DNA%2Cky21gene%2CKH2013&highlight=	[KLHL14 (HGNC:29266, kelch like family member 14)]
KY21.Chr8.619.	KH.C8.501.	KH2013:KH.C8.501_MGAT5	3982.99	0.0595396	0.0608223	0.978911	0.327624	0.999984	3645.32	3630.09	4291.41	3821.67	4209.41	4300.01	Chr8	3694610	3704700	+	[23..2323/3864]	http://ghost.zool.kyoto-u.ac.jp/jbrowse/?data=data%2Fht&loc=Chr8%3A3694610..3704700&tracks=DNA%2Cky21gene%2CKH2013&highlight=	[MGAT5 (HGNC:7049, alpha-1,6-mannosylglycoprotein 6-beta-N-acetylglucosaminyltransferase)]
KY21.Chr12.925.	KH.S115.8.	KIAA0195	1475.92	0.0595348	0.0604748	0.984456	0.324891	0.999984	1490.76	1291.61	1504.02	1479.25	1555.65	1534.2	Chr12	6656241	6669130	-	[79..3846/3878]	http://ghost.zool.kyoto-u.ac.jp/jbrowse/?data=data%2Fht&loc=Chr12%3A6656241..6669130&tracks=DNA%2Cky21gene%2CKH2013&highlight=	[TMEM94 (HGNC:28983, transmembrane protein 94)]
KY21.Chr3.1648.	KH.L71.13.	TMEM208	1874.1	0.0594897	0.0579737	1.02615	0.304821	0.999984	1781.66	1902.37	1775.46	1854.73	1862.48	2067.93	Chr3	10861246	10863139	-	[108..677/1109]	http://ghost.zool.kyoto-u.ac.jp/jbrowse/?data=data%2Fht&loc=Chr3%3A10861246..10863139&tracks=DNA%2Cky21gene%2CKH2013&highlight=	[TMEM208 (HGNC:25015, transmembrane protein 208)]
KY21.Chr7.204.	KH.L85.1.	R3HDM1/2	2646.37	0.059431	0.0628997	0.944852	0.344734	0.999984	2537.83	2243.91	2872.32	2578.71	2704.36	2941.11	Chr7	1532028	1577744	-	[70..2976/4040]	http://ghost.zool.kyoto-u.ac.jp/jbrowse/?data=data%2Fht&loc=Chr7%3A1532028..1577744&tracks=DNA%2Cky21gene%2CKH2013&highlight=	[R3HDM1 (HGNC:9757, R3H domain containing 1)]
KY21.Chr11.501.	KH.C11.116.	HIF1AL	1092.19	0.0593878	0.0636323	0.933296	0.350667	0.999984	1073.83	1130.3	944.476	1107.01	1273.59	1023.92	Chr11	3290934	3301602	-	[21..2618/4335]	http://ghost.zool.kyoto-u.ac.jp/jbrowse/?data=data%2Fht&loc=Chr11%3A3290934..3301602&tracks=DNA%2Cky21gene%2CKH2013&highlight=	[NPAS4 (HGNC:18983, neuronal PAS domain protein 4)]
KY21.Chr6.394.	KH.C6.88.	DYN2	1137.74	0.0593758	0.0628018	0.945447	0.344431	0.999984	1066.92	1258.24	921.46	1267.78	1302.66	1009.4	Chr6	2822888	2824042	+	[45..320/1152]	http://ghost.zool.kyoto-u.ac.jp/jbrowse/?data=data%2Fht&loc=Chr6%3A2822888..2824042&tracks=DNA%2Cky21gene%2CKH2013&highlight=	[DYNLL2 (HGNC:24596, dynein light chain LC8-type 2)]
KY21.Chr2.384.	KH.S1442.2.	COQ2	1205.3	0.0593364	0.0584523	1.01513	0.310046	0.999984	1151.52	1115.84	1240.52	1238.64	1239.14	1246.12	Chr2	2237929	2241324	-	[3..1382/1590]	http://ghost.zool.kyoto-u.ac.jp/jbrowse/?data=data%2Fht&loc=Chr2%3A2237929..2241324&tracks=DNA%2Cky21gene%2CKH2013&highlight=	[COQ2 (HGNC:25223, coenzyme Q2, polyprenyltransferase)]
KY21.Chr3.230.	KH.C3.658.	RRS1	4012.35	0.0593034	0.0566488	1.04686	0.295164	0.999984	3618.57	4057.28	4022.36	4033.14	3976.87	4365.89	Chr3	1489096	1493561	+	[12..1010/1130]	http://ghost.zool.kyoto-u.ac.jp/jbrowse/?data=data%2Fht&loc=Chr3%3A1489096..1493561&tracks=DNA%2Cky21gene%2CKH2013&highlight=	[RRS1 (HGNC:17083, ribosome biogenesis regulator 1 homolog)]
KY21.Chr8.269.	KH.C8.860.	MRPL2	1903.11	0.0591976	0.0587256	1.00804	0.313436	0.999984	1798.92	1890.14	1851.65	1864.44	1879.7	2133.81	Chr8	1646691	1653049	-	[236..997/1474]	http://ghost.zool.kyoto-u.ac.jp/jbrowse/?data=data%2Fht&loc=Chr8%3A1646691..1653049&tracks=DNA%2Cky21gene%2CKH2013&highlight=	[MRPL2 (HGNC:14056, mitochondrial ribosomal protein L2)]
KY21.Chr2.878.	KH.C2.400.	VPS8	1214.54	0.0591825	0.0626436	0.944748	0.344788	0.999984	1231.8	1029.06	1254.01	1219.22	1304.81	1248.35	Chr2	5080855	5100114	+	[63..4049/4239]	http://ghost.zool.kyoto-u.ac.jp/jbrowse/?data=data%2Fht&loc=Chr2%3A5080855..5100114&tracks=DNA%2Cky21gene%2CKH2013&highlight=	[VPS8 (HGNC:29122, VPS8 subunit of CORVET complex)]
KY21.Chr14.367.	KH.C14.586.	KH2013:KH.C14.586_MET31/32	1616.27	0.0591156	0.061328	0.963924	0.335084	0.999984	1644.41	1438.46	1607.99	1811.57	1605.17	1590.03	Chr14	2732342	2738572	-	[69..1481/1752]	http://ghost.zool.kyoto-u.ac.jp/jbrowse/?data=data%2Fht&loc=Chr14%3A2732342..2738572&tracks=DNA%2Cky21gene%2CKH2013&highlight=	{Zinc Finger (BTB/C2H2) // Ci-ZF251}
KY21.Chr6.191.	KH.L153.34.	SLC2A14/7	407.075	0.0591103	0.0632131	0.935096	0.349739	0.999984	368.59	386.037	409.538	386.267	484.459	407.557	Chr6	1415426	1420173	+	[50..1270/2275]	http://ghost.zool.kyoto-u.ac.jp/jbrowse/?data=data%2Fht&loc=Chr6%3A1415426..1420173&tracks=DNA%2Cky21gene%2CKH2013&highlight=	[SLC2A1 (HGNC:11005, solute carrier family 2 member 1)]
KY21.Chr12.90.	KH.C12.208.	POLR1C	1659.85	0.0591097	0.056385	1.04832	0.29449	0.999984	1615.06	1540.81	1682.6	1683.17	1666.54	1770.92	Chr12	510583	512004	+	[6..1058/1384]	http://ghost.zool.kyoto-u.ac.jp/jbrowse/?data=data%2Fht&loc=Chr12%3A510583..512004&tracks=DNA%2Cky21gene%2CKH2013&highlight=	[POLR1C (HGNC:20194, RNA polymerase I and III subunit C)]
KY21.Chr2.584.	KH.C2.892.	KH2013:KH.C2.892_ACOX2	1192.45	0.0590827	0.0585979	1.00827	0.313323	0.999984	1137.71	1118.06	1215.12	1264.54	1182.08	1237.19	Chr2	3264858	3269133	+	[39..2057/2236]	http://ghost.zool.kyoto-u.ac.jp/jbrowse/?data=data%2Fht&loc=Chr2%3A3264858..3269133&tracks=DNA%2Cky21gene%2CKH2013&highlight=	[ACOX2 (HGNC:120, acyl-CoA oxidase 2)]
KY21.Chr13.469.	KH.L92.8.	KH2013:KH.L92.8_COCH	51121.5	0.0590793	0.0625307	0.944805	0.344759	0.999984	54458	45106.3	48522.3	59545.5	47009.8	52086.9	Chr13	4212313	4217397	-	[3..1367/2211]	http://ghost.zool.kyoto-u.ac.jp/jbrowse/?data=data%2Fht&loc=Chr13%3A4212313..4217397&tracks=DNA%2Cky21gene%2CKH2013&highlight=	[COL6A5 (HGNC:26674, collagen type VI alpha 5 chain)]
KY21.Chr5.178.	KH.C5.622.	C11ORF30	1034.07	0.0590556	0.0610345	0.967578	0.333255	0.999984	1041.03	920.037	1040.51	1060.62	1035.67	1106.55	Chr5	1259570	1266650	-	[18..2603/2766]	http://ghost.zool.kyoto-u.ac.jp/jbrowse/?data=data%2Fht&loc=Chr5%3A1259570..1266650&tracks=DNA%2Cky21gene%2CKH2013&highlight=	[EMSY (HGNC:18071, EMSY transcriptional repressor, BRCA2 interacting)]
KY21.Chr1.97.	KH.L140.4.	HAL	3038.57	0.0590216	0.0629379	0.937775	0.34836	0.999984	3035.04	2748.99	3007.24	3436.48	2679.6	3324.1	Chr1	732369	742417	-	[1..1968/2308]	http://ghost.zool.kyoto-u.ac.jp/jbrowse/?data=data%2Fht&loc=Chr1%3A732369..742417&tracks=DNA%2Cky21gene%2CKH2013&highlight=	[HAL (HGNC:4806, histidine ammonia-lyase)]
KY21.Chr10.999.	KH.L87.47.	NXF1/2/3/5/7	3793.94	0.0590203	0.0508453	1.16078	0.245731	0.999984	3817.1	3506.6	3765.21	3930.64	3921.96	3822.11	Chr10	6988814	6997918	-	[8..1852/2753]	http://ghost.zool.kyoto-u.ac.jp/jbrowse/?data=data%2Fht&loc=Chr10%3A6988814..6997918&tracks=DNA%2Cky21gene%2CKH2013&highlight=	[NXF1 (HGNC:8071, nuclear RNA export factor 1)]
KY21.Chr3.1477.	KH.C3.54.	KH2013:KH.C3.54	1296.79	0.0589851	0.0626963	0.940807	0.346804	0.999984	1306.03	1113.61	1333.38	1348.7	1253.13	1425.89	Chr3	9669513	9680973	+	[8..2155/2652]	http://ghost.zool.kyoto-u.ac.jp/jbrowse/?data=data%2Fht&loc=Chr3%3A9669513..9680973&tracks=DNA%2Cky21gene%2CKH2013&highlight=	[CCDC146 (HGNC:29296, coiled-coil domain containing 146)]
KY21.Chr13.298.	KH.C13.42.	CAMSAP1/2	4796.09	0.0589781	0.0571809	1.03143	0.30234	0.999984	4972.07	4421.07	4585.87	5136.92	5080.36	4580.27	Chr13	2681058	2697891	+	[75..4049/4668]	http://ghost.zool.kyoto-u.ac.jp/jbrowse/?data=data%2Fht&loc=Chr13%3A2681058..2697891&tracks=DNA%2Cky21gene%2CKH2013&highlight=	[CAMSAP1 (HGNC:19946, calmodulin regulated spectrin associated protein 1)]
KY21.Chr10.264.	KH.C10.99.	CG6650	2250.27	0.0589736	0.0513674	1.14808	0.250937	0.999984	2146.8	2266.16	2165.95	2320.84	2272.65	2329.22	Chr10	1789726	1792144	-	[1..1446/1906]	http://ghost.zool.kyoto-u.ac.jp/jbrowse/?data=data%2Fht&loc=Chr10%3A1789726..1792144&tracks=DNA%2Cky21gene%2CKH2013&highlight=	[ADPGK (HGNC:25250, ADP dependent glucokinase)]
KY21.Chr6.504.	KH.C6.210.	SNIP1	2653.15	0.0589613	0.050723	1.16242	0.245065	0.999984	2639.69	2604.36	2513.58	2776.16	2739.88	2645.21	Chr6	3492921	3496649	+	[12..1556/2034]	http://ghost.zool.kyoto-u.ac.jp/jbrowse/?data=data%2Fht&loc=Chr6%3A3492921..3496649&tracks=DNA%2Cky21gene%2CKH2013&highlight=	[SNIP1 (HGNC:30587, Smad nuclear interacting protein 1)]
KY21.Chr2.385.	KH.S1442.1.	KH2013:KH.S1442.1	1498.15	0.0589176	0.0598934	0.983709	0.325259	0.999984	1501.12	1476.29	1381	1647.57	1549.19	1433.71	Chr2	2241971	2245762	+	[5..1159/2053]	http://ghost.zool.kyoto-u.ac.jp/jbrowse/?data=data%2Fht&loc=Chr2%3A2241971..2245762&tracks=DNA%2Cky21gene%2CKH2013&highlight=	[CD96 (HGNC:16892, CD96 molecule)]
KY21.Chr11.714.	KH.L154.44.	KH2013:KH.L154.44_C6/7	331.056	0.0588423	0.0616124	0.955039	0.339558	0.999984	271.91	307.05	359.536	326.924	341.274	379.642	Chr11	5017128	5022277	+	[20..1744/2288]	http://ghost.zool.kyoto-u.ac.jp/jbrowse/?data=data%2Fht&loc=Chr11%3A5017128..5022277&tracks=DNA%2Cky21gene%2CKH2013&highlight=	[C6 (HGNC:1339, complement C6)]
KY21.Chr4.989.	KH.L96.62.	GRM3/4/6/7/8	155.199	0.0588254	0.0553433	1.06292	0.28782	0.999984	134.66	130.162	162.704	162.923	145.338	195.404	Chr4	6256480	6272311	+	[103..2736/3452]	http://ghost.zool.kyoto-u.ac.jp/jbrowse/?data=data%2Fht&loc=Chr4%3A6256480..6272311&tracks=DNA%2Cky21gene%2CKH2013&highlight=	[GRM4 (HGNC:4596, glutamate metabotropic receptor 4)]
KY21.Chr2.35.	KH.C2.24.	TCEB3	3278.6	0.0587937	0.0553547	1.06213	0.288178	0.999984	3112.73	3165.06	3289	3282.19	3208.2	3614.42	Chr2	227886	235051	+	[20..1885/2139]	http://ghost.zool.kyoto-u.ac.jp/jbrowse/?data=data%2Fht&loc=Chr2%3A227886..235051&tracks=DNA%2Cky21gene%2CKH2013&highlight=	[ELOA (HGNC:11620, elongin A)]
KY21.Chr8.736.	KH.C8.423.	KH2013:KH.C8.423_CLDN1/10/14/19/2/3/4/5/6/7/9	120.717	0.0587323	0.046162	1.27231	0.203264	0.999984	105.311	96.7874	112.702	178.028	141.031	90.4442	Chr8	4482800	4488841	+	[1..762/1476]	http://ghost.zool.kyoto-u.ac.jp/jbrowse/?data=data%2Fht&loc=Chr8%3A4482800..4488841&tracks=DNA%2Cky21gene%2CKH2013&highlight=	[CLDN19 (HGNC:2040, claudin 19)]
KY21.Chr2.26.	KH.S256.1.	WEE/1	4953.82	0.0586797	0.0613835	0.955952	0.339097	0.999984	4906.47	4209.7	5265.26	5039.81	4896.27	5405.44	Chr2	162774	166679	+	[31..2211/2654]	http://ghost.zool.kyoto-u.ac.jp/jbrowse/?data=data%2Fht&loc=Chr2%3A162774..166679&tracks=DNA%2Cky21gene%2CKH2013&highlight=	[WEE1 (HGNC:12761, WEE1 G2 checkpoint kinase)]
KY21.Chr7.515.	KH.C7.468.	GTF3C4	1680.75	0.0586491	0.0620453	0.945262	0.344525	0.999984	1612.47	1501.87	1758.79	1645.41	1664.39	1901.56	Chr7	3731260	3736971	-	[60..2270/2792]	http://ghost.zool.kyoto-u.ac.jp/jbrowse/?data=data%2Fht&loc=Chr7%3A3731260..3736971&tracks=DNA%2Cky21gene%2CKH2013&highlight=	[GTF3C4 (HGNC:4667, general transcription factor IIIC subunit 4)]
KY21.Chr11.76.	No equivalent		74.0826	0.0586455	0.0471124	1.2448	0.213206	0.999984	77.6887	55.625	61.1132	77.685	78.59	93.794	Chr11	263682	264612	+	[1..366/369]	http://ghost.zool.kyoto-u.ac.jp/jbrowse/?data=data%2Fht&loc=Chr11%3A263682..264612&tracks=DNA%2Cky21gene%2CKH2013&highlight=	[IFITM5 (HGNC:16644, interferon induced transmembrane protein 5)]
KY21.Chr12.310.	KH.C12.233.	KH2013:KH.C12.233_TSPAN4/9	413.924	0.0586149	0.0550679	1.06441	0.287142	0.999984	389.307	459.462	292.867	511.426	487.689	342.795	Chr12	1956576	1961525	+	[161..838/1569]	http://ghost.zool.kyoto-u.ac.jp/jbrowse/?data=data%2Fht&loc=Chr12%3A1956576..1961525&tracks=DNA%2Cky21gene%2CKH2013&highlight=	[TSPAN9 (HGNC:21640, tetraspanin 9)]
KY21.Chr10.850.	KH.C10.264.	MSI1/2	4533.38	0.0585675	0.0611979	0.957019	0.338558	0.999984	4565.5	4520.08	4083.47	4422.65	5249.38	4359.19	Chr10	5963888	5980063	+	[21..1307/2820]	http://ghost.zool.kyoto-u.ac.jp/jbrowse/?data=data%2Fht&loc=Chr10%3A5963888..5980063&tracks=DNA%2Cky21gene%2CKH2013&highlight=	[MSI2 (HGNC:18585, musashi RNA binding protein 2)]
KY21.Chr1.1504.	KH.L18.14.	CNBP	8410.94	0.0585206	0.0498598	1.1737	0.240514	0.999984	8184.07	7928.78	8486.79	8529.16	8305.78	9031.02	Chr1	10455262	10459696	+	[14..967/1755]	http://ghost.zool.kyoto-u.ac.jp/jbrowse/?data=data%2Fht&loc=Chr1%3A10455262..10459696&tracks=DNA%2Cky21gene%2CKH2013&highlight=	{Ci-ZF010}
KY21.Chr12.766.	KH.C12.579.	CG30419	1031.47	0.0585121	0.0635721	0.920406	0.357361	0.999984	1069.51	824.362	1065.12	1086.51	976.454	1166.84	Chr12	5626967	5628182	+	[29..787/1130]	http://ghost.zool.kyoto-u.ac.jp/jbrowse/?data=data%2Fht&loc=Chr12%3A5626967..5628182&tracks=DNA%2Cky21gene%2CKH2013&highlight=	[LRRC8C (HGNC:25075, leucine rich repeat containing 8 VRAC subunit C)]
KY21.Chr1.1061.	KH.C1.363.	DDX39B	49367.4	0.0585004	0.0421648	1.38742	0.165313	0.999984	48541.6	47207.8	48918.3	50485.5	49076.8	51974.2	Chr1	7772604	7776352	+	[50..1342/1543]	http://ghost.zool.kyoto-u.ac.jp/jbrowse/?data=data%2Fht&loc=Chr1%3A7772604..7776352&tracks=DNA%2Cky21gene%2CKH2013&highlight=	[DDX39B (HGNC:13917, DExD-box helicase 39B)]
KY21.Chr5.548.	No equivalent		1224.01	0.0584971	0.0587865	0.995078	0.319698	0.999984	1184.32	1249.34	1132.58	1302.3	1260.67	1214.86	Chr5	3714808	3721620	+	[98..1576/2131]	http://ghost.zool.kyoto-u.ac.jp/jbrowse/?data=data%2Fht&loc=Chr5%3A3714808..3721620&tracks=DNA%2Cky21gene%2CKH2013&highlight=	[UBXN4 (HGNC:14860, UBX domain protein 4)]
KY21.Chr4.564.	KH.C4.275.	TRAF3IP2	1932.39	0.0584878	0.0580739	1.00713	0.313874	0.999984	1947.4	1794.46	1887.37	2019.81	1851.71	2093.62	Chr4	3686918	3692018	-	[1..1587/1959]	http://ghost.zool.kyoto-u.ac.jp/jbrowse/?data=data%2Fht&loc=Chr4%3A3686918..3692018&tracks=DNA%2Cky21gene%2CKH2013&highlight=	[TRAF3IP2 (HGNC:1343, TRAF3 interacting protein 2)]
KY21.Chr14.710.	KH.C14.405.	EIF3K	3605.06	0.0584876	0.053678	1.0896	0.275889	0.999984	3444.2	3542.2	3543.77	3460.22	3748.64	3891.33	Chr14	5176088	5179342	-	[7..681/789]	http://ghost.zool.kyoto-u.ac.jp/jbrowse/?data=data%2Fht&loc=Chr14%3A5176088..5179342&tracks=DNA%2Cky21gene%2CKH2013&highlight=	[EIF3K (HGNC:24656, eukaryotic translation initiation factor 3 subunit K)]
KY21.Chr11.10.	KH.L126.2.	KH2013:KH.L126.2_NOTCH2	2959.74	0.0584591	0.0620242	0.94252	0.345926	0.999984	3134.31	2601.02	2849.3	3348.01	2838.93	2986.89	Chr11	43101	48786	+	[37..3660/3910]	http://ghost.zool.kyoto-u.ac.jp/jbrowse/?data=data%2Fht&loc=Chr11%3A43101..48786&tracks=DNA%2Cky21gene%2CKH2013&highlight=	[NOTCH2 (HGNC:7882, notch receptor 2)]
KY21.Chr1.1518.	KH.C1.1102.	UTP23	1070.8	0.0584066	0.0622728	0.937915	0.348288	0.999984	994.415	1043.52	1066.7	1069.25	1025.98	1224.91	Chr1	10570137	10572463	+	[31..708/930]	http://ghost.zool.kyoto-u.ac.jp/jbrowse/?data=data%2Fht&loc=Chr1%3A10570137..10572463&tracks=DNA%2Cky21gene%2CKH2013&highlight=	[UTP23 (HGNC:28224, UTP23 small subunit processome component)]
KY21.Chr12.726.	KH.C12.334.	WNT2	492.124	0.0583959	0.0636544	0.91739	0.358938	0.999984	466.132	455.012	496.842	476.899	558.743	499.118	Chr12	5192109	5207297	+	[231..1766/2330]	http://ghost.zool.kyoto-u.ac.jp/jbrowse/?data=data%2Fht&loc=Chr12%3A5192109..5207297&tracks=DNA%2Cky21gene%2CKH2013&highlight=	Wnttun2 (Tunicate Wnt family member 2)
KY21.Chr8.803.	KH.C8.38.	PRKACB	6411.66	0.0583831	0.0419885	1.39045	0.164391	0.999984	6173.66	6301.2	6316.09	6536.33	6538.04	6604.66	Chr8	4896735	4916174	-	[130..1215/1908]	http://ghost.zool.kyoto-u.ac.jp/jbrowse/?data=data%2Fht&loc=Chr8%3A4896735..4916174&tracks=DNA%2Cky21gene%2CKH2013&highlight=	[PRKACA (HGNC:9380, protein kinase cAMP-activated catalytic subunit alpha)]
KY21.Chr3.283.	KH.C3.179.	KH2013:KH.C3.179	2859.52	0.0583669	0.0548383	1.06435	0.287172	0.999984	2710.47	2815.74	2822.32	2757.82	2945.51	3105.25	Chr3	1772394	1773757	+	[20..436/683]	http://ghost.zool.kyoto-u.ac.jp/jbrowse/?data=data%2Fht&loc=Chr3%3A1772394..1773757&tracks=DNA%2Cky21gene%2CKH2013&highlight=	[NUTF2 (HGNC:13722, nuclear transport factor 2)]
KY21.Chr1.2124.	KH.L65.14.	PRMT6	1225.3	0.0583301	0.0610682	0.955165	0.339494	0.999984	1239.57	1207.06	1114.32	1362.72	1214.38	1213.74	Chr1	14644324	14649431	+	[24..1451/2185]	http://ghost.zool.kyoto-u.ac.jp/jbrowse/?data=data%2Fht&loc=Chr1%3A14644324..14649431&tracks=DNA%2Cky21gene%2CKH2013&highlight=	[PRMT6 (HGNC:18241, protein arginine methyltransferase 6)]
KY21.Chr11.608.	KH.L116.83.	KH2013:KH.L116.83_ARF1/3	118.904	0.058318	0.0442538	1.31781	0.187568	0.999984	105.311	115.7	84.9235	187.739	125.959	93.794	Chr11	4247730	4252046	+	[3..665/1225]	http://ghost.zool.kyoto-u.ac.jp/jbrowse/?data=data%2Fht&loc=Chr11%3A4247730..4252046&tracks=DNA%2Cky21gene%2CKH2013&highlight=	[ARF3 (HGNC:654, ADP ribosylation factor 3)]
KY21.Chr14.84.	KH.C14.212.	TOP3A	1001.23	0.0583161	0.0635938	0.917008	0.359138	0.999984	1010.82	985.674	892.887	1078.96	1137.94	901.092	Chr14	646060	658642	-	[3..3119/4036]	http://ghost.zool.kyoto-u.ac.jp/jbrowse/?data=data%2Fht&loc=Chr14%3A646060..658642&tracks=DNA%2Cky21gene%2CKH2013&highlight=	[TOP3A (HGNC:11992, DNA topoisomerase III alpha)]
KY21.Chr7.1064.	KH.C7.741.	KH2013:KH.C7.741	326.637	0.0582803	0.0572226	1.01848	0.308448	0.999984	336.651	337.087	236.516	408.925	338.045	302.597	Chr7	7931695	7935902	+	[17..688/1103]	http://ghost.zool.kyoto-u.ac.jp/jbrowse/?data=data%2Fht&loc=Chr7%3A7931695..7935902&tracks=DNA%2Cky21gene%2CKH2013&highlight=	[DTX3L (HGNC:30323, deltex E3 ubiquitin ligase 3L)]
KY21.Chr4.445.	KH.C4.83.	HIF1A	9927.2	0.0582788	0.0545653	1.06806	0.285496	0.999984	10242.8	9109.14	9634.45	10719.4	10187.6	9669.72	Chr4	2996086	3007135	-	[13..2244/3137]	http://ghost.zool.kyoto-u.ac.jp/jbrowse/?data=data%2Fht&loc=Chr4%3A2996086..3007135&tracks=DNA%2Cky21gene%2CKH2013&highlight=	{HIF}
KY21.Chr6.620.	KH.L20.42.	Q5ZIH1_CHICK	2363.84	0.0582293	0.0493152	1.18076	0.237699	0.999984	2306.49	2303.99	2305.63	2396.37	2402.92	2467.68	Chr6	4249787	4257862	+	[45..980/1307]	http://ghost.zool.kyoto-u.ac.jp/jbrowse/?data=data%2Fht&loc=Chr6%3A4249787..4257862&tracks=DNA%2Cky21gene%2CKH2013&highlight=	[HNRNPAB (HGNC:5034, heterogeneous nuclear ribonucleoprotein A/B)]
KY21.Chr11.390.	KH.C11.231.	LRRC42	346.306	0.05822	0.0629155	0.925368	0.354774	0.999984	311.618	378.25	300.804	369.004	355.27	362.893	Chr11	2311182	2312512	-	[142..1233/1330]	http://ghost.zool.kyoto-u.ac.jp/jbrowse/?data=data%2Fht&loc=Chr11%3A2311182..2312512&tracks=DNA%2Cky21gene%2CKH2013&highlight=	[LRRC42 (HGNC:28792, leucine rich repeat containing 42)]
KY21.Chr12.303.	KH.C12.226.	DUS4L	357.309	0.0581978	0.0633158	0.919168	0.358008	0.999984	356.505	339.312	327.789	417.557	350.964	351.728	Chr12	1925996	1926968	+	[1..969/972]	http://ghost.zool.kyoto-u.ac.jp/jbrowse/?data=data%2Fht&loc=Chr12%3A1925996..1926968&tracks=DNA%2Cky21gene%2CKH2013&highlight=	[DUS4L (HGNC:21517, dihydrouridine synthase 4 like)]
KY21.Chr1.1790.	KH.C1.780.	TKT	13748.3	0.0581756	0.0581346	1.00071	0.316969	0.999984	13204.5	12203	14653.7	13594.9	14033.2	14800.5	Chr1	12187675	12190279	+	[7..1944/2604]	http://ghost.zool.kyoto-u.ac.jp/jbrowse/?data=data%2Fht&loc=Chr1%3A12187675..12190279&tracks=DNA%2Cky21gene%2CKH2013&highlight=	[TKT (HGNC:11834, transketolase)]
KY21.Chr2.923.	KH.C2.530.	SMG6	1835.36	0.0581623	0.0601608	0.966781	0.333654	0.999984	1826.55	1669.86	1841.33	2002.55	1938.91	1732.96	Chr2	5490375	5505466	+	[62..3817/4052]	http://ghost.zool.kyoto-u.ac.jp/jbrowse/?data=data%2Fht&loc=Chr2%3A5490375..5505466&tracks=DNA%2Cky21gene%2CKH2013&highlight=	[SMG6 (HGNC:17809, SMG6 nonsense mediated mRNA decay factor)]
KY21.Chr3.1142.	KH.C3.345.	KH2013:KH.C3.345	238.013	0.0581588	0.055824	1.04182	0.297493	0.999984	241.698	232.512	184.927	269.739	298.211	200.987	Chr3	7806538	7809694	-	[2..1171/1336]	http://ghost.zool.kyoto-u.ac.jp/jbrowse/?data=data%2Fht&loc=Chr3%3A7806538..7809694&tracks=DNA%2Cky21gene%2CKH2013&highlight=	[MGAM (HGNC:7043, maltase-glucoamylase)]
KY21.Chr7.332.	KH.L10.11.	MTR1A_CHICK	195.857	0.0581518	0.0563608	1.03178	0.302176	0.999984	179.547	205.812	158.736	230.897	229.311	170.839	Chr7	2504943	2513609	+	[58..1299/1487]	http://ghost.zool.kyoto-u.ac.jp/jbrowse/?data=data%2Fht&loc=Chr7%3A2504943..2513609&tracks=DNA%2Cky21gene%2CKH2013&highlight=	[GPR50 (HGNC:4506, G protein-coupled receptor 50)]
KY21.Chr1.1631.	KH.C1.394.	LSM12	2873.32	0.0581297	0.0562256	1.03387	0.301199	0.999984	2798.52	2717.84	2865.97	2795.58	2883.07	3178.95	Chr1	11247219	11251879	-	[48..722/1222]	http://ghost.zool.kyoto-u.ac.jp/jbrowse/?data=data%2Fht&loc=Chr1%3A11247219..11251879&tracks=DNA%2Cky21gene%2CKH2013&highlight=	[LSM12 (HGNC:26407, LSM12 homolog)]
KY21.Chr4.983.	KH.L96.29.	METTL1	1401.48	0.0580905	0.0581724	0.998592	0.317992	0.999984	1287.91	1397.3	1399.25	1386.46	1437.23	1500.7	Chr4	6195200	6197850	+	[13..816/1631]	http://ghost.zool.kyoto-u.ac.jp/jbrowse/?data=data%2Fht&loc=Chr4%3A6195200..6197850&tracks=DNA%2Cky21gene%2CKH2013&highlight=	[METTL1 (HGNC:7030, methyltransferase 1, tRNA methylguanosine)]
KY21.Chr7.640.	KH.C7.496.	PDCD10	2203.55	0.0579469	0.0525515	1.10267	0.270171	0.999984	2190.82	2053.67	2194.52	2233.44	2257.58	2291.25	Chr7	4771566	4777131	+	[110..766/1876]	http://ghost.zool.kyoto-u.ac.jp/jbrowse/?data=data%2Fht&loc=Chr7%3A4771566..4777131&tracks=DNA%2Cky21gene%2CKH2013&highlight=	[PDCD10 (HGNC:8761, programmed cell death 10)]
KY21.Chr3.29.	No equivalent		238.804	0.0579433	0.0556222	1.04173	0.297537	0.999984	239.108	170.212	250.008	251.397	222.851	299.248	Chr3	172097	172565	+	[1..330/333]	http://ghost.zool.kyoto-u.ac.jp/jbrowse/?data=data%2Fht&loc=Chr3%3A172097..172565&tracks=DNA%2Cky21gene%2CKH2013&highlight=	[PDE3B (HGNC:8779, phosphodiesterase 3B)]
KY21.Chr4.594.	KH.C4.470.	EIF3F	7325.74	0.0579216	0.0543126	1.06645	0.286221	0.999984	6800.35	7176.73	7420.09	7285.12	7227.05	8045.07	Chr4	3797276	3799339	+	[29..943/1164]	http://ghost.zool.kyoto-u.ac.jp/jbrowse/?data=data%2Fht&loc=Chr4%3A3797276..3799339&tracks=DNA%2Cky21gene%2CKH2013&highlight=	[EIF3F (HGNC:3275, eukaryotic translation initiation factor 3 subunit F)]
KY21.Chr6.47.	KH.C6.203.	KH2013:KH.C6.203_KLHL12/20	221.928	0.0578799	0.0604194	0.957969	0.338078	0.999984	206.307	196.912	223.023	205.002	237.923	262.4	Chr6	355989	362966	+	[49..1641/2189]	http://ghost.zool.kyoto-u.ac.jp/jbrowse/?data=data%2Fht&loc=Chr6%3A355989..362966&tracks=DNA%2Cky21gene%2CKH2013&highlight=	[KLHL12 (HGNC:19360, kelch like family member 12)]
KY21.Chr4.128.	KH.C4.571.	DOPEY1/2	2037.69	0.05784	0.0550834	1.05004	0.293698	0.999984	2036.31	1889.02	2023.08	2135.26	2134.85	2007.64	Chr4	1020271	1053246	-	[171..6932/7369]	http://ghost.zool.kyoto-u.ac.jp/jbrowse/?data=data%2Fht&loc=Chr4%3A1020271..1053246&tracks=DNA%2Cky21gene%2CKH2013&highlight=	[DOP1A (HGNC:21194, DOP1 leucine zipper like protein A)]
KY21.Chr7.439.	KH.C7.762.	WDR74	2200.69	0.0578346	0.0569767	1.01506	0.310079	0.999984	2028.54	2141.56	2248.49	2189.21	2210.21	2386.16	Chr7	3315412	3316973	-	[1..1116/1561]	http://ghost.zool.kyoto-u.ac.jp/jbrowse/?data=data%2Fht&loc=Chr7%3A3315412..3316973&tracks=DNA%2Cky21gene%2CKH2013&highlight=	[WDR74 (HGNC:25529, WD repeat domain 74)]
KY21.Chr4.463.	KH.C4.479.	EIF3M	6995.15	0.057833	0.0568418	1.01744	0.308946	0.999984	6400.68	7018.76	6986.74	7069.33	6736.13	7759.22	Chr4	3099457	3103979	+	[40..1170/1367]	http://ghost.zool.kyoto-u.ac.jp/jbrowse/?data=data%2Fht&loc=Chr4%3A3099457..3103979&tracks=DNA%2Cky21gene%2CKH2013&highlight=	[EIF3M (HGNC:24460, eukaryotic translation initiation factor 3 subunit M)]
KY21.Chr2.464.	KH.C2.980.	TBC1D30	1129.48	0.0578026	0.0624421	0.925698	0.354603	0.999984	1093.68	1005.7	1173.85	1137.22	1102.41	1263.99	Chr2	2626808	2629643	-	[58..1962/2835]	http://ghost.zool.kyoto-u.ac.jp/jbrowse/?data=data%2Fht&loc=Chr2%3A2626808..2629643&tracks=DNA%2Cky21gene%2CKH2013&highlight=	[TBC1D30 (HGNC:29164, TBC1 domain family member 30)]
KY21.Chr8.260.	KH.C8.537.	KH2013:KH.C8.537_DCT	1331.04	0.0577833	0.0620692	0.93095	0.351879	0.999984	1311.21	1240.44	1310.36	1323.88	1534.12	1266.22	Chr8	1603630	1607056	+	[2..1564/1635]	http://ghost.zool.kyoto-u.ac.jp/jbrowse/?data=data%2Fht&loc=Chr8%3A1603630..1607056&tracks=DNA%2Cky21gene%2CKH2013&highlight=	[DCT (HGNC:2709, dopachrome tautomerase)]
KY21.Chr6.253.	KH.C6.290.	KH2013:KH.C6.290_NOX4	976.594	0.0577672	0.0603778	0.956763	0.338687	0.999984	972.835	953.412	915.11	1047.67	1028.13	942.406	Chr6	1827053	1846589	-	[105..755/880]	http://ghost.zool.kyoto-u.ac.jp/jbrowse/?data=data%2Fht&loc=Chr6%3A1827053..1846589&tracks=DNA%2Cky21gene%2CKH2013&highlight=	[NOX4 (HGNC:7891, NADPH oxidase 4)]
KY21.Chr8.432.	KH.C8.540.	PNP/1/2/6	713.663	0.0577242	0.0636864	0.906382	0.364734	0.999984	602.519	769.849	684.944	703.48	740.684	780.5	Chr8	2543609	2547183	+	[15..896/1191]	http://ghost.zool.kyoto-u.ac.jp/jbrowse/?data=data%2Fht&loc=Chr8%3A2543609..2547183&tracks=DNA%2Cky21gene%2CKH2013&highlight=	[PNP (HGNC:7892, purine nucleoside phosphorylase)]
KY21.Chr2.1137.	No equivalent		716.155	0.0577189	0.0636878	0.906278	0.364789	0.999984	661.217	624.112	775.423	681.901	781.594	772.684	Chr2	6841342	6861131	+	[3..8093/8751]	http://ghost.zool.kyoto-u.ac.jp/jbrowse/?data=data%2Fht&loc=Chr2%3A6841342..6861131&tracks=DNA%2Cky21gene%2CKH2013&highlight=	[HMCN1 (HGNC:19194, hemicentin 1)]
KY21.Chr4.934.	No equivalent		77.2295	0.0577012	0.0491359	1.17432	0.240268	0.999984	62.1509	71.2	73.0183	97.1062	83.9729	75.9285	Chr4	5807575	5811931	+	[44..868/1433]	http://ghost.zool.kyoto-u.ac.jp/jbrowse/?data=data%2Fht&loc=Chr4%3A5807575..5811931&tracks=DNA%2Cky21gene%2CKH2013&highlight=	[MS4A4A (HGNC:13371, membrane spanning 4-domains A4A)]
KY21.Chr11.1011.	KH.C11.532.	T19B10.6	1334.71	0.0576934	0.0606896	0.95063	0.341792	0.999984	1287.04	1234.87	1357.98	1388.62	1271.44	1468.32	Chr11	7016850	7020341	+	[16..1131/1427]	http://ghost.zool.kyoto-u.ac.jp/jbrowse/?data=data%2Fht&loc=Chr11%3A7016850..7020341&tracks=DNA%2Cky21gene%2CKH2013&highlight=	[SPRTN (HGNC:25356, SprT-like N-terminal domain)]
KY21.Chr10.302.	KH.C10.387.	C23H1ORF192	340.933	0.0576905	0.0630832	0.914515	0.360446	0.999984	299.533	321.512	353.98	328.003	359.576	382.992	Chr10	2016615	2019666	-	[107..772/1084]	http://ghost.zool.kyoto-u.ac.jp/jbrowse/?data=data%2Fht&loc=Chr10%3A2016615..2019666&tracks=DNA%2Cky21gene%2CKH2013&highlight=	[CFAP126 (HGNC:32325, cilia and flagella associated protein 126)]
KY21.Chr4.390.	KH.C4.175.	CYP2K22	66.6776	0.057596	0.0467361	1.23236	0.217813	0.999984	64.7406	62.3	48.4143	70.1323	79.6666	74.8119	Chr4	2705927	2707211	-	[3..818/888]	http://ghost.zool.kyoto-u.ac.jp/jbrowse/?data=data%2Fht&loc=Chr4%3A2705927..2707211&tracks=DNA%2Cky21gene%2CKH2013&highlight=	[EP400 (HGNC:11958, E1A binding protein p400)]
KY21.Chr10.454.	KH.C10.108.	KH2013:KH.C10.108	1137.31	0.0575081	0.0596146	0.964664	0.334713	0.999984	1140.3	1074.67	1096.07	1224.62	1192.85	1095.38	Chr10	3243208	3256321	-	[32..3349/3842]	http://ghost.zool.kyoto-u.ac.jp/jbrowse/?data=data%2Fht&loc=Chr10%3A3243208..3256321&tracks=DNA%2Cky21gene%2CKH2013&highlight=	[SCAP (HGNC:30634, SREBF chaperone)]
KY21.Chr14.171.	KH.C14.386.	KH2013:KH.C14.386_C6/7	2676	0.0574854	0.0579139	0.992602	0.320904	0.999984	2239.16	2081.49	3158.84	2343.5	2518.11	3714.91	Chr14	1329659	1335382	+	[2..1723/1891]	http://ghost.zool.kyoto-u.ac.jp/jbrowse/?data=data%2Fht&loc=Chr14%3A1329659..1335382&tracks=DNA%2Cky21gene%2CKH2013&highlight=	[C6 (HGNC:1339, complement C6)]
KY21.Chr2.1167.	KH.S1089.1.	EEF1D	2301.64	0.0574849	0.0596379	0.963898	0.335097	0.999984	2082.06	2290.64	2328.65	2236.68	2310.33	2561.47	Chr2	7013648	7018871	-	[130..951/1026]	http://ghost.zool.kyoto-u.ac.jp/jbrowse/?data=data%2Fht&loc=Chr2%3A7013648..7018871&tracks=DNA%2Cky21gene%2CKH2013&highlight=	[EEF1D (HGNC:3211, eukaryotic translation elongation factor 1 delta)]
KY21.Chr4.972.	KH.L96.61.	KH2013:KH.L96.61	1046.97	0.0574725	0.0579832	0.991193	0.321591	0.999984	818.321	871.087	1237.34	1016.38	946.31	1392.39	Chr4	6086398	6092775	+	[122..1813/2051]	http://ghost.zool.kyoto-u.ac.jp/jbrowse/?data=data%2Fht&loc=Chr4%3A6086398..6092775&tracks=DNA%2Cky21gene%2CKH2013&highlight=	[NUP62CL (HGNC:25960, nucleoporin 62 C-terminal like)]
KY21.Chr2.628.	KH.C2.1067.	SRBD1	770.648	0.0574472	0.0619293	0.927626	0.353602	0.999984	753.58	743.15	740.501	731.533	832.193	822.931	Chr2	3491662	3494336	-	[54..2453/2674]	http://ghost.zool.kyoto-u.ac.jp/jbrowse/?data=data%2Fht&loc=Chr2%3A3491662..3494336&tracks=DNA%2Cky21gene%2CKH2013&highlight=	[SRBD1 (HGNC:25521, S1 RNA binding domain 1)]
KY21.Chr8.905.	KH.C8.614.	KH2013:KH.C8.614	352.505	0.0574285	0.063688	0.901716	0.367208	0.999984	349.599	322.625	342.869	373.319	368.189	358.427	Chr8	5451682	5458584	-	[92..2140/2734]	http://ghost.zool.kyoto-u.ac.jp/jbrowse/?data=data%2Fht&loc=Chr8%3A5451682..5458584&tracks=DNA%2Cky21gene%2CKH2013&highlight=	[ANK2 (HGNC:493, ankyrin 2)]
KY21.Chr7.1160.	KH.C7.567.	CCNK	88.5264	0.0573637	0.0524352	1.09399	0.273959	0.999984	78.5519	80.0999	82.5425	105.738	90.4324	93.794	Chr7	8645153	8651485	+	[1..480/613]	http://ghost.zool.kyoto-u.ac.jp/jbrowse/?data=data%2Fht&loc=Chr7%3A8645153..8651485&tracks=DNA%2Cky21gene%2CKH2013&highlight=	[ACP1 (HGNC:122, acid phosphatase 1)]
KY21.Chr3.347.	KH.L13.23.	KH2013:KH.L13.23_HSD3B1/2/7	136.802	0.0573636	0.0568321	1.00935	0.312805	0.999984	117.396	145.737	118.258	144.58	148.567	146.274	Chr3	2130294	2134027	+	[97..1206/2120]	http://ghost.zool.kyoto-u.ac.jp/jbrowse/?data=data%2Fht&loc=Chr3%3A2130294..2134027&tracks=DNA%2Cky21gene%2CKH2013&highlight=	[HSD3B7 (HGNC:18324, hydroxy-delta-5-steroid dehydrogenase, 3 beta- and steroid delta-isomerase 7)]
KY21.Chr8.411.	KH.C8.528.	ZNF277	1268.23	0.0573208	0.0582644	0.983804	0.325212	0.999984	1213.67	1194.82	1287.35	1244.04	1329.57	1339.91	Chr8	2441006	2469340	+	[3..1706/2102]	http://ghost.zool.kyoto-u.ac.jp/jbrowse/?data=data%2Fht&loc=Chr8%3A2441006..2469340&tracks=DNA%2Cky21gene%2CKH2013&highlight=	{Ci-ZF002}
KY21.Chr7.1207.	KH.L51.8.	KH2013:KH.L51.8	1125.55	0.0573034	0.0635333	0.901942	0.367088	0.999984	1084.19	1235.99	914.317	1205.2	1260.67	1052.95	Chr7	8905186	8905830	-	[1..390/446]	http://ghost.zool.kyoto-u.ac.jp/jbrowse/?data=data%2Fht&loc=Chr7%3A8905186..8905830&tracks=DNA%2Cky21gene%2CKH2013&highlight=	[DENND4B (HGNC:29044, DENN domain containing 4B)]
KY21.Chr10.465.	KH.C10.569.	LRRCC1	1429.62	0.0572487	0.063661	0.899274	0.368506	0.999984	1318.12	1227.09	1566.72	1432.86	1344.64	1688.29	Chr10	3335831	3348438	-	[87..3047/3344]	http://ghost.zool.kyoto-u.ac.jp/jbrowse/?data=data%2Fht&loc=Chr10%3A3335831..3348438&tracks=DNA%2Cky21gene%2CKH2013&highlight=	[LRRCC1 (HGNC:29373, leucine rich repeat and coiled-coil centrosomal protein 1)]
KY21.Chr4.1084.	KH.S812.3.	APOOL	793.946	0.0572305	0.0623697	0.917602	0.358827	0.999984	746.674	806.562	750.819	834.034	755.756	869.828	Chr4	6959462	6960400	+	[3..824/938]	http://ghost.zool.kyoto-u.ac.jp/jbrowse/?data=data%2Fht&loc=Chr4%3A6959462..6960400&tracks=DNA%2Cky21gene%2CKH2013&highlight=	[APOOL (HGNC:24009, apolipoprotein O like)]
KY21.Chr9.273.	KH.C9.285.	PFK/1/2	9742.83	0.0572125	0.0517991	1.10451	0.269374	0.999984	9512.55	9170.33	9811.44	9709.54	10624.7	9628.4	Chr9	1868828	1881584	-	[19..2427/2993]	http://ghost.zool.kyoto-u.ac.jp/jbrowse/?data=data%2Fht&loc=Chr9%3A1868828..1881584&tracks=DNA%2Cky21gene%2CKH2013&highlight=	[PFKM (HGNC:8877, phosphofructokinase, muscle)]
KY21.Chr9.1104.	KH.C9.1.	NIP7	2683.37	0.0572041	0.0556409	1.0281	0.303905	0.999984	2536.1	2732.3	2568.34	2635.89	2705.43	2922.13	Chr9	7745032	7746660	-	[120..686/1001]	http://ghost.zool.kyoto-u.ac.jp/jbrowse/?data=data%2Fht&loc=Chr9%3A7745032..7746660&tracks=DNA%2Cky21gene%2CKH2013&highlight=	[NIP7 (HGNC:24328, nucleolar pre-rRNA processing protein NIP7)]
KY21.Chr14.150.	KH.C14.200.	ATRX	3129.76	0.0571921	0.0557236	1.02635	0.304725	0.999984	3073.02	2826.86	3235.82	3249.82	3140.37	3252.64	Chr14	1156657	1182736	-	[2..5770/6162]	http://ghost.zool.kyoto-u.ac.jp/jbrowse/?data=data%2Fht&loc=Chr14%3A1156657..1182736&tracks=DNA%2Cky21gene%2CKH2013&highlight=	{ATRX}
KY21.Chr9.282.	KH.C9.663.	TRAIP	1099.08	0.0571413	0.0588035	0.971733	0.331183	0.999984	1074.69	1021.27	1105.59	1157.72	1087.34	1147.86	Chr9	1917941	1919778	+	[1..1428/1837]	http://ghost.zool.kyoto-u.ac.jp/jbrowse/?data=data%2Fht&loc=Chr9%3A1917941..1919778&tracks=DNA%2Cky21gene%2CKH2013&highlight=	[TRAIP (HGNC:30764, TRAF interacting protein)]
KY21.Chr1.758.	KH.C1.871.	AXDND1	703.383	0.0571116	0.0620719	0.920087	0.357527	0.999984	718.189	647.475	675.42	743.402	694.391	741.419	Chr1	5440227	5449143	+	[3..3302/3387]	http://ghost.zool.kyoto-u.ac.jp/jbrowse/?data=data%2Fht&loc=Chr1%3A5440227..5449143&tracks=DNA%2Cky21gene%2CKH2013&highlight=	[AXDND1 (HGNC:26564, axonemal dynein light chain domain containing 1)]
KY21.Chr14.443.	KH.S1300.1.	CCT7	4085.56	0.0571005	0.0576697	0.990131	0.32211	0.999984	3877.53	3782.5	4254.11	3925.25	4228.79	4445.17	Chr14	3219695	3227884	-	[77..1726/1890]	http://ghost.zool.kyoto-u.ac.jp/jbrowse/?data=data%2Fht&loc=Chr14%3A3219695..3227884&tracks=DNA%2Cky21gene%2CKH2013&highlight=	[CCT7 (HGNC:1622, chaperonin containing TCP1 subunit 7)]
KY21.Chr4.178.	KH.C4.603.	RSU1	2103.43	0.057099	0.0596182	0.957745	0.338191	0.999984	1941.35	2006.95	2176.26	2193.52	2005.66	2296.84	Chr4	1407885	1412875	+	[6..911/1270]	http://ghost.zool.kyoto-u.ac.jp/jbrowse/?data=data%2Fht&loc=Chr4%3A1407885..1412875&tracks=DNA%2Cky21gene%2CKH2013&highlight=	[RSU1 (HGNC:10464, Ras suppressor protein 1)]
KY21.Chr3.1600.	KH.C1.1161.	KH2013:KH.C1.1161_CCH1	1772.98	0.0570956	0.0621295	0.918977	0.358107	0.999984	1673.76	1624.25	1846.89	1743.6	1716.06	2033.32	Chr3	10499807	10528688	+	[1..5874/6214]	http://ghost.zool.kyoto-u.ac.jp/jbrowse/?data=data%2Fht&loc=Chr3%3A10499807..10528688&tracks=DNA%2Cky21gene%2CKH2013&highlight=	[SCN2A (HGNC:10588, sodium voltage-gated channel alpha subunit 2)]
KY21.Chr14.465.	KH.C14.172.	CSDE1	3533.72	0.0570887	0.0524494	1.08845	0.276395	0.999984	3483.04	3334.16	3515.2	3694.35	3745.41	3430.18	Chr14	3460277	3478349	+	[252..3602/4476]	http://ghost.zool.kyoto-u.ac.jp/jbrowse/?data=data%2Fht&loc=Chr14%3A3460277..3478349&tracks=DNA%2Cky21gene%2CKH2013&highlight=	[CSDE1 (HGNC:29905, cold shock domain containing E1)]
KY21.Chr1.1997.	KH.C1.609.	HELLS	3069.52	0.0570739	0.0566654	1.00721	0.313834	0.999984	3118.77	2731.19	3105.66	3128.98	3115.61	3216.91	Chr1	13542697	13546216	-	[3..2864/3519]	http://ghost.zool.kyoto-u.ac.jp/jbrowse/?data=data%2Fht&loc=Chr1%3A13542697..13546216&tracks=DNA%2Cky21gene%2CKH2013&highlight=	[HELLS (HGNC:4861, helicase, lymphoid specific)]
KY21.Chr2.1260.	No equivalent		572.201	0.0570548	0.0626923	0.910076	0.362782	0.999984	560.222	570.712	528.589	598.822	565.202	609.661	Chr2	7682240	7686797	-	[41..1693/1840]	http://ghost.zool.kyoto-u.ac.jp/jbrowse/?data=data%2Fht&loc=Chr2%3A7682240..7686797&tracks=DNA%2Cky21gene%2CKH2013&highlight=	[UBXN11 (HGNC:30600, UBX domain protein 11)]
KY21.Chr14.70.	KH.C14.309.	KH2013:KH.C14.309_SI:DKEY-222H21.1/10/11/2/3/4/5/6/7/8/9	1353.74	0.0570531	0.0635569	0.89767	0.369362	0.999984	1343.15	1373.94	1194.48	1532.12	1471.68	1207.04	Chr14	499561	506767	+	[64..3000/3246]	http://ghost.zool.kyoto-u.ac.jp/jbrowse/?data=data%2Fht&loc=Chr14%3A499561..506767&tracks=DNA%2Cky21gene%2CKH2013&highlight=	[NOD1 (HGNC:16390, nucleotide binding oligomerization domain containing 1)]
KY21.Chr1.1004.	KH.C1.289.	DNAJC2	6152.69	0.0570284	0.0477532	1.19423	0.232387	0.999984	5950.09	5931.85	6135.92	6415.48	6027.75	6455.04	Chr1	7388809	7393997	+	[85..1902/2013]	http://ghost.zool.kyoto-u.ac.jp/jbrowse/?data=data%2Fht&loc=Chr1%3A7388809..7393997&tracks=DNA%2Cky21gene%2CKH2013&highlight=	[DNAJC2 (HGNC:13192, DnaJ heat shock protein family (Hsp40) member C2)]
KY21.Chr4.802.	KH.C4.387.	EXOSC6	1036.13	0.0569953	0.0619908	0.919415	0.357878	0.999984	959.023	1104.71	946.857	1043.35	1112.1	1050.72	Chr4	5019749	5021334	-	[267..1100/1473]	http://ghost.zool.kyoto-u.ac.jp/jbrowse/?data=data%2Fht&loc=Chr4%3A5019749..5021334&tracks=DNA%2Cky21gene%2CKH2013&highlight=	[EXOSC6 (HGNC:19055, exosome component 6)]
KY21.Chr2.1029.	KH.C2.808.	QARS	4073.05	0.0569818	0.0518919	1.09809	0.272167	0.999984	3961.26	3956.05	3996.17	3936.04	4387.05	4201.75	Chr2	6124870	6131071	+	[2..2314/2442]	http://ghost.zool.kyoto-u.ac.jp/jbrowse/?data=data%2Fht&loc=Chr2%3A6124870..6131071&tracks=DNA%2Cky21gene%2CKH2013&highlight=	[QARS1 (HGNC:9751, glutaminyl-tRNA synthetase 1)]
KY21.Chr13.451.	No equivalent		201.841	0.0568575	0.0604311	0.940864	0.346774	0.999984	195.085	179.112	196.038	189.897	215.315	235.602	Chr13	4044849	4047562	+	[343..540/733]	http://ghost.zool.kyoto-u.ac.jp/jbrowse/?data=data%2Fht&loc=Chr13%3A4044849..4047562&tracks=DNA%2Cky21gene%2CKH2013&highlight=	[DISP1 (HGNC:19711, dispatched RND transporter family member 1)]
KY21.Chr12.91.	KH.C12.513.	UFL1	4263.1	0.0568004	0.048435	1.17271	0.240911	0.999984	4295.32	4021.68	4165.22	4381.65	4272.93	4441.82	Chr12	512004	520599	+	[25..2397/2682]	http://ghost.zool.kyoto-u.ac.jp/jbrowse/?data=data%2Fht&loc=Chr12%3A512004..520599&tracks=DNA%2Cky21gene%2CKH2013&highlight=	[UFL1 (HGNC:23039, UFM1 specific ligase 1)]
KY21.Chr4.973.	KH.L96.115.	CEH-26	1395.35	0.0567991	0.0579958	0.979367	0.327399	0.999984	1364.73	1281.6	1421.48	1455.51	1463.07	1385.69	Chr4	6092947	6100517	+	[34..2136/2945]	http://ghost.zool.kyoto-u.ac.jp/jbrowse/?data=data%2Fht&loc=Chr4%3A6092947..6100517&tracks=DNA%2Cky21gene%2CKH2013&highlight=	[BOD1 (HGNC:25114, biorientation of chromosomes in cell division 1)]
KY21.Chr10.739.	KH.C10.324.	MTIF2	1556.86	0.0567979	0.0588171	0.965671	0.334209	0.999984	1564.13	1518.56	1455.6	1696.12	1612.71	1494	Chr10	5350192	5358485	-	[67..2130/2496]	http://ghost.zool.kyoto-u.ac.jp/jbrowse/?data=data%2Fht&loc=Chr10%3A5350192..5358485&tracks=DNA%2Cky21gene%2CKH2013&highlight=	[MTIF2 (HGNC:7441, mitochondrial translational initiation factor 2)]
KY21.Chr10.1011.	KH.L87.11.	PHKG1/2	5106.23	0.0567372	0.0445806	1.27269	0.203129	0.999984	4963.44	4897.22	5104.93	5188.71	5213.86	5269.21	Chr10	7076392	7082302	-	[63..1331/2112]	http://ghost.zool.kyoto-u.ac.jp/jbrowse/?data=data%2Fht&loc=Chr10%3A7076392..7082302&tracks=DNA%2Cky21gene%2CKH2013&highlight=	[PHKG2 (HGNC:8931, phosphorylase kinase catalytic subunit gamma 2)]
KY21.Chr1.349.	KH.C1.1235.	ATG13	1363.71	0.0567306	0.0607689	0.933545	0.350538	0.999984	1315.53	1240.44	1409.57	1383.22	1332.8	1500.7	Chr1	2618882	2624934	-	[22..1878/2113]	http://ghost.zool.kyoto-u.ac.jp/jbrowse/?data=data%2Fht&loc=Chr1%3A2618882..2624934&tracks=DNA%2Cky21gene%2CKH2013&highlight=	[ATG13 (HGNC:29091, autophagy related 13)]
KY21.Chr14.390.	KH.C14.581.	PLK4	1240.17	0.0566917	0.0616959	0.91889	0.358153	0.999984	1269.78	1187.04	1146.86	1340.07	1337.11	1160.14	Chr14	2889612	2899960	-	[123..3812/4046]	http://ghost.zool.kyoto-u.ac.jp/jbrowse/?data=data%2Fht&loc=Chr14%3A2889612..2899960&tracks=DNA%2Cky21gene%2CKH2013&highlight=	[PLK4 (HGNC:11397, polo like kinase 4)]
KY21.Chr10.755.	KH.C10.592.	TRMT11	896.755	0.0566612	0.0622225	0.910623	0.362494	0.999984	898.599	799.887	903.205	973.22	868.797	936.823	Chr10	5451454	5453062	-	[18..1430/1608]	http://ghost.zool.kyoto-u.ac.jp/jbrowse/?data=data%2Fht&loc=Chr10%3A5451454..5453062&tracks=DNA%2Cky21gene%2CKH2013&highlight=	[TRMT11 (HGNC:21080, tRNA methyltransferase 11 homolog)]
KY21.Chr11.1024.	KH.C11.586.	KH2013:KH.C11.586_ATL/1/2	73.6626	0.0566571	0.049638	1.1414	0.253702	0.999984	68.1934	67.8625	61.9069	80.9218	88.2792	74.8119	Chr11	7065715	7069127	-	[1..1158/1275]	http://ghost.zool.kyoto-u.ac.jp/jbrowse/?data=data%2Fht&loc=Chr11%3A7065715..7069127&tracks=DNA%2Cky21gene%2CKH2013&highlight=	[ATL1 (HGNC:11231, atlastin GTPase 1)]
KY21.Chr4.61.	KH.C4.130.	FAM82A1/2	3445.15	0.0566528	0.0538436	1.05217	0.29272	0.999984	3133.44	3435.4	3502.5	3480.72	3590.38	3528.44	Chr4	627362	631726	-	[57..1232/2009]	http://ghost.zool.kyoto-u.ac.jp/jbrowse/?data=data%2Fht&loc=Chr4%3A627362..631726&tracks=DNA%2Cky21gene%2CKH2013&highlight=	[RMDN3 (HGNC:25550, regulator of microtubule dynamics 3)]
KY21.Chr5.990.	KH.L70.2.	RBM7	860.21	0.0566517	0.0614321	0.922184	0.356433	0.999984	845.08	829.924	825.425	947.325	823.58	889.926	Chr5	6699792	6701303	-	[62..763/1361]	http://ghost.zool.kyoto-u.ac.jp/jbrowse/?data=data%2Fht&loc=Chr5%3A6699792..6701303&tracks=DNA%2Cky21gene%2CKH2013&highlight=	[RBM7 (HGNC:9904, RNA binding motif protein 7)]
KY21.Chr5.691.	KH.C5.122.	KH2013:KH.C5.122_GAL10	3919.37	0.0566469	0.0466939	1.21315	0.225071	0.999984	3906.88	3719.09	3855.69	4040.7	3990.87	4002.99	Chr5	4502237	4505524	-	[157..444/810]	http://ghost.zool.kyoto-u.ac.jp/jbrowse/?data=data%2Fht&loc=Chr5%3A4502237..4505524&tracks=DNA%2Cky21gene%2CKH2013&highlight=	[GALE (HGNC:4116, UDP-galactose-4-epimerase)]
KY21.Chr12.54.	KH.C12.367.	NMT/1/2	5341.63	0.0566322	0.0489479	1.15699	0.247276	0.999984	5234.49	4978.43	5425.58	5387.24	5499.15	5524.91	Chr12	228339	234779	-	[76..1467/1614]	http://ghost.zool.kyoto-u.ac.jp/jbrowse/?data=data%2Fht&loc=Chr12%3A228339..234779&tracks=DNA%2Cky21gene%2CKH2013&highlight=	[NMT1 (HGNC:7857, N-myristoyltransferase 1)]
KY21.Chr4.617.	KH.C4.277.	CEP120	1734.4	0.0566275	0.0577177	0.98111	0.326538	0.999984	1652.18	1670.97	1735.77	1753.31	1686.99	1907.14	Chr4	3892002	3895256	-	[56..2950/3219]	http://ghost.zool.kyoto-u.ac.jp/jbrowse/?data=data%2Fht&loc=Chr4%3A3892002..3895256&tracks=DNA%2Cky21gene%2CKH2013&highlight=	[CEP120 (HGNC:26690, centrosomal protein 120)]
KY21.Chr2.675.	KH.C2.596.	STARD10	1674.44	0.056584	0.0577298	0.980153	0.327011	0.999984	1629.74	1559.72	1693.71	1658.36	1679.46	1825.63	Chr2	3774083	3781642	+	[39..893/1659]	http://ghost.zool.kyoto-u.ac.jp/jbrowse/?data=data%2Fht&loc=Chr2%3A3774083..3781642&tracks=DNA%2Cky21gene%2CKH2013&highlight=	[STARD10 (HGNC:10666, StAR related lipid transfer domain containing 10)]
KY21.Chr1.954.	KH.L119.17.	PRPF4B	5500.53	0.0565833	0.0514747	1.09924	0.271662	0.999984	5613.44	5147.53	5331.93	5877.08	5552.98	5480.25	Chr1	7094183	7103299	-	[5..2719/3707]	http://ghost.zool.kyoto-u.ac.jp/jbrowse/?data=data%2Fht&loc=Chr1%3A7094183..7103299&tracks=DNA%2Cky21gene%2CKH2013&highlight=	[PRPF4B (HGNC:17346, pre-mRNA processing factor 4B)]
KY21.Chr3.556.	KH.S1870.1.	TIMM17A	539.42	0.0565208	0.0636798	0.887579	0.374767	0.999984	503.25	576.275	477.794	536.242	552.283	590.679	Chr3	3851700	3852933	-	[37..531/1152]	http://ghost.zool.kyoto-u.ac.jp/jbrowse/?data=data%2Fht&loc=Chr3%3A3851700..3852933&tracks=DNA%2Cky21gene%2CKH2013&highlight=	[TIMM17B (HGNC:17310, translocase of inner mitochondrial membrane 17B)]
KY21.Chr3.1435.	KH.C3.601.	KH2013:KH.C3.601_GSR	1087.9	0.0564992	0.0612955	0.921751	0.356659	0.999984	1009.09	1042.41	1111.15	1185.77	1037.82	1141.16	Chr3	9363002	9368866	-	[1..2604/2871]	http://ghost.zool.kyoto-u.ac.jp/jbrowse/?data=data%2Fht&loc=Chr3%3A9363002..9368866&tracks=DNA%2Cky21gene%2CKH2013&highlight=	[CEP95 (HGNC:25141, centrosomal protein 95)]
KY21.Chr13.324.	KH.C13.186.	KH2013:KH.C13.186	75.7178	0.0564731	0.050674	1.11444	0.265091	0.999984	65.6038	70.0875	69.05	85.2377	85.0495	79.2783	Chr13	2954430	2960510	-	[200..391/615]	http://ghost.zool.kyoto-u.ac.jp/jbrowse/?data=data%2Fht&loc=Chr13%3A2954430..2960510&tracks=DNA%2Cky21gene%2CKH2013&highlight=	[MXRA5 (HGNC:7539, matrix remodeling associated 5)]
KY21.Chr12.857.	KH.C12.578.	NBN	690.608	0.0564267	0.0636551	0.886444	0.375378	0.999984	744.085	626.337	617.481	791.955	709.463	654.325	Chr12	6211229	6217624	-	[125..2512/2901]	http://ghost.zool.kyoto-u.ac.jp/jbrowse/?data=data%2Fht&loc=Chr12%3A6211229..6217624&tracks=DNA%2Cky21gene%2CKH2013&highlight=	[NBN (HGNC:7652, nibrin)]
KY21.Chr14.377.	KH.C14.531.	CCT2	7730.22	0.0564025	0.057513	0.980691	0.326745	0.999984	7130.09	7206.77	8217.74	7530.05	7990.34	8306.35	Chr14	2795825	2802023	+	[30..1667/1799]	http://ghost.zool.kyoto-u.ac.jp/jbrowse/?data=data%2Fht&loc=Chr14%3A2795825..2802023&tracks=DNA%2Cky21gene%2CKH2013&highlight=	[CCT2 (HGNC:1615, chaperonin containing TCP1 subunit 2)]
KY21.Chr5.332.	KH.C5.584.	KH2013:KH.C5.584_FUT3/4/5/6/7/9	854.981	0.0564022	0.0636246	0.886484	0.375357	0.999984	787.245	738.7	932.571	803.824	884.945	982.604	Chr5	2348597	2353343	+	[28..1587/1722]	http://ghost.zool.kyoto-u.ac.jp/jbrowse/?data=data%2Fht&loc=Chr5%3A2348597..2353343&tracks=DNA%2Cky21gene%2CKH2013&highlight=	[FUT3 (HGNC:4014, fucosyltransferase 3 (Lewis blood group))]
KY21.Chr11.102.	KH.L97.1.	CDK11B	4466.15	0.0563631	0.0534075	1.05534	0.29127	0.999984	4342.8	4094	4620	4634.12	4471.02	4634.99	Chr11	383801	394826	+	[52..2403/2515]	http://ghost.zool.kyoto-u.ac.jp/jbrowse/?data=data%2Fht&loc=Chr11%3A383801..394826&tracks=DNA%2Cky21gene%2CKH2013&highlight=	[CDK11B (HGNC:1729, cyclin dependent kinase 11B)]
KY21.Chr8.852.	KH.C8.225.	MED16	1841.56	0.056231	0.0551972	1.01873	0.308332	0.999984	1735.91	1795.57	1849.27	1807.25	1947.53	1913.84	Chr8	5147653	5156464	-	[24..2513/2979]	http://ghost.zool.kyoto-u.ac.jp/jbrowse/?data=data%2Fht&loc=Chr8%3A5147653..5156464&tracks=DNA%2Cky21gene%2CKH2013&highlight=	[MED16 (HGNC:17556, mediator complex subunit 16)]
KY21.Chr6.177.	KH.L153.33.	KH2013:KH.L153.33	2174.71	0.0561371	0.0628905	0.892617	0.372062	0.999984	1949.12	1824.5	2447.7	2111.52	2011.04	2704.39	Chr6	1314987	1321911	-	[384..1751/2315]	http://ghost.zool.kyoto-u.ac.jp/jbrowse/?data=data%2Fht&loc=Chr6%3A1314987..1321911&tracks=DNA%2Cky21gene%2CKH2013&highlight=	[NCKAP5L (HGNC:29321, NCK associated protein 5 like)]
KY21.Chr7.720.	KH.C7.307.	F1NWX6_CHICK	279.9	0.0561289	0.0613445	0.914978	0.360203	0.999984	282.269	270.337	242.865	320.45	311.13	252.351	Chr7	5359872	5376589	+	[2..2185/2561]	http://ghost.zool.kyoto-u.ac.jp/jbrowse/?data=data%2Fht&loc=Chr7%3A5359872..5376589&tracks=DNA%2Cky21gene%2CKH2013&highlight=	[LPA (HGNC:6667, lipoprotein(a))]
KY21.Chr5.935.	KH.L170.56.	KH2013:KH.L170.56_C2ORF89	835.937	0.056083	0.0630566	0.889408	0.373784	0.999984	763.075	710.887	919.079	845.903	776.211	1000.47	Chr5	6310521	6320479	+	[35..1600/1809]	http://ghost.zool.kyoto-u.ac.jp/jbrowse/?data=data%2Fht&loc=Chr5%3A6310521..6320479&tracks=DNA%2Cky21gene%2CKH2013&highlight=	[TRABD2B (HGNC:44200, TraB domain containing 2B)]
KY21.Chr3.603.	No equivalent		157.894	0.0560823	0.0550967	1.01789	0.308731	0.999984	151.925	153.525	131.75	185.581	189.477	135.108	Chr3	4176657	4177002	+	[1..216/219]	http://ghost.zool.kyoto-u.ac.jp/jbrowse/?data=data%2Fht&loc=Chr3%3A4176657..4177002&tracks=DNA%2Cky21gene%2CKH2013&highlight=	[MRPL46 (HGNC:1192, mitochondrial ribosomal protein L46)]
KY21.Chr3.357.	KH.L13.35.	KH2013:KH.L13.35	544.138	0.0560704	0.0633353	0.885294	0.375998	0.999984	534.325	485.05	541.288	549.19	499.531	655.441	Chr3	2222848	2224858	+	[38..289/1071]	http://ghost.zool.kyoto-u.ac.jp/jbrowse/?data=data%2Fht&loc=Chr3%3A2222848..2224858&tracks=DNA%2Cky21gene%2CKH2013&highlight=	[SZT2 (HGNC:29040, SZT2 subunit of KICSTOR complex)]
KY21.Chr7.545.	KH.C7.499.	CEP104	1415.73	0.056063	0.061362	0.913644	0.360904	0.999984	1350.92	1276.04	1488.15	1409.12	1411.39	1558.77	Chr7	3888068	3900203	+	[20..2824/3563]	http://ghost.zool.kyoto-u.ac.jp/jbrowse/?data=data%2Fht&loc=Chr7%3A3888068..3900203&tracks=DNA%2Cky21gene%2CKH2013&highlight=	[CEP104 (HGNC:24866, centrosomal protein 104)]
KY21.Chr7.938.	KH.C7.562.	APTX	571.777	0.0560488	0.0626056	0.895268	0.370644	0.999984	555.906	569.6	534.145	563.216	610.418	597.379	Chr7	7079417	7082750	-	[77..1222/1631]	http://ghost.zool.kyoto-u.ac.jp/jbrowse/?data=data%2Fht&loc=Chr7%3A7079417..7082750&tracks=DNA%2Cky21gene%2CKH2013&highlight=	[APTX (HGNC:15984, aprataxin)]
KY21.Chr8.884.	KH.C8.526.	KCTD9	1623.35	0.0560405	0.0569322	0.984336	0.32495	0.999984	1658.22	1554.16	1527.04	1731.73	1664.39	1604.55	Chr8	5351564	5356886	+	[46..1251/1722]	http://ghost.zool.kyoto-u.ac.jp/jbrowse/?data=data%2Fht&loc=Chr8%3A5351564..5356886&tracks=DNA%2Cky21gene%2CKH2013&highlight=	[KCTD9 (HGNC:22401, potassium channel tetramerization domain containing 9)]
KY21.Chr9.199.	KH.C9.572.	TMEFF1	22160	0.0558696	0.0625813	0.892752	0.37199	0.999984	22771.4	22253.3	19285.6	26018	20490.5	22141	Chr9	1432175	1438054	+	[47..820/1024]	http://ghost.zool.kyoto-u.ac.jp/jbrowse/?data=data%2Fht&loc=Chr9%3A1432175..1438054&tracks=DNA%2Cky21gene%2CKH2013&highlight=	[AGRN (HGNC:329, agrin)]
KY21.Chr7.1070.	KH.C7.674.	KH2013:KH.C7.674	946.211	0.0558695	0.0635991	0.878463	0.379693	0.999984	854.575	857.737	1020.67	950.562	915.089	1078.63	Chr7	8008010	8010207	+	[2..1780/2197]	http://ghost.zool.kyoto-u.ac.jp/jbrowse/?data=data%2Fht&loc=Chr7%3A8008010..8010207&tracks=DNA%2Cky21gene%2CKH2013&highlight=	[PDZK1 (HGNC:8821, PDZ domain containing 1)]
KY21.Chr14.313.	KH.C14.256.	KH2013:KH.C14.256_TECTA	728.755	0.0558259	0.0615865	0.906463	0.364691	0.999984	632.731	826.587	615.1	745.56	888.175	664.374	Chr14	2384790	2390459	+	[56..1435/1767]	http://ghost.zool.kyoto-u.ac.jp/jbrowse/?data=data%2Fht&loc=Chr14%3A2384790..2390459&tracks=DNA%2Cky21gene%2CKH2013&highlight=	[TECTA (HGNC:11720, tectorin alpha)]
KY21.Chr13.171.	KH.C11.83.	FCF2	1505.62	0.0558163	0.0591479	0.943673	0.345337	0.999984	1367.32	1548.6	1474.65	1490.04	1536.27	1616.83	Chr13	1457540	1463980	-	[2..922/1132]	http://ghost.zool.kyoto-u.ac.jp/jbrowse/?data=data%2Fht&loc=Chr13%3A1457540..1463980&tracks=DNA%2Cky21gene%2CKH2013&highlight=	[DNTTIP2 (HGNC:24013, deoxynucleotidyltransferase terminal interacting protein 2)]
KY21.Chr8.861.	KH.C8.114.	GRPEL1	2796.12	0.0557774	0.0478961	1.16455	0.244201	0.999984	2742.41	2698.92	2750.89	2827.95	2900.29	2856.25	Chr8	5208102	5209595	+	[130..783/1013]	http://ghost.zool.kyoto-u.ac.jp/jbrowse/?data=data%2Fht&loc=Chr8%3A5208102..5209595&tracks=DNA%2Cky21gene%2CKH2013&highlight=	[GRPEL1 (HGNC:19696, GrpE like 1, mitochondrial)]
KY21.Chr12.202.	KH.C12.418.	EIF1AX	8548.26	0.0557364	0.0530892	1.04986	0.293781	0.999984	8156.45	8981.21	7872.49	8747.11	8663.2	8869.12	Chr12	1342699	1345559	+	[55..630/921]	http://ghost.zool.kyoto-u.ac.jp/jbrowse/?data=data%2Fht&loc=Chr12%3A1342699..1345559&tracks=DNA%2Cky21gene%2CKH2013&highlight=	[EIF1AX (HGNC:3250, eukaryotic translation initiation factor 1A X-linked)]
KY21.Chr10.139.	No equivalent		251.798	0.05572	0.0629256	0.88549	0.375892	0.999984	245.151	249.2	226.992	254.634	271.297	263.517	Chr10	1006358	1011971	-	[40..1737/1971]	http://ghost.zool.kyoto-u.ac.jp/jbrowse/?data=data%2Fht&loc=Chr10%3A1006358..1011971&tracks=DNA%2Cky21gene%2CKH2013&highlight=	[SCN2B (HGNC:10589, sodium voltage-gated channel beta subunit 2)]
KY21.Chr14.386.	No equivalent		817.574	0.0557115	0.0625111	0.891226	0.372808	0.999984	708.693	747.599	878.601	754.192	790.206	1026.15	Chr14	2866945	2870785	-	[45..818/915]	http://ghost.zool.kyoto-u.ac.jp/jbrowse/?data=data%2Fht&loc=Chr14%3A2866945..2870785&tracks=DNA%2Cky21gene%2CKH2013&highlight=	[TMED6 (HGNC:28331, transmembrane p24 trafficking protein 6)]
KY21.Chr8.1294.	KH.L129.6.	TERT	483.354	0.0557041	0.0588542	0.946476	0.343906	0.999984	522.24	458.35	379.378	579.4	557.666	403.091	Chr8	7808627	7818575	-	[1..2625/3383]	http://ghost.zool.kyoto-u.ac.jp/jbrowse/?data=data%2Fht&loc=Chr8%3A7808627..7818575&tracks=DNA%2Cky21gene%2CKH2013&highlight=	[TERT (HGNC:11730, telomerase reverse transcriptase)]
KY21.Chr12.690.	KH.C12.11.	KH2013:KH.C12.11	3661.22	0.0556991	0.0629529	0.884774	0.376278	0.999984	3264.65	3615.62	3735.05	3666.3	3358.92	4326.81	Chr12	4998783	4999943	-	[170..574/1081]	http://ghost.zool.kyoto-u.ac.jp/jbrowse/?data=data%2Fht&loc=Chr12%3A4998783..4999943&tracks=DNA%2Cky21gene%2CKH2013&highlight=	[A1CF (HGNC:24086, APOBEC1 complementation factor)]
KY21.UAContig18.4.	KH.L10.6.	CG12428	203.9	0.0556961	0.0594818	0.936355	0.34909	0.999984	169.189	191.35	214.293	200.686	236.847	211.037	UAContig18	14704	22004	+	[211..2013/2364]	http://ghost.zool.kyoto-u.ac.jp/jbrowse/?data=data%2Fht&loc=UAContig18%3A14704..22004&tracks=DNA%2Cky21gene%2CKH2013&highlight=	[CROT (HGNC:2366, carnitine O-octanoyltransferase)]
KY21.Chr9.622.	KH.C9.43.	TPRN	6356.6	0.0556903	0.0505943	1.10072	0.271018	0.999984	6536.21	5963	6111.32	6713.28	6441.15	6374.64	Chr9	4448156	4457079	+	[79..2193/2845]	http://ghost.zool.kyoto-u.ac.jp/jbrowse/?data=data%2Fht&loc=Chr9%3A4448156..4457079&tracks=DNA%2Cky21gene%2CKH2013&highlight=	[PPP1R18 (HGNC:29413, protein phosphatase 1 regulatory subunit 18)]
KY21.Chr9.485.	KH.L22.5.	KH2013:KH.L22.5_GIN1	1531.5	0.0556718	0.0540449	1.0301	0.302962	0.999984	1472.63	1515.22	1491.32	1610.88	1551.35	1547.6	Chr9	3271664	3278871	-	[40..1140/1767]	http://ghost.zool.kyoto-u.ac.jp/jbrowse/?data=data%2Fht&loc=Chr9%3A3271664..3278871&tracks=DNA%2Cky21gene%2CKH2013&highlight=	[GIN1 (HGNC:25959, gypsy retrotransposon integrase 1)]
KY21.Chr2.1490.	KH.L9.26.	KH2013:KH.L9.26	1826.89	0.0556625	0.0630643	0.882631	0.377436	0.999984	1770.44	1954.66	1572.28	1985.28	1965.83	1712.86	Chr2	9396202	9396949	-	[6..575/747]	http://ghost.zool.kyoto-u.ac.jp/jbrowse/?data=data%2Fht&loc=Chr2%3A9396202..9396949&tracks=DNA%2Cky21gene%2CKH2013&highlight=	[COQ10A (HGNC:26515, coenzyme Q10A)]
KY21.Chr4.683.	KH.C4.324.	4922501L14RIK	570.433	0.0556329	0.0632504	0.879567	0.379094	0.999984	586.118	531.775	534.145	612.848	606.112	551.598	Chr4	4249289	4261045	-	[1..2412/3270]	http://ghost.zool.kyoto-u.ac.jp/jbrowse/?data=data%2Fht&loc=Chr4%3A4249289..4261045&tracks=DNA%2Cky21gene%2CKH2013&highlight=	[ERICH3 (HGNC:25346, glutamate rich 3)]
KY21.Chr11.81.	KH.L95.4.	JOSD1	1369.86	0.0556307	0.0576102	0.96564	0.334224	0.999984	1310.35	1391.74	1297.66	1423.15	1343.57	1452.69	Chr11	275083	277158	-	[3..689/1065]	http://ghost.zool.kyoto-u.ac.jp/jbrowse/?data=data%2Fht&loc=Chr11%3A275083..277158&tracks=DNA%2Cky21gene%2CKH2013&highlight=	[JOSD1 (HGNC:28953, Josephin domain containing 1)]
KY21.Chr14.671.	KH.C14.318.	TRAP1	6260.64	0.0556223	0.0500168	1.11207	0.266107	0.999984	6191.79	5779.43	6360.53	6300.03	6527.28	6404.79	Chr14	4921120	4926490	-	[3..2174/2708]	http://ghost.zool.kyoto-u.ac.jp/jbrowse/?data=data%2Fht&loc=Chr14%3A4921120..4926490&tracks=DNA%2Cky21gene%2CKH2013&highlight=	[TRAP1 (HGNC:16264, TNF receptor associated protein 1)]
KY21.Chr5.774.	KH.S621.5.	SDAD1	2167.32	0.0556112	0.0593905	0.936364	0.349086	0.999984	2075.15	1994.71	2246.11	2128.78	2159.61	2399.56	Chr5	5246398	5254713	+	[48..2153/2456]	http://ghost.zool.kyoto-u.ac.jp/jbrowse/?data=data%2Fht&loc=Chr5%3A5246398..5254713&tracks=DNA%2Cky21gene%2CKH2013&highlight=	[SDAD1 (HGNC:25537, SDA1 domain containing 1)]
KY21.Chr14.809.	KH.S725.5.	KH2013:KH.S725.5	793.442	0.0555885	0.0630558	0.881577	0.378006	0.999984	794.151	740.925	764.312	731.533	867.72	862.012	Chr14	5748938	5750019	-	[19..468/765]	http://ghost.zool.kyoto-u.ac.jp/jbrowse/?data=data%2Fht&loc=Chr14%3A5748938..5750019&tracks=DNA%2Cky21gene%2CKH2013&highlight=	[FPR2 (HGNC:3827, formyl peptide receptor 2)]
KY21.Chr8.620.	KH.C8.563.	IDI1/2	794.028	0.055577	0.0626769	0.886722	0.375229	0.999984	678.481	705.325	885.744	735.849	807.432	951.339	Chr8	3704700	3706556	+	[5..790/1018]	http://ghost.zool.kyoto-u.ac.jp/jbrowse/?data=data%2Fht&loc=Chr8%3A3704700..3706556&tracks=DNA%2Cky21gene%2CKH2013&highlight=	[IDI1 (HGNC:5387, isopentenyl-diphosphate delta isomerase 1)]
KY21.Chr1.347.	KH.C1.880.	TAF1C	1144.51	0.0555695	0.0631619	0.879793	0.378971	0.999984	1097.14	999.024	1218.3	1170.67	1104.57	1277.39	Chr1	2608081	2615572	-	[12..2981/3841]	http://ghost.zool.kyoto-u.ac.jp/jbrowse/?data=data%2Fht&loc=Chr1%3A2608081..2615572&tracks=DNA%2Cky21gene%2CKH2013&highlight=	[TAF1C (HGNC:11534, TATA-box binding protein associated factor, RNA polymerase I subunit C)]
KY21.Chr2.1388.	KH.L108.50.	RAD1/17	839.259	0.0555601	0.062307	0.891714	0.372546	0.999984	834.722	855.512	748.438	896.614	819.274	880.994	Chr2	8513231	8516483	+	[35..928/1372]	http://ghost.zool.kyoto-u.ac.jp/jbrowse/?data=data%2Fht&loc=Chr2%3A8513231..8516483&tracks=DNA%2Cky21gene%2CKH2013&highlight=	[RAD1 (HGNC:9806, RAD1 checkpoint DNA exonuclease)]
KY21.Chr9.495.	KH.L22.37.	KH2013:KH.L22.37_EHHADH	1034.36	0.0555257	0.0597438	0.929398	0.352683	0.999984	971.108	1043.52	1000.83	1102.69	1081.96	1006.05	Chr9	3345029	3350317	-	[238..1674/1827]	http://ghost.zool.kyoto-u.ac.jp/jbrowse/?data=data%2Fht&loc=Chr9%3A3345029..3350317&tracks=DNA%2Cky21gene%2CKH2013&highlight=	[EHHADH (HGNC:3247, enoyl-CoA hydratase and 3-hydroxyacyl CoA dehydrogenase)]
KY21.Chr8.301.	KH.C8.509.	AP1AR	2082.34	0.0554452	0.0581147	0.954065	0.340051	0.999984	2107.09	2074.81	1896.1	2231.28	2169.3	2015.45	Chr8	1828171	1833155	-	[81..998/1582]	http://ghost.zool.kyoto-u.ac.jp/jbrowse/?data=data%2Fht&loc=Chr8%3A1828171..1833155&tracks=DNA%2Cky21gene%2CKH2013&highlight=	[AP1AR (HGNC:28808, adaptor related protein complex 1 associated regulatory protein)]
KY21.Chr6.706.	KH.S2820.2.	UCHL1/3/4	1810.74	0.0553953	0.0569742	0.972286	0.330908	0.999984	1665.13	1877.9	1746.88	1843.94	1831.26	1899.33	Chr6	4853068	4853839	+	[1..717/761]	http://ghost.zool.kyoto-u.ac.jp/jbrowse/?data=data%2Fht&loc=Chr6%3A4853068..4853839&tracks=DNA%2Cky21gene%2CKH2013&highlight=	[UCHL3 (HGNC:12515, ubiquitin C-terminal hydrolase L3)]
KY21.Chr11.1224.	KH.C11.340.	CNIH	2749.32	0.0553821	0.0521705	1.06156	0.288436	0.999984	2679.4	2786.81	2582.63	2766.45	2900.29	2780.32	Chr11	8242811	8245686	+	[2..463/909]	http://ghost.zool.kyoto-u.ac.jp/jbrowse/?data=data%2Fht&loc=Chr11%3A8242811..8245686&tracks=DNA%2Cky21gene%2CKH2013&highlight=	[CNIH1 (HGNC:19431, cornichon family AMPA receptor auxiliary protein 1)]
KY21.Chr3.478.	KH.S404.7.	PLA2G15	2570.19	0.0553404	0.050336	1.09942	0.271585	0.999984	2438.56	2518.7	2569.93	2667.18	2642.99	2583.8	Chr3	3222693	3227514	-	[2..1321/2015]	http://ghost.zool.kyoto-u.ac.jp/jbrowse/?data=data%2Fht&loc=Chr3%3A3222693..3227514&tracks=DNA%2Cky21gene%2CKH2013&highlight=	[PLA2G15 (HGNC:17163, phospholipase A2 group XV)]
KY21.Chr11.1227.	KH.C11.423.	KH2013:KH.C11.423	522.189	0.0553204	0.0613672	0.901465	0.367341	0.999984	485.123	561.812	438.904	593.427	606.112	447.755	Chr11	8254737	8259865	-	[1..1629/2151]	http://ghost.zool.kyoto-u.ac.jp/jbrowse/?data=data%2Fht&loc=Chr11%3A8254737..8259865&tracks=DNA%2Cky21gene%2CKH2013&highlight=	{Deltex}
KY21.Chr12.812.	KH.C12.643.	ERAP1/2	3532.88	0.0552984	0.0576627	0.958999	0.337559	0.999984	3453.69	3156.16	3700.92	3509.85	3743.25	3633.4	Chr12	5946201	5957597	-	[42..3080/4125]	http://ghost.zool.kyoto-u.ac.jp/jbrowse/?data=data%2Fht&loc=Chr12%3A5946201..5957597&tracks=DNA%2Cky21gene%2CKH2013&highlight=	[ERAP2 (HGNC:29499, endoplasmic reticulum aminopeptidase 2)]
KY21.Chr13.388.	KH.C13.89.	PMPCA	3000.18	0.0552568	0.0590997	0.934976	0.349801	0.999984	2883.98	2672.22	3190.58	3133.29	2978.88	3142.1	Chr13	3530091	3538829	+	[50..1636/2070]	http://ghost.zool.kyoto-u.ac.jp/jbrowse/?data=data%2Fht&loc=Chr13%3A3530091..3538829&tracks=DNA%2Cky21gene%2CKH2013&highlight=	[PMPCA (HGNC:18667, peptidase, mitochondrial processing subunit alpha)]
KY21.Chr10.980.	No equivalent		237.944	0.0552201	0.0606848	0.909949	0.362849	0.999984	219.255	201.362	253.183	227.66	262.684	263.517	Chr10	6864047	6871068	+	[1..4230/4233]	http://ghost.zool.kyoto-u.ac.jp/jbrowse/?data=data%2Fht&loc=Chr10%3A6864047..6871068&tracks=DNA%2Cky21gene%2CKH2013&highlight=	[EPB41L1 (HGNC:3378, erythrocyte membrane protein band 4.1 like 1)]
KY21.Chr1.464.	KH.C1.486.	SFRP5	3637.63	0.0551642	0.0545629	1.01102	0.312007	0.999984	3415.71	3613.4	3608.85	3479.64	3835.84	3872.35	Chr1	3370480	3371992	+	[4..486/1046]	http://ghost.zool.kyoto-u.ac.jp/jbrowse/?data=data%2Fht&loc=Chr1%3A3370480..3371992&tracks=DNA%2Cky21gene%2CKH2013&highlight=	Frzb/Sfrp4.a (frizzled related protein/secreted frizzled related protein 4.a)
KY21.Chr14.338.	KH.C14.302.	KH2013:KH.C14.302_Y19D10A.12	157.117	0.0551575	0.0455818	1.21008	0.226249	0.999984	142.429	163.537	106.353	240.608	164.716	125.059	Chr14	2559356	2565620	-	[3..1358/1873]	http://ghost.zool.kyoto-u.ac.jp/jbrowse/?data=data%2Fht&loc=Chr14%3A2559356..2565620&tracks=DNA%2Cky21gene%2CKH2013&highlight=	[SLC16A14 (HGNC:26417, solute carrier family 16 member 14)]
KY21.Chr9.621.	KH.C9.104.	KH2013:KH.C9.104_CG30280	103.872	0.055157	0.0475031	1.16113	0.24559	0.999984	88.9104	77.8749	108.734	90.6325	113.04	144.041	Chr9	4444079	4447191	-	[2..1069/1509]	http://ghost.zool.kyoto-u.ac.jp/jbrowse/?data=data%2Fht&loc=Chr9%3A4444079..4447191&tracks=DNA%2Cky21gene%2CKH2013&highlight=	[TNR (HGNC:11953, tenascin R)]
KY21.Chr5.657.	KH.C5.391.	KH2013:KH.C5.391	773.838	0.0551392	0.0614165	0.897792	0.369297	0.999984	814.868	727.575	658.752	1005.59	742.837	693.406	Chr5	4348776	4353720	-	[36..1631/2161]	http://ghost.zool.kyoto-u.ac.jp/jbrowse/?data=data%2Fht&loc=Chr5%3A4348776..4353720&tracks=DNA%2Cky21gene%2CKH2013&highlight=	[TMCO3 (HGNC:20329, transmembrane and coiled-coil domains 3)]
KY21.Chr8.278.	KH.C8.425.	RPIA	845.233	0.0551353	0.0631955	0.872456	0.38296	0.999984	800.193	831.037	818.282	802.745	835.423	983.72	Chr8	1683877	1686639	-	[1..801/1433]	http://ghost.zool.kyoto-u.ac.jp/jbrowse/?data=data%2Fht&loc=Chr8%3A1683877..1686639&tracks=DNA%2Cky21gene%2CKH2013&highlight=	[RPIA (HGNC:10297, ribose 5-phosphate isomerase A)]
KY21.Chr10.1167.	KH.L130.3.	CCDC89	1162.47	0.0550897	0.0619068	0.889881	0.37353	0.999984	1104.04	1240.44	1037.34	1244.04	1181	1167.96	Chr10	8247102	8249529	+	[54..1088/1169]	http://ghost.zool.kyoto-u.ac.jp/jbrowse/?data=data%2Fht&loc=Chr10%3A8247102..8249529&tracks=DNA%2Cky21gene%2CKH2013&highlight=	[CCDC89 (HGNC:26762, coiled-coil domain containing 89)]
KY21.Chr4.906.	No equivalent		161.948	0.0550841	0.0556252	0.990273	0.322041	0.999984	150.198	163.537	136.513	161.844	208.856	150.74	Chr4	5616597	5619560	+	[34..1401/1679]	http://ghost.zool.kyoto-u.ac.jp/jbrowse/?data=data%2Fht&loc=Chr4%3A5616597..5619560&tracks=DNA%2Cky21gene%2CKH2013&highlight=	[ERN1 (HGNC:3449, endoplasmic reticulum to nucleus signaling 1)]
KY21.Chr7.367.	KH.C7.548.	KH2013:KH.C7.548_TMPRSS6/7	284.874	0.0550787	0.0620919	0.887052	0.375051	0.999984	285.722	268.112	258.739	287.003	270.22	339.445	Chr7	2729469	2734394	+	[165..1412/1817]	http://ghost.zool.kyoto-u.ac.jp/jbrowse/?data=data%2Fht&loc=Chr7%3A2729469..2734394&tracks=DNA%2Cky21gene%2CKH2013&highlight=	[PRSS12 (HGNC:9477, serine protease 12)]
KY21.Chr3.474.	KH.S404.10.	CLPTM1L	1085.58	0.0550742	0.0588478	0.935876	0.349337	0.999984	1083.33	1015.71	1066.7	1067.09	1126.1	1154.56	Chr3	3185883	3191951	+	[18..1607/1816]	http://ghost.zool.kyoto-u.ac.jp/jbrowse/?data=data%2Fht&loc=Chr3%3A3185883..3191951&tracks=DNA%2Cky21gene%2CKH2013&highlight=	[CLPTM1L (HGNC:24308, CLPTM1 like)]
KY21.Chr6.295.	KH.L149.9.	C1ORF131	573.459	0.0550734	0.0636839	0.864793	0.387152	0.999984	539.505	596.3	520.653	617.164	532.905	634.226	Chr6	2188567	2189977	-	[2..682/1082]	http://ghost.zool.kyoto-u.ac.jp/jbrowse/?data=data%2Fht&loc=Chr6%3A2188567..2189977&tracks=DNA%2Cky21gene%2CKH2013&highlight=	[C1orf131 (HGNC:25332, chromosome 1 open reading frame 131)]
KY21.Chr7.1163.	KH.C7.704.	KH2013:KH.C7.704_ACP1	639.182	0.0550682	0.0623173	0.883674	0.376872	0.999984	603.382	605.2	647.641	629.032	664.247	685.59	Chr7	8663865	8666035	+	[3..518/545]	http://ghost.zool.kyoto-u.ac.jp/jbrowse/?data=data%2Fht&loc=Chr7%3A8663865..8666035&tracks=DNA%2Cky21gene%2CKH2013&highlight=	[ACP1 (HGNC:122, acid phosphatase 1)]
KY21.Chr2.1501.	No equivalent		692.805	0.0549885	0.0610422	0.900828	0.36768	0.999984	677.618	667.5	671.451	690.533	710.54	739.186	Chr2	9452619	9454552	+	[3..1406/1761]	http://ghost.zool.kyoto-u.ac.jp/jbrowse/?data=data%2Fht&loc=Chr2%3A9452619..9454552&tracks=DNA%2Cky21gene%2CKH2013&highlight=	[METTL25 (HGNC:26228, methyltransferase like 25)]
KY21.Chr2.238.	KH.C2.71.	SNX4/5/6	1426.5	0.0549719	0.0627425	0.876151	0.380948	0.999984	1391.49	1231.54	1515.13	1453.36	1393.09	1574.4	Chr2	1416108	1419288	-	[48..1202/1730]	http://ghost.zool.kyoto-u.ac.jp/jbrowse/?data=data%2Fht&loc=Chr2%3A1416108..1419288&tracks=DNA%2Cky21gene%2CKH2013&highlight=	[SNX5 (HGNC:14969, sorting nexin 5)]
KY21.Chr4.536.	KH.C4.226.	KH2013:KH.C4.226	479.475	0.054969	0.0633589	0.867582	0.385623	0.999984	448.868	522.875	407.157	509.268	467.234	521.45	Chr4	3484304	3484923	+	[23..322/560]	http://ghost.zool.kyoto-u.ac.jp/jbrowse/?data=data%2Fht&loc=Chr4%3A3484304..3484923&tracks=DNA%2Cky21gene%2CKH2013&highlight=	[PLXNC1 (HGNC:9106, plexin C1)]
KY21.Chr4.788.	KH.C4.757.	CG1578	617.374	0.0549557	0.0636743	0.863075	0.388096	0.999984	645.679	604.087	530.97	681.901	662.094	579.513	Chr4	4936784	4943950	+	[74..2044/2405]	http://ghost.zool.kyoto-u.ac.jp/jbrowse/?data=data%2Fht&loc=Chr4%3A4936784..4943950&tracks=DNA%2Cky21gene%2CKH2013&highlight=	[DPH6 (HGNC:30543, diphthamine biosynthesis 6)]
KY21.Chr6.281.	KH.C6.215.	KH2013:KH.C6.215_YPL279C	966.251	0.0548957	0.0602254	0.911505	0.362029	0.999984	980.604	924.487	910.348	949.483	1041.05	991.537	Chr6	2053732	2062951	-	[12..1274/1571]	http://ghost.zool.kyoto-u.ac.jp/jbrowse/?data=data%2Fht&loc=Chr6%3A2053732..2062951&tracks=DNA%2Cky21gene%2CKH2013&highlight=	[ZAN (HGNC:12857, zonadhesin)]
KY21.Chr10.687.	KH.C10.516.	KH2013:KH.C10.516	2041.35	0.0548955	0.0592812	0.926018	0.354436	0.999984	1834.32	2408.56	1515.92	2065.13	2637.61	1786.55	Chr10	4948925	4949554	-	[132..467/487]	http://ghost.zool.kyoto-u.ac.jp/jbrowse/?data=data%2Fht&loc=Chr10%3A4948925..4949554&tracks=DNA%2Cky21gene%2CKH2013&highlight=	[GAA (HGNC:4065, alpha glucosidase)]
KY21.Chr3.948.	KH.C3.274.	KH2013:KH.C3.274	2970.47	0.0548805	0.0561291	0.977755	0.328196	0.999984	2923.68	2680.01	3074.71	2997.34	3027.33	3119.77	Chr3	6411580	6423297	-	[98..4324/5391]	http://ghost.zool.kyoto-u.ac.jp/jbrowse/?data=data%2Fht&loc=Chr3%3A6411580..6423297&tracks=DNA%2Cky21gene%2CKH2013&highlight=	[KNL1 (HGNC:24054, kinetochore scaffold 1)]
KY21.Chr1.1052.	KH.C1.117.	FBXO25/32	617.127	0.0548787	0.0577479	0.950315	0.341952	0.999984	612.877	657.487	460.333	824.324	603.959	543.782	Chr1	7720504	7726563	-	[5..1156/2114]	http://ghost.zool.kyoto-u.ac.jp/jbrowse/?data=data%2Fht&loc=Chr1%3A7720504..7726563&tracks=DNA%2Cky21gene%2CKH2013&highlight=	[FBXO32 (HGNC:16731, F-box protein 32)]
KY21.Chr10.840.	KH.C10.148.	KH2013:KH.C10.148	528.593	0.0547917	0.0626012	0.875249	0.381439	0.999984	507.566	503.962	523.034	527.61	554.436	554.948	Chr10	5910359	5921310	+	[118..2178/2793]	http://ghost.zool.kyoto-u.ac.jp/jbrowse/?data=data%2Fht&loc=Chr10%3A5910359..5921310&tracks=DNA%2Cky21gene%2CKH2013&highlight=	Fli1/Erg.c (ETS transcription factor Fli1/Erg.c)
KY21.Chr10.155.	KH.C10.145.	KH2013:KH.C10.145	960.207	0.0547864	0.0586804	0.933641	0.350489	0.999984	934.854	1037.96	730.183	1097.3	1196.08	764.868	Chr10	1136025	1142376	+	[45..1508/2187]	http://ghost.zool.kyoto-u.ac.jp/jbrowse/?data=data%2Fht&loc=Chr10%3A1136025..1142376&tracks=DNA%2Cky21gene%2CKH2013&highlight=	[HMCN1 (HGNC:19194, hemicentin 1)]
KY21.Chr7.1143.	KH.C7.250.	KH2013:KH.C7.250_CUZD1	599.56	0.0546713	0.0608314	0.898735	0.368794	0.999984	565.401	611.875	525.415	627.953	767.598	499.118	Chr7	8519940	8524199	-	[71..1369/1610]	http://ghost.zool.kyoto-u.ac.jp/jbrowse/?data=data%2Fht&loc=Chr7%3A8519940..8524199&tracks=DNA%2Cky21gene%2CKH2013&highlight=	[CUZD1 (HGNC:17937, CUB and zona pellucida like domains 1)]
KY21.Chr1.742.	KH.C1.767.	TGS1	1174.55	0.0546668	0.061768	0.885034	0.376138	0.999984	1125.62	1040.19	1248.45	1178.22	1216.53	1238.3	Chr1	5308271	5316912	-	[1..2448/2759]	http://ghost.zool.kyoto-u.ac.jp/jbrowse/?data=data%2Fht&loc=Chr1%3A5308271..5316912&tracks=DNA%2Cky21gene%2CKH2013&highlight=	[TGS1 (HGNC:17843, trimethylguanosine synthase 1)]
KY21.Chr11.681.	KH.L154.2.	KH2013:KH.L154.2_PTGR1	4940.52	0.0546466	0.0530103	1.03087	0.302603	0.999984	4888.34	4601.3	4968.42	4998.81	4848.9	5337.33	Chr11	4831737	4836860	-	[120..1100/1639]	http://ghost.zool.kyoto-u.ac.jp/jbrowse/?data=data%2Fht&loc=Chr11%3A4831737..4836860&tracks=DNA%2Cky21gene%2CKH2013&highlight=	[PTGR1 (HGNC:18429, prostaglandin reductase 1)]
KY21.Chr1.695.	KH.S432.5.	TSC1	1895.98	0.0546111	0.063064	0.865964	0.38651	0.999984	1802.38	1625.36	2069.12	2027.36	1818.34	2033.32	Chr1	4940459	4952305	+	[1..2955/3420]	http://ghost.zool.kyoto-u.ac.jp/jbrowse/?data=data%2Fht&loc=Chr1%3A4940459..4952305&tracks=DNA%2Cky21gene%2CKH2013&highlight=	[TSC1 (HGNC:12362, TSC complex subunit 1)]
KY21.Chr8.942.	KH.C8.473.	FAM50A	2526.46	0.0545985	0.055735	0.979608	0.32728	0.999984	2379.86	2626.61	2381.83	2553.89	2527.8	2688.76	Chr8	5691440	5694985	-	[24..998/1470]	http://ghost.zool.kyoto-u.ac.jp/jbrowse/?data=data%2Fht&loc=Chr8%3A5691440..5694985&tracks=DNA%2Cky21gene%2CKH2013&highlight=	[FAM50A (HGNC:18786, family with sequence similarity 50 member A)]
KY21.UAContig17.9.	No equivalent		66.2606	0.0545943	0.0410116	1.33119	0.183126	0.999984	69.9198	34.4875	61.9069	78.7639	73.2071	79.2783	UAContig17	7238	8655	+	[1..918/921]	http://ghost.zool.kyoto-u.ac.jp/jbrowse/?data=data%2Fht&loc=UAContig17%3A7238..8655&tracks=DNA%2Cky21gene%2CKH2013&highlight=	[RPS6KL1 (HGNC:20222, ribosomal protein S6 kinase like 1)]
KY21.Chr6.678.	KH.S545.2.	KH2013:KH.S545.2_DNTTIP1	632.137	0.0545601	0.0620351	0.879503	0.379129	0.999984	631.868	617.437	588.909	659.243	627.644	667.724	Chr6	4708612	4712471	+	[2..1297/1466]	http://ghost.zool.kyoto-u.ac.jp/jbrowse/?data=data%2Fht&loc=Chr6%3A4708612..4712471&tracks=DNA%2Cky21gene%2CKH2013&highlight=	[DNTTIP1 (HGNC:16160, deoxynucleotidyltransferase terminal interacting protein 1)]
KY21.Chr8.528.	KH.C8.146.	KH2013:KH.C8.146	936.598	0.0545357	0.0633839	0.860403	0.389567	0.999984	838.174	898.899	975.43	881.509	959.229	1066.35	Chr8	3162307	3163743	-	[3..461/897]	http://ghost.zool.kyoto-u.ac.jp/jbrowse/?data=data%2Fht&loc=Chr8%3A3162307..3163743&tracks=DNA%2Cky21gene%2CKH2013&highlight=	[TMEM267 (HGNC:26139, transmembrane protein 267)]
KY21.Chr10.86.	KH.C10.482.	BTBD9	1936.55	0.0545338	0.052296	1.04279	0.297045	0.999984	1927.54	1872.34	1869.9	2011.18	2009.97	1928.36	Chr10	579560	582941	+	[51..1934/3375]	http://ghost.zool.kyoto-u.ac.jp/jbrowse/?data=data%2Fht&loc=Chr10%3A579560..582941&tracks=DNA%2Cky21gene%2CKH2013&highlight=	[BTBD9 (HGNC:21228, BTB domain containing 9)]
KY21.Chr13.220.	KH.L121.2.	GNAL	5125.25	0.0545049	0.0514952	1.05845	0.289852	0.999984	5000.56	4727.01	5279.54	5286.89	5181.56	5275.91	Chr13	1937710	1952297	-	[183..1373/2101]	http://ghost.zool.kyoto-u.ac.jp/jbrowse/?data=data%2Fht&loc=Chr13%3A1937710..1952297&tracks=DNA%2Cky21gene%2CKH2013&highlight=	[GNAL (HGNC:4388, G protein subunit alpha L)]
KY21.Chr1.165.	KH.C1.487.	TIMELESS	932.687	0.0544998	0.0617044	0.883239	0.377107	0.999984	908.957	944.512	861.14	993.72	1001.22	886.577	Chr1	1290843	1306169	-	[69..3296/3720]	http://ghost.zool.kyoto-u.ac.jp/jbrowse/?data=data%2Fht&loc=Chr1%3A1290843..1306169&tracks=DNA%2Cky21gene%2CKH2013&highlight=	[TIMELESS (HGNC:11813, timeless circadian regulator)]
KY21.Chr14.507.	KH.C14.268.	EIF2B4	2486.79	0.0544764	0.0614048	0.887168	0.374988	0.999984	2436.83	2605.47	2197.69	2640.21	2697.9	2342.62	Chr14	3726036	3731887	+	[56..1525/2054]	http://ghost.zool.kyoto-u.ac.jp/jbrowse/?data=data%2Fht&loc=Chr14%3A3726036..3731887&tracks=DNA%2Cky21gene%2CKH2013&highlight=	[EIF2B4 (HGNC:3260, eukaryotic translation initiation factor 2B subunit delta)]
KY21.Chr11.1025.	KH.C11.674.	OIT3	32.7016	0.054476	0.0335937	1.62161	0.104886	0.999984	21.5802	33.375	19.0483	31.2898	47.3693	43.5472	Chr11	7070175	7079420	-	[72..2288/2410]	http://ghost.zool.kyoto-u.ac.jp/jbrowse/?data=data%2Fht&loc=Chr11%3A7070175..7079420&tracks=DNA%2Cky21gene%2CKH2013&highlight=	[CUZD1 (HGNC:17937, CUB and zona pellucida like domains 1)]
KY21.Chr1.768.	KH.C1.434.	KH2013:KH.C1.434_C47F8.3/5/6	2434.94	0.0544491	0.062109	0.87667	0.380666	0.999984	2405.76	2399.66	2273.89	2508.58	2211.29	2810.47	Chr1	5500580	5503439	-	[1..1227/1313]	http://ghost.zool.kyoto-u.ac.jp/jbrowse/?data=data%2Fht&loc=Chr1%3A5500580..5503439&tracks=DNA%2Cky21gene%2CKH2013&highlight=	[B3GALT5 (HGNC:920, beta-1,3-galactosyltransferase 5)]
KY21.Chr8.476.	KH.C8.370.	KH2013:KH.C8.370_GTSF1	2426.81	0.054419	0.0533934	1.01921	0.308104	0.999984	2293.54	2361.84	2446.91	2577.63	2394.3	2486.66	Chr8	2852450	2857209	-	[19..909/1721]	http://ghost.zool.kyoto-u.ac.jp/jbrowse/?data=data%2Fht&loc=Chr8%3A2852450..2857209&tracks=DNA%2Cky21gene%2CKH2013&highlight=	[GTSF1 (HGNC:26565, gametocyte specific factor 1)]
KY21.Chr1.536.	KH.C1.400.	KH2013:KH.C1.400	3214.61	0.0543657	0.0512796	1.06018	0.289062	0.999984	3212.86	3080.51	3121.53	3137.61	3368.61	3366.53	Chr1	3814388	3817200	+	[27..1904/2388]	http://ghost.zool.kyoto-u.ac.jp/jbrowse/?data=data%2Fht&loc=Chr1%3A3814388..3817200&tracks=DNA%2Cky21gene%2CKH2013&highlight=	[PIGZ (HGNC:30596, phosphatidylinositol glycan anchor biosynthesis class Z)]
KY21.Chr12.463.	KH.C12.289.	KH2013:KH.C12.289	288.631	0.0543113	0.0626586	0.866781	0.386062	0.999984	285.722	258.1	281.756	292.398	278.833	334.979	Chr12	3294019	3295713	-	[177..1382/1694]	http://ghost.zool.kyoto-u.ac.jp/jbrowse/?data=data%2Fht&loc=Chr12%3A3294019..3295713&tracks=DNA%2Cky21gene%2CKH2013&highlight=	[MEI4 (HGNC:43638, meiotic double-stranded break formation protein 4)]
KY21.Chr10.330.	KH.C10.97.	KH2013:KH.C10.97_PNPO	321.308	0.0542983	0.063595	0.853814	0.393208	0.999984	317.66	298.15	309.534	348.503	339.121	314.88	Chr10	2308937	2310037	+	[2..838/1055]	http://ghost.zool.kyoto-u.ac.jp/jbrowse/?data=data%2Fht&loc=Chr10%3A2308937..2310037&tracks=DNA%2Cky21gene%2CKH2013&highlight=	[PNPO (HGNC:30260, pyridoxamine 5'-phosphate oxidase)]
KY21.Chr7.849.	KH.C7.312.	DNAPOL-GAMMA35	432.575	0.0542807	0.0635672	0.85391	0.393155	0.999984	418.656	443.887	384.14	434.82	495.225	418.723	Chr7	6450111	6454607	-	[37..1170/1889]	http://ghost.zool.kyoto-u.ac.jp/jbrowse/?data=data%2Fht&loc=Chr7%3A6450111..6454607&tracks=DNA%2Cky21gene%2CKH2013&highlight=	[POLG2 (HGNC:9180, DNA polymerase gamma 2, accessory subunit)]
KY21.Chr9.790.	KH.C9.95.	ACAD11	1105.22	0.0542547	0.057171	0.94899	0.342626	0.999984	1047.93	1102.49	1079.4	1130.75	1153.01	1117.71	Chr9	5765512	5772462	+	[156..2378/2642]	http://ghost.zool.kyoto-u.ac.jp/jbrowse/?data=data%2Fht&loc=Chr9%3A5765512..5772462&tracks=DNA%2Cky21gene%2CKH2013&highlight=	[ACAD11 (HGNC:30211, acyl-CoA dehydrogenase family member 11)]
KY21.Chr1.1385.	KH.L18.69.	KH2013:KH.L18.69_ZGC:152830	766.297	0.0542416	0.0635573	0.853428	0.393422	0.999984	733.726	802.112	683.356	821.087	845.112	712.388	Chr1	9749220	9751308	-	[5..1552/2056]	http://ghost.zool.kyoto-u.ac.jp/jbrowse/?data=data%2Fht&loc=Chr1%3A9749220..9751308&tracks=DNA%2Cky21gene%2CKH2013&highlight=	[LAP3 (HGNC:18449, leucine aminopeptidase 3)]
KY21.Chr14.767.	KH.C14.124.	KH2013:KH.C14.124	1797.03	0.0541774	0.0613106	0.883654	0.376883	0.999984	1621.97	1953.55	1658.79	1870.91	1801.11	1875.88	Chr14	5558812	5559802	+	[66..353/437]	http://ghost.zool.kyoto-u.ac.jp/jbrowse/?data=data%2Fht&loc=Chr14%3A5558812..5559802&tracks=DNA%2Cky21gene%2CKH2013&highlight=	[SECTM1 (HGNC:10707, secreted and transmembrane 1)]
KY21.Chr4.980.	KH.L96.23.	KH2013:KH.L96.23	1952.93	0.0541622	0.0626557	0.864443	0.387344	0.999984	1773.03	1810.04	2088.17	1826.68	2190.83	2028.85	Chr4	6185815	6191859	+	[77..3676/4130]	http://ghost.zool.kyoto-u.ac.jp/jbrowse/?data=data%2Fht&loc=Chr4%3A6185815..6191859&tracks=DNA%2Cky21gene%2CKH2013&highlight=	[C4orf17 (HGNC:25274, chromosome 4 open reading frame 17)]
KY21.Chr2.8.	No equivalent		2580.99	0.0541005	0.0541206	0.99963	0.31749	0.999984	2570.63	2401.89	2578.66	2581.95	2766.8	2586.03	Chr2	52081	73451	+	[71..2122/2343]	http://ghost.zool.kyoto-u.ac.jp/jbrowse/?data=data%2Fht&loc=Chr2%3A52081..73451&tracks=DNA%2Cky21gene%2CKH2013&highlight=	[TYW1 (HGNC:25598, tRNA-yW synthesizing protein 1 homolog)]
KY21.Chr9.328.	KH.C9.483.	BCL10	488.893	0.054093	0.063146	0.856633	0.391648	0.999984	454.047	497.287	467.476	495.242	514.603	504.701	Chr9	2188269	2193401	+	[117..1424/2437]	http://ghost.zool.kyoto-u.ac.jp/jbrowse/?data=data%2Fht&loc=Chr9%3A2188269..2193401&tracks=DNA%2Cky21gene%2CKH2013&highlight=	[DCTN1 (HGNC:2711, dynactin subunit 1)]
KY21.Chr3.738.	KH.C3.151.	KH2013:KH.C3.151	1994.84	0.0540742	0.0628205	0.860774	0.389363	0.999984	1913.73	1735.5	2140.55	2028.44	1910.92	2239.89	Chr3	5095230	5097086	-	[2..889/1509]	http://ghost.zool.kyoto-u.ac.jp/jbrowse/?data=data%2Fht&loc=Chr3%3A5095230..5097086&tracks=DNA%2Cky21gene%2CKH2013&highlight=	[NEURL2 (HGNC:16156, neuralized E3 ubiquitin protein ligase 2)]
KY21.Chr6.426.	KH.C6.218.	KH2013:KH.C6.218	35.2458	0.0540072	0.0364883	1.48013	0.138839	0.999984	22.4434	25.5875	35.7155	39.9214	40.9099	46.897	Chr6	2960285	2963420	-	[2..649/909]	http://ghost.zool.kyoto-u.ac.jp/jbrowse/?data=data%2Fht&loc=Chr6%3A2960285..2963420&tracks=DNA%2Cky21gene%2CKH2013&highlight=	[VIT (HGNC:12697, vitrin)]
KY21.Chr5.747.	KH.C5.178.	WDPCP	947.464	0.0539866	0.0609266	0.886092	0.375568	0.999984	936.58	900.012	923.047	1047.67	918.319	959.155	Chr5	5066027	5073387	-	[40..1911/2215]	http://ghost.zool.kyoto-u.ac.jp/jbrowse/?data=data%2Fht&loc=Chr5%3A5066027..5073387&tracks=DNA%2Cky21gene%2CKH2013&highlight=	[WDPCP (HGNC:28027, WD repeat containing planar cell polarity effector)]
KY21.Chr1.719.	KH.C1.276.	C12ORF66	689.661	0.0539692	0.063509	0.849788	0.395443	0.999984	630.141	597.412	756.375	697.007	664.247	792.783	Chr1	5118654	5122199	-	[115..1458/1783]	http://ghost.zool.kyoto-u.ac.jp/jbrowse/?data=data%2Fht&loc=Chr1%3A5118654..5122199&tracks=DNA%2Cky21gene%2CKH2013&highlight=	[KICS2 (HGNC:26517, KICSTOR subunit 2)]
KY21.Chr4.757.	KH.C4.87.	TTC37	1272.58	0.053967	0.0621763	0.867968	0.385412	0.999984	1256.83	1099.15	1342.11	1333.59	1264.98	1338.8	Chr4	4744457	4757109	-	[3..4709/5095]	http://ghost.zool.kyoto-u.ac.jp/jbrowse/?data=data%2Fht&loc=Chr4%3A4744457..4757109&tracks=DNA%2Cky21gene%2CKH2013&highlight=	[TTC37 (HGNC:23639, tetratricopeptide repeat domain 37)]
KY21.Chr5.992.	KH.L70.7.	FARSA	2219.64	0.0539615	0.0588228	0.917357	0.358956	0.999984	2124.35	2090.39	2262.77	2152.52	2213.44	2474.38	Chr5	6705012	6707683	-	[15..1511/1656]	http://ghost.zool.kyoto-u.ac.jp/jbrowse/?data=data%2Fht&loc=Chr5%3A6705012..6707683&tracks=DNA%2Cky21gene%2CKH2013&highlight=	[FARSA (HGNC:3592, phenylalanyl-tRNA synthetase subunit alpha)]
KY21.Chr7.613.	KH.C7.49.	PRMT3	2680.54	0.053959	0.0575228	0.938045	0.348222	0.999984	2473.09	2514.25	2842.16	2697.39	2758.19	2798.19	Chr7	4618939	4621288	-	[5..1639/2055]	http://ghost.zool.kyoto-u.ac.jp/jbrowse/?data=data%2Fht&loc=Chr7%3A4618939..4621288&tracks=DNA%2Cky21gene%2CKH2013&highlight=	[PRMT3 (HGNC:30163, protein arginine methyltransferase 3)]
KY21.Chr3.1629.	KH.L71.12.	KH2013:KH.L71.12	488.093	0.0538889	0.0624734	0.86259	0.388363	0.999984	425.561	452.787	517.478	455.32	483.382	594.029	Chr3	10756431	10758483	+	[17..880/1176]	http://ghost.zool.kyoto-u.ac.jp/jbrowse/?data=data%2Fht&loc=Chr3%3A10756431..10758483&tracks=DNA%2Cky21gene%2CKH2013&highlight=	[RNASEH2B (HGNC:25671, ribonuclease H2 subunit B)]
KY21.Chr11.653.	KH.L116.26.	SDR42E1/2	1750.47	0.0538462	0.0537253	1.00225	0.316223	0.999984	1655.63	1701.01	1766.73	1802.94	1770.97	1805.53	Chr11	4514299	4529362	+	[1..1071/2079]	http://ghost.zool.kyoto-u.ac.jp/jbrowse/?data=data%2Fht&loc=Chr11%3A4514299..4529362&tracks=DNA%2Cky21gene%2CKH2013&highlight=	[SDR42E1 (HGNC:29834, short chain dehydrogenase/reductase family 42E, member 1)]
KY21.Chr12.917.	KH.S115.10.	RPF2	2544.89	0.0538313	0.0551037	0.976908	0.328615	0.999984	2407.49	2476.42	2560.4	2531.24	2522.42	2771.39	Chr12	6634513	6637293	+	[91..1005/1168]	http://ghost.zool.kyoto-u.ac.jp/jbrowse/?data=data%2Fht&loc=Chr12%3A6634513..6637293&tracks=DNA%2Cky21gene%2CKH2013&highlight=	[RPF2 (HGNC:20870, ribosome production factor 2 homolog)]
KY21.Chr3.1205.	KH.C3.181.	TPX2	8664.45	0.0538273	0.0478768	1.12429	0.260891	0.999984	8764.14	8203.57	8439.97	9164.67	8832.23	8582.15	Chr3	8159954	8167288	+	[49..2763/3547]	http://ghost.zool.kyoto-u.ac.jp/jbrowse/?data=data%2Fht&loc=Chr3%3A8159954..8167288&tracks=DNA%2Cky21gene%2CKH2013&highlight=	[TPX2 (HGNC:1249, TPX2 microtubule nucleation factor)]
KY21.Chr1.1813.	KH.C1.753.	DHX37	3460.15	0.0537978	0.0606526	0.886983	0.375088	0.999984	3228.4	3109.44	3743.78	3391.16	3540.86	3747.29	Chr1	12391820	12404499	+	[47..3580/3946]	http://ghost.zool.kyoto-u.ac.jp/jbrowse/?data=data%2Fht&loc=Chr1%3A12391820..12404499&tracks=DNA%2Cky21gene%2CKH2013&highlight=	[DHX37 (HGNC:17210, DEAH-box helicase 37)]
KY21.Chr4.280.	KH.C4.703.	TUBGCP3	1761.08	0.0537147	0.0548674	0.978991	0.327585	0.999984	1804.1	1662.07	1685.77	1796.46	1824.8	1793.25	Chr4	1965604	1974140	-	[1..2721/2886]	http://ghost.zool.kyoto-u.ac.jp/jbrowse/?data=data%2Fht&loc=Chr4%3A1965604..1974140&tracks=DNA%2Cky21gene%2CKH2013&highlight=	[TUBGCP3 (HGNC:18598, tubulin gamma complex associated protein 3)]
KY21.Chr2.1225.	KH.C2.1132.	CNR1	344.231	0.0536656	0.0491565	1.09173	0.274952	0.999984	340.104	373.8	214.293	490.926	367.112	279.149	Chr2	7467488	7470119	-	[28..1911/2119]	http://ghost.zool.kyoto-u.ac.jp/jbrowse/?data=data%2Fht&loc=Chr2%3A7467488..7470119&tracks=DNA%2Cky21gene%2CKH2013&highlight=	[CNR1 (HGNC:2159, cannabinoid receptor 1)]
KY21.Chr6.310.	KH.L149.41.	ALAD	788.319	0.0536297	0.0610893	0.87789	0.380004	0.999984	764.802	744.262	786.535	787.639	789.13	857.545	Chr6	2253405	2256837	-	[1..1038/1443]	http://ghost.zool.kyoto-u.ac.jp/jbrowse/?data=data%2Fht&loc=Chr6%3A2253405..2256837&tracks=DNA%2Cky21gene%2CKH2013&highlight=	[ALAD (HGNC:395, aminolevulinate dehydratase)]
KY21.Chr1.47.	KH.C1.139.	TSTD1	3191.71	0.0536132	0.0574706	0.932881	0.350882	0.999984	2958.21	3211.79	3157.25	3485.03	3028.41	3309.59	Chr1	330877	333005	+	[109..498/1119]	http://ghost.zool.kyoto-u.ac.jp/jbrowse/?data=data%2Fht&loc=Chr1%3A330877..333005&tracks=DNA%2Cky21gene%2CKH2013&highlight=	[TSTD1 (HGNC:35410, thiosulfate sulfurtransferase like domain containing 1)]
KY21.Chr12.571.	KH.C12.383.	ERAL1	660.135	0.0535567	0.063085	0.848961	0.395903	0.999984	624.962	621.887	668.277	712.112	621.184	712.388	Chr12	4165503	4167070	+	[104..1348/1567]	http://ghost.zool.kyoto-u.ac.jp/jbrowse/?data=data%2Fht&loc=Chr12%3A4165503..4167070&tracks=DNA%2Cky21gene%2CKH2013&highlight=	[ERAL1 (HGNC:3424, Era like 12S mitochondrial rRNA chaperone 1)]
KY21.Chr4.741.	KH.C4.148.	TBC1D25	2640.63	0.0535404	0.0555109	0.964503	0.334794	0.999984	2563.73	2413.01	2745.33	2677.97	2723.74	2720.03	Chr4	4650711	4656801	-	[81..1901/2449]	http://ghost.zool.kyoto-u.ac.jp/jbrowse/?data=data%2Fht&loc=Chr4%3A4650711..4656801&tracks=DNA%2Cky21gene%2CKH2013&highlight=	[TBC1D25 (HGNC:8092, TBC1 domain family member 25)]
KY21.Chr11.34.	KH.L164.15.	PQLC1	1570.09	0.0535292	0.0553098	0.967806	0.333141	0.999984	1583.99	1491.86	1516.72	1574.2	1592.26	1661.49	Chr11	109428	114235	-	[17..757/1203]	http://ghost.zool.kyoto-u.ac.jp/jbrowse/?data=data%2Fht&loc=Chr11%3A109428..114235&tracks=DNA%2Cky21gene%2CKH2013&highlight=	[SLC66A2 (HGNC:26188, solute carrier family 66 member 2)]
KY21.Chr7.768.	KH.C7.746.	KH2013:KH.C7.746_SPTY2D1	101.732	0.0535269	0.0509074	1.05146	0.293049	0.999984	93.2264	102.35	81.7488	106.817	131.342	94.9106	Chr7	5746310	5747837	+	[20..1123/1527]	http://ghost.zool.kyoto-u.ac.jp/jbrowse/?data=data%2Fht&loc=Chr7%3A5746310..5747837&tracks=DNA%2Cky21gene%2CKH2013&highlight=
KY21.Chr1.397.	KH.L24.24.	LAPTM4B	14282.8	0.0535166	0.0467517	1.1447	0.252334	0.999984	13681	13936.3	14283.8	14533.6	14039.6	15222.5	Chr1	2935786	2941492	+	[432..1163/1528]	http://ghost.zool.kyoto-u.ac.jp/jbrowse/?data=data%2Fht&loc=Chr1%3A2935786..2941492&tracks=DNA%2Cky21gene%2CKH2013&highlight=	[LAPTM4A (HGNC:6924, lysosomal protein transmembrane 4 alpha)]
KY21.Chr11.873.	KH.C11.277.	BX957278.2	545.348	0.053505	0.0588811	0.908696	0.36351	0.999984	553.316	567.375	418.268	712.112	528.599	492.419	Chr11	6203504	6216657	-	[28..2622/3824]	http://ghost.zool.kyoto-u.ac.jp/jbrowse/?data=data%2Fht&loc=Chr11%3A6203504..6216657&tracks=DNA%2Cky21gene%2CKH2013&highlight=	[SEMA3E (HGNC:10727, semaphorin 3E)]
KY21.Chr8.1165.	KH.C8.707.	EED	1725.6	0.0534706	0.0574242	0.931151	0.351776	0.999984	1697.07	1746.62	1600.85	1821.28	1815.11	1672.66	Chr8	6901670	6907611	-	[3..1304/1767]	http://ghost.zool.kyoto-u.ac.jp/jbrowse/?data=data%2Fht&loc=Chr8%3A6901670..6907611&tracks=DNA%2Cky21gene%2CKH2013&highlight=	[EED (HGNC:3188, embryonic ectoderm development)]
KY21.Chr11.385.	No equivalent		162.246	0.0534147	0.0598249	0.892849	0.371938	0.999984	151.925	150.187	157.148	176.949	178.712	158.557	Chr11	2298523	2299750	-	[9..1046/1227]	http://ghost.zool.kyoto-u.ac.jp/jbrowse/?data=data%2Fht&loc=Chr11%3A2298523..2299750&tracks=DNA%2Cky21gene%2CKH2013&highlight=	[DMC1 (HGNC:2927, DNA meiotic recombinase 1)]
KY21.Chr1.1249.	KH.C1.1060.	KH2013:KH.C1.1060_SLC19A2/3	246.112	0.053387	0.0580921	0.919006	0.358092	0.999984	198.538	240.3	253.183	247.081	227.157	310.414	Chr1	8945834	8950646	-	[3..1451/1948]	http://ghost.zool.kyoto-u.ac.jp/jbrowse/?data=data%2Fht&loc=Chr1%3A8945834..8950646&tracks=DNA%2Cky21gene%2CKH2013&highlight=	[SLC19A2 (HGNC:10938, solute carrier family 19 member 2)]
KY21.Chr2.682.	KH.C2.26.	LARS	5389.18	0.0533757	0.058091	0.918829	0.358185	0.999984	5579.77	4927.26	5235.1	5582.53	5896.4	5114.01	Chr2	3818170	3831837	+	[12..3599/3956]	http://ghost.zool.kyoto-u.ac.jp/jbrowse/?data=data%2Fht&loc=Chr2%3A3818170..3831837&tracks=DNA%2Cky21gene%2CKH2013&highlight=	[LARS1 (HGNC:6512, leucyl-tRNA synthetase 1)]
KY21.Chr11.969.	No equivalent		44.5861	0.0533621	0.0386683	1.37999	0.167588	0.999984	41.434	36.7125	31.7471	53.9479	64.5945	39.0808	Chr11	6844917	6845733	-	[1..813/816]	http://ghost.zool.kyoto-u.ac.jp/jbrowse/?data=data%2Fht&loc=Chr11%3A6844917..6845733&tracks=DNA%2Cky21gene%2CKH2013&highlight=	[ADGRL4 (HGNC:20822, adhesion G protein-coupled receptor L4)]
KY21.Chr4.298.	KH.C4.199.	TOMM40L	5147.18	0.0533441	0.0539487	0.988792	0.322765	0.999984	4856.4	4833.81	5376.37	5142.31	5208.47	5465.73	Chr4	2045427	2050000	+	[83..1129/1505]	http://ghost.zool.kyoto-u.ac.jp/jbrowse/?data=data%2Fht&loc=Chr4%3A2045427..2050000&tracks=DNA%2Cky21gene%2CKH2013&highlight=	[TOMM40 (HGNC:18001, translocase of outer mitochondrial membrane 40)]
KY21.Chr7.115.	KH.L141.77.	TMEM39B	1145.58	0.0533261	0.0636858	0.83733	0.402407	0.999984	1039.3	1072.45	1196.07	1156.64	1036.74	1372.3	Chr7	724340	728911	-	[66..995/1174]	http://ghost.zool.kyoto-u.ac.jp/jbrowse/?data=data%2Fht&loc=Chr7%3A724340..728911&tracks=DNA%2Cky21gene%2CKH2013&highlight=	[LCMT1 (HGNC:17557, leucine carboxyl methyltransferase 1)]
KY21.Chr11.1229.	KH.C11.601.	ANAPC11	867.303	0.0533033	0.0599181	0.889603	0.373679	0.999984	820.91	864.412	845.267	853.456	908.63	911.142	Chr11	8262045	8262997	+	[1..264/952]	http://ghost.zool.kyoto-u.ac.jp/jbrowse/?data=data%2Fht&loc=Chr11%3A8262045..8262997&tracks=DNA%2Cky21gene%2CKH2013&highlight=	[ANAPC11 (HGNC:14452, anaphase promoting complex subunit 11)]
KY21.Chr11.652.	KH.L116.79.	NPLOC4	1226.57	0.0532575	0.0582764	0.913878	0.360781	0.999984	1252.51	1183.7	1146.86	1236.49	1302.66	1237.19	Chr11	4509485	4512385	-	[372..1703/2055]	http://ghost.zool.kyoto-u.ac.jp/jbrowse/?data=data%2Fht&loc=Chr11%3A4509485..4512385&tracks=DNA%2Cky21gene%2CKH2013&highlight=	[NPLOC4 (HGNC:18261, NPL4 homolog, ubiquitin recognition factor)]
KY21.Chr2.1350.	KH.C2.1074.	HPS1	1220.83	0.0532156	0.063243	0.841446	0.400098	0.999984	1218.85	1021.27	1299.25	1250.51	1220.84	1314.23	Chr2	8247888	8261076	+	[84..2300/2475]	http://ghost.zool.kyoto-u.ac.jp/jbrowse/?data=data%2Fht&loc=Chr2%3A8247888..8261076&tracks=DNA%2Cky21gene%2CKH2013&highlight=	[HPS1 (HGNC:5163, HPS1 biogenesis of lysosomal organelles complex 3 subunit 1)]
KY21.Chr7.906.	KH.C7.438.	PGHM-1	727.208	0.0532112	0.0611531	0.870131	0.384229	0.999984	648.269	797.662	625.418	808.139	876.333	607.428	Chr7	6818865	6823110	-	[1..1218/1847]	http://ghost.zool.kyoto-u.ac.jp/jbrowse/?data=data%2Fht&loc=Chr7%3A6818865..6823110&tracks=DNA%2Cky21gene%2CKH2013&highlight=	[PAM (HGNC:8596, peptidylglycine alpha-amidating monooxygenase)]
KY21.Chr13.77.	KH.C13.106.	GMDS	17259.7	0.0531947	0.044919	1.18423	0.23632	0.999984	16505.4	16647.4	17507.7	17143.6	17936.8	17817.5	Chr13	484272	490711	+	[85..1212/2362]	http://ghost.zool.kyoto-u.ac.jp/jbrowse/?data=data%2Fht&loc=Chr13%3A484272..490711&tracks=DNA%2Cky21gene%2CKH2013&highlight=	[GMDS (HGNC:4369, GDP-mannose 4,6-dehydratase)]
KY21.Chr2.639.	KH.C2.12.	KH2013:KH.C2.12_GLIPR2	3885.76	0.0531505	0.0577312	0.920655	0.357231	0.999984	3619.43	3703.51	4031.09	3892.88	3777.7	4289.96	Chr2	3565062	3567024	+	[206..610/929]	http://ghost.zool.kyoto-u.ac.jp/jbrowse/?data=data%2Fht&loc=Chr2%3A3565062..3567024&tracks=DNA%2Cky21gene%2CKH2013&highlight=	[GLIPR2 (HGNC:18007, GLI pathogenesis related 2)]
KY21.Chr2.999.	KH.C2.565.	SPCS3	6445.02	0.0531465	0.0567596	0.936344	0.349096	0.999984	6045.04	6534.82	6266.08	6361.54	6251.67	7210.97	Chr2	5903617	5905988	-	[7..561/860]	http://ghost.zool.kyoto-u.ac.jp/jbrowse/?data=data%2Fht&loc=Chr2%3A5903617..5905988&tracks=DNA%2Cky21gene%2CKH2013&highlight=	[SPCS3 (HGNC:26212, signal peptidase complex subunit 3)]
KY21.Chr11.931.	KH.C11.117.	ESF1	3697.53	0.0531222	0.0530994	1.00043	0.317103	0.999984	3533.97	3450.97	3842.19	3723.48	3834.76	3799.77	Chr11	6557280	6561402	-	[2..1966/2113]	http://ghost.zool.kyoto-u.ac.jp/jbrowse/?data=data%2Fht&loc=Chr11%3A6557280..6561402&tracks=DNA%2Cky21gene%2CKH2013&highlight=	[ESF1 (HGNC:15898, ESF1 nucleolar pre-rRNA processing protein homolog)]
KY21.Chr5.538.	KH.C5.211.	ACOT11/12	1891.78	0.0531147	0.0636195	0.83488	0.403785	0.999984	1746.27	1593.1	2134.2	1875.23	1922.76	2079.1	Chr5	3640070	3652047	-	[115..1944/2658]	http://ghost.zool.kyoto-u.ac.jp/jbrowse/?data=data%2Fht&loc=Chr5%3A3640070..3652047&tracks=DNA%2Cky21gene%2CKH2013&highlight=	[ACOT11 (HGNC:18156, acyl-CoA thioesterase 11)]
KY21.Chr9.215.	KH.C9.263.	GMPR/2	3192.78	0.0530468	0.0567144	0.935333	0.349617	0.999984	3183.51	2876.92	3273.13	3189.4	3212.5	3421.25	Chr9	1509192	1510735	-	[46..1095/1543]	http://ghost.zool.kyoto-u.ac.jp/jbrowse/?data=data%2Fht&loc=Chr9%3A1509192..1510735&tracks=DNA%2Cky21gene%2CKH2013&highlight=	[GMPR (HGNC:4376, guanosine monophosphate reductase)]
KY21.Chr9.703.	KH.C9.226.	CDK14/15	1808.87	0.0530341	0.0620601	0.85456	0.392795	0.999984	1653.04	1743.29	1866.73	1719.86	1797.88	2072.4	Chr9	5219670	5227496	+	[131..1477/2030]	http://ghost.zool.kyoto-u.ac.jp/jbrowse/?data=data%2Fht&loc=Chr9%3A5219670..5227496&tracks=DNA%2Cky21gene%2CKH2013&highlight=	[CDK14 (HGNC:8883, cyclin dependent kinase 14)]
KY21.Chr7.329.	KH.L10.29.	SPOP	1386.2	0.0530273	0.0615881	0.861	0.389238	0.999984	1322.43	1230.42	1481.8	1383.22	1424.31	1475.02	Chr7	2468989	2472468	+	[75..1244/1911]	http://ghost.zool.kyoto-u.ac.jp/jbrowse/?data=data%2Fht&loc=Chr7%3A2468989..2472468&tracks=DNA%2Cky21gene%2CKH2013&highlight=	[SPOP (HGNC:11254, speckle type BTB/POZ protein)]
KY21.Chr1.889.	KH.S389.1.	NCL	35561.3	0.0530269	0.0408186	1.29909	0.193914	0.999984	35146.4	34381.8	34936.9	35860.2	37412.1	35630.6	Chr1	6490658	6499051	+	[88..1665/2030]	http://ghost.zool.kyoto-u.ac.jp/jbrowse/?data=data%2Fht&loc=Chr1%3A6490658..6499051&tracks=DNA%2Cky21gene%2CKH2013&highlight=	[NCL (HGNC:7667, nucleolin)]
KY21.Chr4.152.	KH.C4.51.	KH2013:KH.C4.51_PTPRE	280.908	0.0530193	0.0625669	0.847402	0.396771	0.999984	279.679	280.35	245.246	297.792	313.283	269.099	Chr4	1258579	1267234	-	[17..3229/3962]	http://ghost.zool.kyoto-u.ac.jp/jbrowse/?data=data%2Fht&loc=Chr4%3A1258579..1267234&tracks=DNA%2Cky21gene%2CKH2013&highlight=	[PTPRE (HGNC:9669, protein tyrosine phosphatase receptor type E)]
KY21.Chr9.973.	KH.C9.373.	UBFD1	1114.05	0.0529947	0.0591014	0.896674	0.369893	0.999984	1106.63	1045.75	1099.24	1112.41	1111.03	1209.27	Chr9	6936378	6938882	+	[176..1015/1642]	http://ghost.zool.kyoto-u.ac.jp/jbrowse/?data=data%2Fht&loc=Chr9%3A6936378..6938882&tracks=DNA%2Cky21gene%2CKH2013&highlight=	[UBFD1 (HGNC:30565, ubiquitin family domain containing 1)]
KY21.Chr1.177.	KH.C1.359.	SYD-9	772.506	0.0529845	0.0634911	0.834519	0.403989	0.999984	719.915	715.337	802.408	797.35	722.382	877.644	Chr1	1347219	1353640	-	[53..1954/2220]	http://ghost.zool.kyoto-u.ac.jp/jbrowse/?data=data%2Fht&loc=Chr1%3A1347219..1353640&tracks=DNA%2Cky21gene%2CKH2013&highlight=	[ZFX (HGNC:12869, zinc finger protein X-linked)]
KY21.Chr10.975.	KH.L147.35.	UCKL1	1812.56	0.0529735	0.0636703	0.831997	0.40541	0.999984	1711.74	1560.84	1968.32	1739.28	1759.12	2136.05	Chr10	6848335	6855698	+	[2..1519/2313]	http://ghost.zool.kyoto-u.ac.jp/jbrowse/?data=data%2Fht&loc=Chr10%3A6848335..6855698&tracks=DNA%2Cky21gene%2CKH2013&highlight=	[UCKL1 (HGNC:15938, uridine-cytidine kinase 1 like 1)]
KY21.Chr1.787.	KH.S842.1.	KH2013:KH.S842.1	1731.39	0.0529269	0.0562047	0.941682	0.346356	0.999984	1732.46	1583.09	1746.88	1750.07	1788.19	1787.67	Chr1	5655808	5670962	+	[47..1828/2316]	http://ghost.zool.kyoto-u.ac.jp/jbrowse/?data=data%2Fht&loc=Chr1%3A5655808..5670962&tracks=DNA%2Cky21gene%2CKH2013&highlight=	[GRB10 (HGNC:4564, growth factor receptor bound protein 10)]
KY21.Chr1.1049.	KH.C1.887.	CNTD1	93.707	0.0529151	0.0507726	1.0422	0.29732	0.999984	77.6887	87.8874	89.6856	119.764	100.122	87.0944	Chr1	7702449	7703762	-	[1..1014/1311]	http://ghost.zool.kyoto-u.ac.jp/jbrowse/?data=data%2Fht&loc=Chr1%3A7702449..7703762&tracks=DNA%2Cky21gene%2CKH2013&highlight=	[CNTD1 (HGNC:26847, cyclin N-terminal domain containing 1)]
KY21.Chr13.394.	KH.S1026.1.	WDR47	637.396	0.0527914	0.0624963	0.844713	0.398271	0.999984	654.311	486.162	683.356	694.849	620.108	685.59	Chr13	3562065	3570220	+	[2..2074/2183]	http://ghost.zool.kyoto-u.ac.jp/jbrowse/?data=data%2Fht&loc=Chr13%3A3562065..3570220&tracks=DNA%2Cky21gene%2CKH2013&highlight=	[WDR47 (HGNC:29141, WD repeat domain 47)]
KY21.Chr4.643.	KH.C4.777.	KH2013:KH.C4.777_KRTAP9-1/2/3/4/6/7/8/9	274.293	0.0527885	0.0598808	0.88156	0.378015	0.999984	267.594	264.775	245.246	322.608	313.283	232.252	Chr4	3996364	4003612	-	[2..2692/2861]	http://ghost.zool.kyoto-u.ac.jp/jbrowse/?data=data%2Fht&loc=Chr4%3A3996364..4003612&tracks=DNA%2Cky21gene%2CKH2013&highlight=	[SVEP1 (HGNC:15985, sushi, von Willebrand factor type A, EGF and pentraxin domain containing 1)]
KY21.Chr4.500.	KH.C4.300.	TAF1A	930.413	0.0527853	0.0629445	0.8386	0.401694	0.999984	866.66	848.837	985.748	949.483	900.017	1031.73	Chr4	3310831	3313672	-	[121..1563/1821]	http://ghost.zool.kyoto-u.ac.jp/jbrowse/?data=data%2Fht&loc=Chr4%3A3310831..3313672&tracks=DNA%2Cky21gene%2CKH2013&highlight=	[TAF1A (HGNC:11532, TATA-box binding protein associated factor, RNA polymerase I subunit A)]
KY21.Chr14.523.	KH.C14.384.	TRPV5/6	1245.8	0.0527582	0.0605968	0.870643	0.383949	0.999984	1307.76	1151.44	1173.06	1314.17	1311.27	1217.09	Chr14	3825146	3837479	+	[75..2339/3300]	http://ghost.zool.kyoto-u.ac.jp/jbrowse/?data=data%2Fht&loc=Chr14%3A3825146..3837479&tracks=DNA%2Cky21gene%2CKH2013&highlight=	[TRPV6 (HGNC:14006, transient receptor potential cation channel subfamily V member 6)]
[truncated: 17,679 more rows]

## Sheet: Islet CRISPR (Foxc>Cas9)
KY21 ID	KH ID	uniqueID	Base mean	log2(FC)	StdErr	Wald-Stats	P-value	P-adj	CTRL1	CTRL2	CTRL3	CRISPR1	CRISPR2	CRISPR3	chrom	start	stop	strand	ORF	Link	Human homolog
[truncated: 18,788 more rows]
