# Supplementary material for: Specification of distinct cell types in a sensory-adhesive organ important for metamorphosis in tunicate larvae
Source: PLoS Biol. 2024 Mar 13;22(3):e3002555. doi: 10.1371/journal.pbio.3002555 (PMC10962819; doi:10.1371/journal.pbio.3002555)
Supplement: S3 Data — (XLSX) [file pbio.3002555.s013.xlsx]

## Sheet: Islet CRISPR (Fig. 7B, S8C)
Control, rep.1 (um)	Islet CRISPR, rep.1 (um)		Control, rep.2 (um)	Islet CRISPR, rep.2 (um)
31.6737	30.0331		35.1128	23.2541
31.2104	22.6722		15.5895	15.4441
25.4422	22.3759		31.2284	31.4843
22.3188	24.5839		31.2619	18.3626
25.1019	22.549		30.0867	23.979
29.5802	21.8046		30.3779	16.6373
30.023	21.8206		25.2364	17.9765
27.7284	16.1334		28.8463	22.0573
24.0701	25.4993		36.1459	21.2108
34.3076	19.3681		23.9103	16.7123
26.8778	18.9132		28.5853	26.6988
22.2358	17.1757		30.0751	13.9984
29.7766	19.5158		30.2122	31.8784
26.8634	27.4836		27.1884	22.8114
18.515	24.102		25.6621	25.5615
28.0511	22.5692		34.8652	18.0868
40.5966	14.6232		23.2668	20.5041
23.6588	24.3105		29.5598	12.402
26.6782	29.3676		32.9176	16.5946
19.9322	23.7972		29.5412	17.7086
28.5417	22.3827		27.8039	20.382
26.7177	21.454		29.2783	31.8753
30.0642	21.9399		35.5026	18.851
30.8646	19.151		30.3811	21.2617
33.8192	22.581		27.3338	15.0243
23.5092	24.8784		26.8399	24.1539
27.3993	25.4456		28.8037	15.6957
25.6185	20.4779		28.3141	15.0342
32.086	20.0818		33.3982	26.1857
33.4677	18.4441		15.8008	23.5555
28.6961	17.3299		33.7317	28.1354
27.9576	24.1375		34.1569	17.9198
32.4519	23.4653		30.1499	18.5596
18.5346	20.544		28.7436	19.1938
25.7296	31.8312		30.6465	19.4655
26.5623	21.5729		42.5855	21.3263
31.6421	28.4136		23.3204	18.3634
25.9018	14.5641		15.5151	21.2141
32.5632	16.1285		19.4083	19.3831
26.4368	17.3511		25.0415	19.8809
21.8785	17.39		22.6993	27.1296
25.0741	20.1503		30.6178	24.5697
33.5423	22.2696		17.7034	16.8057
31.757	15.5503		36.3597	18.0999
32.7349	17.2149		23.6582	18.9612
37.1246	15.2014		25.4573	18.734
22.5853	22.9946		24.5364	18.6019
25.1389	17.9448		40.8692	27.1326
30.0152	22.7606		32.861	17.2381
22.8521	27.8316		30.5743	21.7751
43.5042	27.9977		28.0517	21.4909
33.3359	17.7048		21.6712	18.8831
33.6402	17.3815		25.1692	22.9868
23.4529	26.9135		17.6404	19.1413
30.2857	17.3428		21.4001	21.5285
32.5149	25.572		30.534	17.8486
23.1454	24.4849		23.5019	23.1736
25.373	28.2465		30.7401	12.6671
31.0896	14.9051		20.5595	20.7596
25.1906	17.0028		27.9826	12.1136
21.0906	21.5605		27.7591	23.1747
30.665	20.1107		25.2176	15.391
29.1852	23.2514		26.6359
25.955	20.584		23.5122
22.6503	12.3299		19.8419
25.5884	20.9411		20.741
31.3472	17.623		20.1653
24.1853	16.7279		21.9111
26.6574	22.5004		34.7272
19.5993	24.8317		42.7936
29.0522	18.4339
21.7812	15.6538
25.9444	22.0575
30.6964	19.1578
25.3662	22.8048
24.3263	17.3587
24.1364	22.2722
33.5902	27.675
22.9017	26.5489
27.5383	17.4842
21.8609	24.2158
27.1528	23.5874
35.3175	24.7379
31.4209	19.3939
19.0476	22.9721
29.9223	23.6509
28.676	15.2672
26.073	14.1733
30.7744	23.8528
32.1295	20.5825
37.4745	20.7907
18.7095	27.6159
28.5398	27.2425
23.6033	32.0871
24.9905	18.8222
25.7257	21.7833
32.634	22.5622
20.4544	23.8927
26.9987	22.5017
27.7596	15.876
23.8086	19.3392
22.7412	13.1623
29.7353	15.4682
25.8053	21.3335
33.2126	18.3557
26.546	27.0085
30.7757	18.4333
26.3564	17.0395
36.4255	18.698
34.1768	19.0783
22.0125	18.7095
26.6927	24.4502
23.1593	19.6937
29.6164	17.5035

## Sheet: Villin CRISPR (Fig. 7I & S8E,F)
Fig. S8E,F			Fig. S8E,F & 7I
Control, rep.1 (um)	Villin CRISPR, rep.1 (um)		Control, rep.2 (um)	Villin CRISPR, rep.2 (um)
31.0844	21.6031		38.3454	25.5513
35.7125	19.4886		29.3984	23.2363
32.7224	29.7507		18.6488	21.4127
33.2439	30.3056		34.7609	31.6225
31.4633	30.9678		35.0278	29.722
17.3362	35.0991		29.804	39.0129
36.2531	27.744		33.2615	27.6303
28.0038	25.1691		31.1286	44.0604
25.0557	31.9908		31.8438	35.604
32.0179	32.6833		25.1523	30.2853
34.2617	33.2431		25.2164	34.9812
31.1471	31.2471		30.4959	30.6111
20.0464	29.7146		30.5	23.1056
20.0838	26.7194		29.5067	28.2287
30.6828	19.7556		27.915	29.7871
31.5776	34.4967		38.2714	18.1684
29.5673	36.2256		34.1846	28.1111
33.9804	22.2868		29.804	25.1602
33.2123	23.7179		31.656	28.5718
32.0164	19.5184		23.2415	38.668
24.2546	22.5346		29.8456	34.9693
34.4234	20.4266		30.2752	30.2674
30.1103	29.2527		22.1453	29.5302
15.8504	25.5102		35.3805	35.3641
22.9646	23.4997		39.3086	30.015
28.2049	35.8915		13.9211	26.4474
32.759	30.9331		31.4895	35.4282
33.34	18.8745		29.0144	23.0453
17.9401	21.3424		20.8693	25.7166
36.9418	28.7944		22.9097	23.5735
36.8116	27.3211		21.0726	17.6948
20.3706	27.852		24.0537	27.3003
30.393	25.9213		34.5854	34.9197
42.6469	26.7445		22.8789	26.133
31.8158	27.1022		29.0011	28.3035
29.9955	31.3802		19.3383	31.7665
38.0816	18.4788		23.9843	30.0745
28.1036	17.1957		30.5211	34.4623
33.0024	23.3717		36.0856	27.2597
39.7344	29.7763		42.0151	26.8636
28.4062	20.3343		24.0477	30.7716
33.8403	28.7462		27.3576	36.1201
35.42	29.4724		26.9607	25.1962
28.1623	27.7182		26.4175	29.3684
29.0968	28.8876		26.4744	29.5569
31.4029	30.6699		25.8369	29.3619
36.1426	29.6361		24.6635	41.6218
38.8357	28.2448		27.7831	25.3649
29.2339	30.5176		28.9811	31.4614
34.5351	40.651		32.1564	28.4216
31.6266	28.6087		29.1704	26.4265
28.18	25.6573		21.6299	27.4386
39.1666	32.2751		19.9605	33.1508
29.6129	32.4012		17.0845	35.9066
32.3071	23.1928		26.8483	23.4249
38.9309	39.5078		25.6751	22.421
33.2725	23.5093		31.266	35.2925
36.2034	21.8668		21.043	33.0929
35.6059	33.5689		18.1196	28.0222
26.7919	18.2446		26.1449	28.1799
29.2271	22.7935		28.7077	27.9175
34.5104	31.6063		25.949	25.6004
29.3023	19.2876		17.928	30.0809
32.2467	31.0703		38.0832	27.9618
26.2049	34.5991		31.4249	38.3903
35.972	31.8012		33.1861	27.0743
31.123	25.3341		28.0535	23.8744
22.3824	19.1267		22.774	28.7714
27.7382	38.9955		27.6595	22.5233
33.2048	28.1479		30.8328	23.8574
32.6121	28.2242		21.0374	31.2556
30.7072	33.5235		23.0754	28.0904
25.0557	30.193		21.7147	32.3277
33.6848	35.0633		26.8875	31.465
29.7006	28.194		30.9601	32.7178
29.9955	36.4622		28.2334	27.0211
33.6506	34.2949		38.2551	29.4142
34.6464	32.4136		29.8903	43.3948
30.2693	35.6046		25.3807	30.3351
27.9609	30.0562		29.0018	29.7853
28.2863	33.5222		27.3889	17.5004
28.6027	18.3621		27.0527	34.8685
35.246	26.0316		18.6311	20.278
33.6892	33.4486		28.7341	10.9461
30.4866	32.5941		26.979	29.598
34.5756	23.098		23.6395	33.2885
22.0016	26.803		22.599	28.7675
35.8648	39.3534		28.4686	44.1977
34.0876	34.7309		35.653	26.3701
31.6645	15.7719		33.4644	22.552
29.4589	27.561		28.5073	26.5704
34.7545	32.2807		41.1091	27.1623
36.9797	22.431		33.2649	33.8666
32.2591	30.0548		33.7967	25.2907
18.1259	30.6932		27.7674	31.5151
23.9057	29.9293		23.0325	36.2348
20.8821	30.4191		26.9203	33.0367
31.4554	41.17		26.2706	19.8551
33.7337	22.7148		28.5416	24.7825
30.717	36.0658		37.3535	38.4396
35.7419	34.2949		32.0324	28.1862
17.7354	30.7005		24.4735	26.8978
33.6506	25.3199		26.9208	26.537
30.4193	19.5115		36.1649	24.5496
29.3023	30.1232		28.0804	35.9525
30.9118	26.1638		21.3895	36.0731
32.0788	27.478		20.466	33.622
35.0168	24.1298		30.7554	40.7201
32.7147	23.4387		24.9582	23.2036
34.7933	25.8382		21.9225	28.5073
36.9147	34.9251		26.7462	17.6609
35.4708	26.7696		30.1852	31.7727
24.9176	30.7122		36.4122	24.0167
18.787	25.2615		25.2089	17.7535
42.5295	27.3407		30.6086	25.7221
37.2491	33.4098			23.4357
32.8185	34.9699			17.7585
30.2445	23.3468			41.1579
16.5572	16.3547			32.9248
27.461	31.5524			35.3734
16.1288	29.6315
	24.9062
	27.7311

## Sheet: Tuba3 CRISPR (Fig. 7L)
Control CRISPR (um)	Tuba3 CRISPR (um)
20.5025	20.0922
19.6766	32.4728
27.5284	24.558
26.6895	30.1151
29.0178	28.9104
28.1146	20.6869
28.3472	17.8372
27.5815	25.7677
29.3361	24.293
33.6487	26.3459
26.1377	20.1535
28.6981	29.5512
29.0631	26.3383
27.6214	28.6317
15.9189	28.8825
18.3958	27.9465
31.8634	24.0834
28.1119	32.2426
24.2584	23.7864
32.6843	24.8259
27.6567	31.3351
22.8415	28.3938
29.6306	30.0881
28.3841	26.0208
32.3292	36.188
19.9	34.4664
21.4258	27.3175
26.3685	18.5189
23.5212	30.6752
32.4229	12.2597
27.9897	24.7657
20.5812	26.917
18.2464	16.8874
17.7545	24.5734
30.9692	27.7041
25.5329	25.9678
22.884	21.0537
19.6946	20.0565
27.7929	27.698
33.4136	19.9184
23.1296	22.0753
23.3113	25.5073
18.189	18.5717
28.6161	22.7034
22.8898	27.9785
23.5539	30.4677
16.7646	22.9671
18.8644	26.6956
33.5532	24.1083
21.6943	23.0383
23.3916	21.9837
26.2864	27.6183
30.049	25.7004
24.7146	25.1632
27.793	28.7572
24.8943	28.5758
29.0416	30.2909
27.2028	30.533
34.4609	25.3072
	27.8035
	30.46
	28.2456
	20.9503
	23.7781

## Sheet: Villin reporter (Fig 7F,H)
Fig. 7F			Fig. 7H
Control CRISPR	Islet CRISPR		Foxc>lacZ	Foxc>Islet
0.298222	0.000671		0.651166	8.6324
1.47006	0		0.448959	2.42553
0.620959	0.152021		0.523821	4.14091
0.221901	0.162003		0.518593	3.98366
0.488348	0.060396		0.51526	5.01678
0.271108	0.136517		0.161528	1.41097
1.33375	0.095811		0.43965	3.96586
0.20281	0.085187		0.146385	8.76749
0.450686	0.065411		0.37712	2.0323
0.270064	0.088229		0.809693	3.3911
0.528577	0.00664		0.1195	2.33028
0.273632	0.211599		1.04153	5.09085
1.43938	0.04346		0.559451	1.15074
0.367939	0.223905		0.243484	1.76868
0.204688	0.126303		0.614831	1.60259
1.39475	0.58899		0.459439	3.834
0.266251	0.15731		0.091564	2.16092
0.227164	0.145374		0.887345	3.0552
0.428244	0.143771		0.383174	6.25811
0.462426	0.216828		0.478752	4.64798
1.56053	0.456964		0.566729	1.8678
0.230578	0.412273		0.423024	2.65078
0.437341	0.031584		0.301103	1.31498
0.366656	0.19614		0.34018	0.908742
0.769115	0.143441		0.78568
0.455395	0.024129
1.22071	0.345281
0.362711	0.138516
	0.146625
