# Supplementary material for: Specification of distinct cell types in a sensory-adhesive organ important for metamorphosis in tunicate larvae
Source: PLoS Biol. 2024 Mar 13;22(3):e3002555. doi: 10.1371/journal.pbio.3002555 (PMC10962819; doi:10.1371/journal.pbio.3002555)
Supplement: S4 Data — (XLSX) [file pbio.3002555.s014.xlsx]

## Sheet: Data
Fig 3C
	ACCs					ICs					OCs					PNs
	Islet CRISPR		control			Islet CRISPR		control			Islet CRISPR		control			Islet CRISPR		control
	rep1	rep2	rep1	rep2		rep1	rep2	rep1	rep2		rep1	rep2	rep1	rep2		rep1	rep2	rep1	rep2
0 palp	63	47	4	7		27	33	3	0		2	11	6	22		0	7	3	4
1 palp	33	38	39	30		49	47	27	33		18	43	15	53		33	58	35	33
2+ palps	4	15	57	62		23	20	70	67		79	46	55	25		67	26	62	63
n	100	100	100	99		99	100	100	100		99	100	76	100		100	91	100	100
Fig 4B
	ACCs					ICs
	Islet>Islet		Islet>Sp6/7/8			Islet>Islet		Islet>Sp6/7/8
	rep1	rep2	rep1	rep2		rep1	rep2	rep1	rep2
GFP+	88	94	5	7		97	96	87	98
no GFP	12	6	95	93		3	4	12	2
n	100	100	100	100		100	100	99	100
Fig 4D
	ACCs							ICs							OCs
	Foxc>Islet		Foxc>Sp6/7/8		Foxc>Islet+Sp6/7/8			Foxc>Islet		Foxc>Sp6/7/8		Foxc>Islet+Sp6/7/8			control		Foxc>Islet		Foxc>Sp6/7/8		Foxc>Islet+Sp6/7/8
	rep1	rep2	rep1	rep2	rep1	rep2		rep1	rep2	rep1	rep2	rep1	rep2		rep1	rep2	rep1	rep2	rep1	rep2	rep1	rep2
absent	1	2	73	93	31	9		3	0	54	44	1	0		0	3	32	34	0	11	8	18
sparse	1	14	13	7	37	33		6	9	14	29	4	1		1	9	52	37	1	7	33	17
het	32	21	14	0	30	45		85	38	36	26	30	12		97	68	16	28	81	37	46	54
pred	71	63	0	0	6	13		11	53	1	1	60	87		2	20	0	1	18	45	3	11
n	105	100	100	100	104	100		105	100	105	100	95	100		100	100	100	100	100	100	90	100
Fig 4E
	ACCs					ICs
	Sp6/7/8 CRISPR		control			Sp6/7/8 CRISPR		control
	rep1	rep2	rep1	rep2		rep1	rep2	rep1	rep2
GFP+	97	89	88	86		44	45	103	100
no GFP	3	11	12	14		61	55	2	0
n	100	100	100	100		105	100	105	100
Fig 4F
	OCs
	Sp6/7/8 CRISPR		control
	rep1	rep2	rep1	rep2
0 palp	71	86	6	22
1 palp	26	13	15	53
2+ palps	3	1	55	25
n	100	100	76	100
Fig 5E (left)						Fig 5E (right)
	C11.360>GFP						PNA
	Foxc>Sp6/7/8		Foxc>Islet+Sp6/7/8				Foxc>Sp6/7/8		Foxc>Islet+Sp6/7/8
	rep1	rep2	rep1	rep2			rep1	rep2	rep1	rep2
absent	12	2	0	1		none	13	9	0	1
sparse	26	26	0	2		weak	22	29	4	2
het	6	13	1	12		strong	9	5	36	99
pred	0	2	39	87		n	44	43	40	102
n	44	43	40	102
Fig 6B	PNs
	DMSO		U0126
	rep1	rep2	rep1	rep2
GFP+	97	98	36	55
no GFP	3	2	64	45
n	100	100	100	100
Fig 6C
	OCs
	DMSO		U0126
	rep1	rep2	rep1	rep2
GFP+	80	78	30	53
no GFP	20	22	70	47
n	100	100	100	100
Fig 6I
	PNs
	control		Pou4 CRISPR		Sp6/7/8 CRISPR
	rep1	rep2	rep1	rep2	rep1	rep2
GFP+	98	100	9	18	91	80
no GFP	2	0	91	82	9	20
n	100	100	100	100	100	100
Fig 6J
	OCs
	control		SUH-DBM
	rep1	rep2	rep1	rep2
GFP+	99	95	31	45
no GFP	1	5	69	55
n	100	100	100	100
Fig 6K
	PNs
	control		SUH-DBM
	rep1	rep2	rep1	rep2
ectopic	4	2	32	30
normal	46	40	18	20
n	50	42	50	50
Fig 7A
	control		Islet CRISPR
	rep1	rep2	rep1	rep2
protruding	36	50	94	29
blunt	64	5	6	26
n	100	55	100	55
Fig 8B
	control		Pou4 CRISPR		Islet CRISPR		Foxg CRISPR		Sp6/7/8 CRISPR
	rep1	rep2	rep1	rep2	rep1	rep2	rep1	rep2	rep1	rep2
tail retraction	74	72	9	12	75	47	12	15	50	27
body rotation	69	66	8	9	45	17	20	25	52	31
tailed	0	1	0	0	0	0	5	11	1	2
n	100	100	82	100	100	53	52	39	77	46
Fig 8C
	control		Islet>Sp6/7/8
	rep1	rep2	rep1	rep2
CryBG>GFP+	100	95	4	3
tail retraction	86	63	92	81
body rotation	88	64	93	81
tailed	2	1	1	0
n	100	100	100	100
Supp Fig 4-A
	ACCs									PNs									OCs
	Control		Islet CRISPR		Pou4 CRISPR		Foxg CRISPR			Control		Islet CRISPR		Pou4 CRISPR		Foxg CRISPR			control		Foxg CRISPR		Sp6/7/8 CRISPR		Islet CRISPR		Pou4 CRISPR
	rep1	rep2	rep1	rep2	rep1	rep2	rep1	rep2		rep1	rep2	rep1	rep2	rep1	rep2	rep1	rep2		rep1	rep2	rep1	rep2	rep1	rep2	rep1	rep2	rep1	rep2
0 palp	4	7	63	47	4	19	72	85		3	4	0	7	99	93	37	24		6	22	14	12	71	86	2	11	0	23
1 palp	39	30	33	38	33	47	24	12		35	33	33	58	10	7	48	59		15	53	28	40	26	13	18	43	15	45
2+ palp	57	62	4	15	61	34	4	3		62	63	67	26	0	0	14	17		55	25	58	48	3	1	79	46	85	32
n	100	99	100	100	98	100	100	100		100	100	100	91	109	100	99	100		76	100	100	100	100	100	99	100	100	100
Supp Fig 4-B
	Foxg sgRNAs													Pou4 sgRNAs													Sp6/7/8 sgRNAs
	Control		1.83		1.106		1.116		5.419		5.52			Control		1.67		1.103		3.21		4.106		5.54			2.37		4.11		4.29		5.50		8.117
	rep1		rep1		rep1		rep1		rep1		rep1			rep1		rep1		rep1		rep1		rep1		rep1			rep1		rep1		rep1		rep1		rep1
0 palp	8		6		5		29		66		13			5		2		18		49		55		2			16		21		36		15		45
1 palp	24		20		31		36		29		39			23		28		42		36		35		35			43		44		45		28		45
2 palps	43		54		48		22		5		34			44		44		33		13		6		42			32		30		19		42		7
3 palps	25		20		16		11		0		14			28		26		7		1		0		20			9		5		0		15		3
n	100		100		100		98		100		100			100		100		100		99		96		99			100		100		100		100		100
Supp Fig 5-A
	Islet					Foxg
	CRISPR		CRISPR + Rescue			CRISPR		CRISPR + rescue
	rep1		rep1			rep1		rep1
GFP+	31		92			12		88
no GFP	69		8			88		12
n	100		100			100		100
Supp Fig 5-B
	Sp6/7/8
	CRISPR		CRISPR + Sp6/7/8resc
	rep1		rep1
0 palp	32		8
1 palp	51		51
2+ palps	17		41
n	100		100
Supp Fig 7-B
	ACCs (CryBG>mCherry)					ICs (C11.360>GFP)
	control		SUH-DBM			control		SUH-DBM
	rep1		rep1			rep1		rep1
Reporter+	42		38			42		41
no reporter	8		12			8		9
n	50		50			50		50
Supp Fig 8-C
	Astl-related>GFP
	control		Islet CRISPR
	rep1		rep1
0 palp	4		53
1 palp	35		35
2 palps	50		10
3 palps	11		2
n	100		100
Supp Fig 9	Tail retraction					Body rotation					Tailed juvenile
	Control		Foxg CRISPR			Control		Foxg CRISPR			Control		Foxg CRISPR
	rep1		rep1			rep1		rep1			rep1		rep1
Yes	164		50			164		104			2		54
No	36		150			36		96			198		146
n	200		200			200		200			200		200
Supp Fig 10
	PNs (C4.78>GFP)
	DMSO Control		DMH1
	rep1		rep1
Reporter+	96		94
no reporter	4		6
n	100		100

## Sheet: Tests summary
figure	data analyzed	test	test statistic	p-value
3C	ACC rep1	Chi-square	98.5	<0.0001
	ACC rep2	Chi-square	59.26	<0.0001
	IC rep1	Chi-square	49.32	<0.0001
	IC rep2	Chi-square	60.84	<0.0001
	OC rep1	Chi-square	3.611	0.1644
	OC rep2	Chi-square	10.92	0.0043
	PN rep1	Chi-square	3.253	0.1967
	PN rep2	Chi-square	22.69	<0.0001
4B	ACC rep1	Fisher's exact	NA	<0.0001
	ACC rep2	Fisher's exact	NA	<0.0001
	IC rep1	Fisher's exact	NA	0.0165
	IC rep2	Fisher's exact	NA	0.6827
4D	ACC rep1	Chi-square	242	<0.0001
	ACC rep2	Chi-square	301.5	<0.0001
	IC rep1	Chi-square	220.3	<0.0001
	IC rep2	Chi-square	213.2	<0.0001
	OC rep1 Islet	Fisher's exact	NA	<0.0001
	OC rep2 Islet	Fisher's exact	NA	<0.0001
	OC rep1 Sp6/7/8	Fisher's exact	NA	0.0002
	OC rep2 Sp6/7/8	Fisher's exact	NA	<0.0001
	OC rep1 Islet+Sp6/7/8	Fisher's exact	NA	<0.0001
	OC rep2 Islet+Sp6/7/8	Fisher's exact	NA	0.0004
4E	ACC rep1	Fisher's exact	NA	0.0287
	ACC rep2	Fisher's exact	NA	0.6696
	IC rep1	Fisher's exact	NA	<0.0001
	IC rep2	Fisher's exact	NA	<0.0001
4F	OC rep1	Chi-square	103.1	<0.0001
	OC rep2	Chi-square	84.32	<0.0001
5	GFP rep1 %	Chi-square	191	<0.0001
	GFP rep2 %	Chi-square	135.8	<0.0001
	PNA rep1 %	Chi-square	76.67	<0.0001
	PNA rep2 %	Chi-square	145.7	<0.0001
6B	PN rep1	Fisher's exact	NA	<0.0001
	PN rep2	Fisher's exact	NA	<0.0001
6C	OC rep1	Fisher's exact	NA	<0.0001
	OC rep2	Fisher's exact	NA	0.0003
6I	PN Pou4 rep1	Fisher's exact	NA	<0.0001
	PN Pou4 rep2	Fisher's exact	NA	<0.0001
	PN Sp6/7/8 rep1	Fisher's exact	NA	0.0582
	PN Sp6/7/8 rep2	Fisher's exact	NA	<0.0001
6J	OC rep1	Fisher's exact	NA	<0.0001
	OC rep2	Fisher's exact	NA	<0.0001
6K	PN rep1	Fisher's exact	NA	<0.0001
	PN rep2	Fisher's exact	NA	<0.0001
7A	rep1	Fisher's exact	NA	<0.0001
	rep2	Fisher's exact	NA	<0.0001
8B	tail retraction % Pou4 rep1	Fisher's exact	NA	<0.0001
	tail retraction % Pou4 rep2	Fisher's exact	NA	<0.0001
	tail retraction % Islet rep1	Fisher's exact	NA	>0.9999
	tail retraction % Islet rep2	Fisher's exact	NA	0.0039
	tail retraction % FoxG rep1	Fisher's exact	NA	<0.0001
	tail retraction % FoxG rep2	Fisher's exact	NA	<0.0001
	tail retraction % Sp6/7/8 rep1	Fisher's exact	NA	0.219
	tail retraction % Sp6/7/8 rep2	Fisher's exact	NA	0.0739
	body rotation % Pou4 rep1	Fisher's exact	NA	<0.0001
	body rotation % Pou4 rep2	Fisher's exact	NA	<0.0001
	body rotation % Islet rep1	Fisher's exact	NA	0.001
	body rotation % Islet rep2	Fisher's exact	NA	<0.0001
	body rotation % FoxG rep1	Fisher's exact	NA	<0.0001
	body rotation % FoxG rep2	Fisher's exact	NA	0.8822
	body rotation % Sp6/7/8 rep1	Fisher's exact	NA	>0.9999
	body rotation % Sp6/7/8 rep2	Fisher's exact	NA	>0.9999
	tailed % rep1	Chi-square	35.69	<0.0001
	tailed % rep2	Chi-square	94.61	<0.0001
8C	GFP rep1	Fisher's exact	NA	<0.0001
	GFP rep2	Fisher's exact	NA	<0.0001
	tail retraction rep1	Fisher's exact	NA	0.2582
	tail retraction rep2	Fisher's exact	NA	0.0071
	body rotation rep1	Fisher's exact	NA	0.335
	body rotation rep2	Fisher's exact	NA	0.0109
	tailed rep1	Fisher's exact	NA	>0.9999
	tailed rep2	Fisher's exact	NA	>0.9999
S Fig 4-A	ACC rep1	Chi-square	213.8	<0.0001
	ACC rep2	Chi-square	182	<0.0001
	PN rep1	Chi-square	293.4	<0.0001
	PN rep2	Chi-square	284.5	<0.0001
	OC rep1	Chi-square	256.9	<0.0001
	OC rep2	Chi-square	199.1	<0.0001
S Fig 4-B	FoxG sgRNA	Chi-square	214.3	<0.0001
	Pou4 sgRNA	Chi-square	246.5	<0.0001
	Sp6/7/8 sgRNA	Chi-square	80.47	<0.0001
S Fig 5-A	Islet	Fisher's exact	NA	<0.0001
	FoxG	Fisher's exact	NA	<0.0001
S Fig 5-B	CRISPR/CRISPR+Sp6/7/8 rescue	Chi-square	24.33	<0.0001
S Fig 7-B	ACC	Fisher's exact	NA	0.4539
	IC	Fisher's exact	NA	>0.9999
S Fig 8-C	Astl-related>GFP	Chi-square	75.02	<0.0001
S Fig 9	tail retraction	Fisher's exact	NA	<0.0001
	body rotation	Fisher's exact	NA	<0.0001
	tailed	Fisher's exact	NA	<0.0001
S Fig 10	reporter/no reporter	Fisher's exact	NA	0.7475
